# Supplementary material for: Secretagogin Downregulation Impairs Nerve Cell Migration in Hirschsprung Disease via Inhibition of the LEF-1/NCAM1 Axis
Source: Mol Cell Proteomics. 2025 Jul 11;24(8):101032. doi: 10.1016/j.mcpro.2025.101032 (PMC12359226; doi:10.1016/j.mcpro.2025.101032)
Supplement: Supplemental Table S4 [file mmc2.xlsx]

## Sheet: Proteins
Accession	Gene Name	Description	Coverage	# Peptides	# PSMs	# Unique Peptides	# AAs	MW [kDa]	calc. pI	Abundances T1	Abundances T2	Abundances T3	Abundances H1	Abundances H2	Abundances H3	Abundances I1	Abundances I2	Abundances I3
P35749	MYH11	Myosin-11 OS=Homo sapiens OX=9606 GN=MYH11 PE=1 SV=3	65.568	156	2747	129	1972	227.199	5.5	105.2	81	79.4	114.9	120.7	92.7	94.3	99.9	111.9
P21333	FLNA	Filamin-A OS=Homo sapiens OX=9606 GN=FLNA PE=1 SV=4	68.7571	142	2456	126	2647	280.564	6.06	106.2	92.7	85.6	110.9	115.9	96.9	93.2	95.2	103.6
P63267	ACTG2	Actin, gamma-enteric smooth muscle OS=Homo sapiens OX=9606 GN=ACTG2 PE=1 SV=1	73.6702	22	1892	4	376	41.85	5.48	104.6	89.8	84.8	111.4	111.2	101.1	94.9	93.6	108.6
P02768	ALB	Serum albumin OS=Homo sapiens OX=9606 GN=ALB PE=1 SV=2	74.8768	55	2719	55	609	69.321	6.28	82	89.4	106.7	77.5	97.8	115.5	140.7	87.4	102.9
P68133	ACTA1	Actin, alpha skeletal muscle OS=Homo sapiens OX=9606 GN=ACTA1 PE=1 SV=1	71.8833	21	1648	2	377	42.024	5.39	96.3	97.1	93.1	95.9	120.2	99.7	103.4	93.4	100.9
P60709	ACTB	Actin, cytoplasmic 1 OS=Homo sapiens OX=9606 GN=ACTB PE=1 SV=1	77.3333	23	1536	1	375	41.71	5.48	97.4	96.9	103.1	97.4	105.8	98.1	97.6	96.4	107.2
P63261	ACTG1	Actin, cytoplasmic 2 OS=Homo sapiens OX=9606 GN=ACTG1 PE=1 SV=1	77.3333	23	1477	1	375	41.766	5.48	95.4	108.1	111.7	92.8	89.4	102.2	104.4	97.8	98.2
P12111	COL6A3	Collagen alpha-3(VI) chain OS=Homo sapiens OX=9606 GN=COL6A3 PE=1 SV=5	52.1561	130	1478	130	3177	343.457	6.68	99.3	87.2	89.9	96.5	104.5	98.2	100.6	107.4	116.5
P17661	DES	Desmin OS=Homo sapiens OX=9606 GN=DES PE=1 SV=3	77.8723	39	1102	34	470	53.503	5.27	112.7	85.1	76.5	115	147.5	83.6	81	91.1	107.5
Q14315	FLNC	Filamin-C OS=Homo sapiens OX=9606 GN=FLNC PE=1 SV=3	65.7982	140	1079	124	2725	290.841	5.97	112.5	93.7	87.9	115.7	117.2	95.8	84.7	85.3	107.2
Q9Y490	TLN1	Talin-1 OS=Homo sapiens OX=9606 GN=TLN1 PE=1 SV=3	71.3499	139	786	122	2541	269.599	6.07	103.3	95	93	103.5	105.9	99.9	97.1	100.2	101.9
P35579	MYH9	Myosin-9 OS=Homo sapiens OX=9606 GN=MYH9 PE=1 SV=4	60.5612	129	904	103	1960	226.392	5.6	96	105.2	113.8	93.8	83.1	100	100.8	108.1	99.2
Q09666	AHNAK	Neuroblast differentiation-associated protein AHNAK OS=Homo sapiens OX=9606 GN=AHNAK PE=1 SV=2	72.0034	265	1201	263	5890	628.699	6.15	106.3	95.5	95.6	99.8	127.2	99.3	93.4	103.1	79.7
P12814	ACTN1	Alpha-actinin-1 OS=Homo sapiens OX=9606 GN=ACTN1 PE=1 SV=2	74.4395	53	677	36	892	102.993	5.41	113.5	87.7	87.7	103.8	99.7	101	91.2	102.9	112.4
P68871	HBB	Hemoglobin subunit beta OS=Homo sapiens OX=9606 GN=HBB PE=1 SV=2	84.3537	13	590	6	147	15.988	7.28	115.3	72.6	141.1	58.2	70.6	68.8	120.6	121.4	131.4
P18206	VCL	Vinculin OS=Homo sapiens OX=9606 GN=VCL PE=1 SV=4	74.1623	79	706	79	1134	123.722	5.66	102.3	96.8	88.2	105.6	110.2	95.5	92.2	103.5	105.7
P08670	VIM	Vimentin OS=Homo sapiens OX=9606 GN=VIM PE=1 SV=4	82.4034	41	605	33	466	53.619	5.12	105.3	89.3	101.9	80.5	119.6	90.1	88	111.6	113.6
Q05707	COL14A1	Collagen alpha-1(XIV) chain OS=Homo sapiens OX=9606 GN=COL14A1 PE=1 SV=3	49.4989	64	597	64	1796	193.394	5.3	79.4	117.3	91.5	82.9	96.1	89.5	91	132	120.3
Q15149	PLEC	Plectin OS=Homo sapiens OX=9606 GN=PLEC PE=1 SV=3	52.6473	220	658	213	4684	531.466	5.96	106	93	95.8	96.9	106.3	95.9	96	101.1	109.1
Q01995	TAGLN	Transgelin OS=Homo sapiens OX=9606 GN=TAGLN PE=1 SV=4	78.1095	17	697	16	201	22.596	8.84	108.5	87.1	75.8	119	123.9	99.2	88.5	90.9	107.1
P02787	TF	Serotransferrin OS=Homo sapiens OX=9606 GN=TF PE=1 SV=3	69.341	47	599	47	698	77.014	7.12	88.1	90.2	112.5	75.4	99.9	127.1	116	84.2	106.6
P12109	COL6A1	Collagen alpha-1(VI) chain OS=Homo sapiens OX=9606 GN=COL6A1 PE=1 SV=3	41.6342	33	447	33	1028	108.462	5.43	100.3	85.6	90.9	96.9	102.9	99.4	103.2	106.6	114.2
P01023	A2M	Alpha-2-macroglobulin OS=Homo sapiens OX=9606 GN=A2M PE=1 SV=3	49.3216	55	541	55	1474	163.188	6.46	81.9	76.6	130.8	75.5	96.8	104.4	147.3	76.8	110
P04406	GAPDH	Glyceraldehyde-3-phosphate dehydrogenase OS=Homo sapiens OX=9606 GN=GAPDH PE=1 SV=3	62.3881	18	406	18	335	36.03	8.46	100.3	103	96.6	103.3	99.7	102.1	94.8	99.1	101.1
P35580	MYH10	Myosin-10 OS=Homo sapiens OX=9606 GN=MYH10 PE=1 SV=3	41.498	73	512	48	1976	228.858	5.54	86.1	112.5	96.4	100.7	102.5	90.3	97	109.4	104.9
P68104	EEF1A1	Elongation factor 1-alpha 1 OS=Homo sapiens OX=9606 GN=EEF1A1 PE=1 SV=1	66.6667	22	385	13	462	50.109	9.01	99.3	115.7	107.2	107.1	102.8	104.2	84.4	95.2	84
P06733	ENO1	Alpha-enolase OS=Homo sapiens OX=9606 GN=ENO1 PE=1 SV=2	69.5853	23	471	20	434	47.139	7.39	103.1	97.9	103.8	101	100.7	102.9	96.4	94.1	100.2
P68366	TUBA4A	Tubulin alpha-4A chain OS=Homo sapiens OX=9606 GN=TUBA4A PE=1 SV=1	57.1429	19	410	7	448	49.892	5.06	97.1	98.2	98.8	96.3	103.6	95.8	101.6	103.8	104.7
P12110	COL6A2	Collagen alpha-2(VI) chain OS=Homo sapiens OX=9606 GN=COL6A2 PE=1 SV=4	29.2444	26	342	26	1019	108.512	6.21	95.9	92	87.2	98.3	102.3	95.3	109.9	106.4	112.7
P01024	C3	Complement C3 OS=Homo sapiens OX=9606 GN=C3 PE=1 SV=2	59.5911	87	448	87	1663	187.03	6.4	106.4	97.4	133	65.2	104.4	86.8	127.7	79.1	99.9
Q05639	EEF1A2	Elongation factor 1-alpha 2 OS=Homo sapiens OX=9606 GN=EEF1A2 PE=1 SV=1	27.8618	10	244	1	463	50.438	9.03	101.9	97.8	102.8	103.4	101.1	101.3	106.1	104	81.6
P12277	CKB	Creatine kinase B-type OS=Homo sapiens OX=9606 GN=CKB PE=1 SV=1	77.1654	20	354	19	381	42.617	5.59	93.5	101.5	83.3	104.3	109.7	94.4	102.5	105.9	105
P09382	LGALS1	Galectin-1 OS=Homo sapiens OX=9606 GN=LGALS1 PE=1 SV=2	91.1111	10	323	10	135	14.706	5.5	111.3	87.7	89.1	103.4	106.1	94.6	95	96.8	116
O43707	ACTN4	Alpha-actinin-4 OS=Homo sapiens OX=9606 GN=ACTN4 PE=1 SV=2	67.7278	54	413	36	911	104.788	5.44	107.5	102.2	98.6	111.2	97.7	105.9	90.7	90.7	95.5
P06396	GSN	Gelsolin OS=Homo sapiens OX=9606 GN=GSN PE=1 SV=1	45.9079	28	284	28	782	85.644	6.28	112	81.2	82.5	101.7	118.9	94.2	93.3	99.3	116.8
P51911	CNN1	Calponin-1 OS=Homo sapiens OX=9606 GN=CNN1 PE=1 SV=2	70.3704	18	358	16	297	33.15	9.07	107.1	87	94.6	122.3	112.5	108.8	97.2	85.6	85
P0DMV9	HSPA1B	Heat shock 70 kDa protein 1B OS=Homo sapiens OX=9606 GN=HSPA1B PE=1 SV=1	77.2231	37	345	27	641	70.009	5.66	98.2	100	104.4	93.8	95.2	97.8	98.1	110.2	102.3
P10809	HSPD1	60 kDa heat shock protein, mitochondrial OS=Homo sapiens OX=9606 GN=HSPD1 PE=1 SV=2	75.0436	34	311	34	573	61.016	5.87	101.5	117.2	114.8	103	83	105.5	97.7	94.8	82.6
P24844	MYL9	Myosin regulatory light polypeptide 9 OS=Homo sapiens OX=9606 GN=MYL9 PE=1 SV=4	83.7209	12	389	4	172	19.814	4.92	102.3	87.2	87.7	106.2	111.8	94.5	100.8	100.1	109.3
P07148	FABP1	Fatty acid-binding protein, liver OS=Homo sapiens OX=9606 GN=FABP1 PE=1 SV=1	75.5906	7	265	7	127	14.199	7.18	75.6	140.5	101.9	106.8	62.9	100	117.5	85.6	109.1
P24821	TNC	Tenascin OS=Homo sapiens OX=9606 GN=TNC PE=1 SV=3	36.5743	59	356	59	2201	240.7	4.89	119.1	98.7	89.5	115.7	90.4	102.3	90	73.4	120.9
Q13813	SPTAN1	Spectrin alpha chain, non-erythrocytic 1 OS=Homo sapiens OX=9606 GN=SPTAN1 PE=1 SV=3	61.0032	131	397	131	2472	284.364	5.35	98.6	95.7	96.1	92.7	97.3	91.2	100.8	112.8	114.8
Q9BQE3	TUBA1C	Tubulin alpha-1C chain OS=Homo sapiens OX=9606 GN=TUBA1C PE=1 SV=1	57.0156	19	286	7	449	49.863	5.1	98.8	93.3	86.6	105.7	116.1	89.5	88.9	105.7	115.4
Q14204	DYNC1H1	Cytoplasmic dynein 1 heavy chain 1 OS=Homo sapiens OX=9606 GN=DYNC1H1 PE=1 SV=5	39.604	158	379	158	4646	532.072	6.4	100.8	99.1	94.7	105.7	101.7	97.2	93.7	101.4	105.7
P14618	PKM	Pyruvate kinase PKM OS=Homo sapiens OX=9606 GN=PKM PE=1 SV=4	71.3748	33	309	32	531	57.9	7.84	98.9	102.8	101.3	100.2	102.9	100	97.8	96.4	99.6
P02042	HBD	Hemoglobin subunit delta OS=Homo sapiens OX=9606 GN=HBD PE=1 SV=2	84.3537	12	292	5	147	16.045	8.05	110.3	70.7	172.8	57.9	67.2	65.3	115.9	110.5	129.3
P04075	ALDOA	Fructose-bisphosphate aldolase A OS=Homo sapiens OX=9606 GN=ALDOA PE=1 SV=2	71.7033	24	247	18	364	39.395	8.09	99.8	103.4	95.2	107.8	99	103.2	96.1	99.2	96.4
O15061	SYNM	Synemin OS=Homo sapiens OX=9606 GN=SYNM PE=1 SV=2	51.3738	71	319	71	1565	172.663	5.16	116.7	84.2	80.3	113	151.5	83.1	83.4	93.4	94.3
P0DOX5		Immunoglobulin gamma-1 heavy chain OS=Homo sapiens OX=9606 PE=1 SV=2	42.9844	15	254	8	449	49.298	8.72	112	78.4	93.3	78.9	75.9	107.1	124	91.3	139.2
P69905	HBA1	Hemoglobin subunit alpha OS=Homo sapiens OX=9606 GN=HBA1 PE=1 SV=2	69.0141	11	400	10	142	15.248	8.68	108.3	76	132	70	84	67.3	114.8	116.8	130.8
P98160	HSPG2	Basement membrane-specific heparan sulfate proteoglycan core protein OS=Homo sapiens OX=9606 GN=HSPG2 PE=1 SV=4	34.8895	104	367	104	4391	468.532	6.51	111.3	93.7	89.2	101.9	97.8	100.6	98.2	97.6	109.7
P02751	FN1	Fibronectin OS=Homo sapiens OX=9606 GN=FN1 PE=1 SV=4	42.5817	73	304	73	2386	262.46	5.71	122.5	82.8	86.2	90.9	126.4	80.1	80.3	99.9	130.8
P25705	ATP5F1A	ATP synthase subunit alpha, mitochondrial OS=Homo sapiens OX=9606 GN=ATP5F1A PE=1 SV=1	51.1754	27	257	27	553	59.714	9.13	103.3	104.4	101.4	101.8	90	104.7	100.5	103.9	90.1
P46940	IQGAP1	Ras GTPase-activating-like protein IQGAP1 OS=Homo sapiens OX=9606 GN=IQGAP1 PE=1 SV=1	53.7115	70	260	68	1657	189.134	6.48	102.9	102.2	103.8	102.5	95.7	105.1	95.9	94.9	97
Q562R1	ACTBL2	Beta-actin-like protein 2 OS=Homo sapiens OX=9606 GN=ACTBL2 PE=1 SV=2	34.3085	10	403	4	376	41.976	5.59	95.5	98.5	94.3	103.3	106.6	97.7	101.6	95.1	107.3
P07951	TPM2	Tropomyosin beta chain OS=Homo sapiens OX=9606 GN=TPM2 PE=1 SV=1	62.3239	27	459	8	284	32.831	4.7	112.1	88.8	81.3	112.5	103.8	104.7	92.7	94.4	109.8
O75369	FLNB	Filamin-B OS=Homo sapiens OX=9606 GN=FLNB PE=1 SV=2	46.6564	95	331	80	2602	277.99	5.73	102.1	112.6	106.3	99	89.5	105.2	96.3	97.9	91.1
P01009	SERPINA1	Alpha-1-antitrypsin OS=Homo sapiens OX=9606 GN=SERPINA1 PE=1 SV=3	59.5694	27	308	27	418	46.707	5.59	101.7	92.5	123.1	85.5	105.8	100.7	118.9	82.4	89.3
P07737	PFN1	Profilin-1 OS=Homo sapiens OX=9606 GN=PFN1 PE=1 SV=2	87.8571	11	269	11	140	15.045	8.27	96.7	102.4	99.2	106.6	107.7	97	92.5	94.2	103.7
Q00610	CLTC	Clathrin heavy chain 1 OS=Homo sapiens OX=9606 GN=CLTC PE=1 SV=5	49.7313	68	263	68	1675	191.493	5.69	100.2	102.9	103.1	103.4	94.3	101.2	93.8	100.4	100.5
P02545	LMNA	Prelamin-A/C OS=Homo sapiens OX=9606 GN=LMNA PE=1 SV=1	64.4578	47	326	45	664	74.095	7.02	102.1	92.2	97.4	86.9	114.1	96.9	94.9	103	112.4
P01834	IGKC	Immunoglobulin kappa constant OS=Homo sapiens OX=9606 GN=IGKC PE=1 SV=2	79.4393	5	176	1	107	11.758	6.52	119.1	87.1	85.6	71.7	72.7	102.9	134.2	97.2	129.5
P05787	KRT8	Keratin, type II cytoskeletal 8 OS=Homo sapiens OX=9606 GN=KRT8 PE=1 SV=7	62.7329	38	307	29	483	53.671	5.59	140	106.5	95.4	123.6	75.6	123.5	91.4	80.7	63.3
Q9Y6R7	FCGBP	IgGFc-binding protein OS=Homo sapiens OX=9606 GN=FCGBP PE=1 SV=3	24.2923	65	277	65	5405	571.639	5.34	98.2	109.8	101.3	139.3	71.8	117.6	94.6	91	76.2
P07585	DCN	Decorin OS=Homo sapiens OX=9606 GN=DCN PE=1 SV=1	44.2897	15	296	14	359	39.722	8.54	82.4	105.6	99.2	75.2	91.5	108.4	101.8	114	122
Q7Z406	MYH14	Myosin-14 OS=Homo sapiens OX=9606 GN=MYH14 PE=1 SV=2	31.7794	55	250	43	1995	227.732	5.6	104.9	119.9	102	109.4	83.8	110.3	106.8	89.2	73.7
Q01082	SPTBN1	Spectrin beta chain, non-erythrocytic 1 OS=Homo sapiens OX=9606 GN=SPTBN1 PE=1 SV=2	49.4924	101	295	89	2364	274.439	5.57	98.4	96.1	95.6	94.4	98.2	92.6	100.2	112	112.5
P02647	APOA1	Apolipoprotein A-I OS=Homo sapiens OX=9606 GN=APOA1 PE=1 SV=1	69.2884	22	256	22	267	30.759	5.76	80.2	87.2	118	75.2	96.4	117.2	126.1	87.6	112.1
Q15746	MYLK	Myosin light chain kinase, smooth muscle OS=Homo sapiens OX=9606 GN=MYLK PE=1 SV=4	25.3918	37	278	36	1914	210.583	6.15	95.6	93.1	92	105.9	107.6	100.5	98.3	107	100.1
P11142	HSPA8	Heat shock cognate 71 kDa protein OS=Homo sapiens OX=9606 GN=HSPA8 PE=1 SV=1	80.1858	40	287	26	646	70.854	5.52	96.6	106.5	108.2	100.8	98.9	100.6	89.9	100.9	97.6
Q05682	CALD1	Caldesmon OS=Homo sapiens OX=9606 GN=CALD1 PE=1 SV=3	46.6583	47	260	46	793	93.175	5.66	103.7	86.2	84.8	120.5	115.2	96.2	95.5	103.2	94.6
P04114	APOB	Apolipoprotein B-100 OS=Homo sapiens OX=9606 GN=APOB PE=1 SV=2	31.0322	123	286	122	4563	515.283	7.05	90.4	81.5	136.1	71.6	95.3	105.8	135.4	79.6	104.2
P51884	LUM	Lumican OS=Homo sapiens OX=9606 GN=LUM PE=1 SV=2	42.8994	13	231	13	338	38.405	6.61	86.1	103.8	99	81.3	92.1	103.8	99.4	113.9	120.5
P07437	TUBB	Tubulin beta chain OS=Homo sapiens OX=9606 GN=TUBB PE=1 SV=2	69.3694	21	242	4	444	49.639	4.89	90.8	103	101.1	99.7	113.6	93.7	89.2	102.7	106.4
A5A3E0	POTEF	POTE ankyrin domain family member F OS=Homo sapiens OX=9606 GN=POTEF PE=1 SV=2	10.1395	8	230	2	1075	121.367	6.2	103	91.7	84.3	108.7	109.1	104.5	99.6	92.3	106.9
P68371	TUBB4B	Tubulin beta-4B chain OS=Homo sapiens OX=9606 GN=TUBB4B PE=1 SV=1	63.1461	20	235	1	445	49.799	4.89	101.1	95.9	94.3	107.1	105	104.2	89.2	100.9	102.5
P13639	EEF2	Elongation factor 2 OS=Homo sapiens OX=9606 GN=EEF2 PE=1 SV=4	59.5571	46	230	45	858	95.277	6.83	94.6	115.4	105.8	102.7	93.1	102.4	90.6	96.8	98.6
P06576	ATP5F1B	ATP synthase subunit beta, mitochondrial OS=Homo sapiens OX=9606 GN=ATP5F1B PE=1 SV=3	73.535	23	194	23	529	56.525	5.4	101.9	104.4	100.2	102.6	88.8	103.9	102.9	103.9	91.4
P07900	HSP90AA1	Heat shock protein HSP 90-alpha OS=Homo sapiens OX=9606 GN=HSP90AA1 PE=1 SV=5	54.918	42	236	28	732	84.607	5.02	94.7	108.4	110.4	97	92.9	100.3	95.8	100.7	99.8
P11021	HSPA5	Endoplasmic reticulum chaperone BiP OS=Homo sapiens OX=9606 GN=HSPA5 PE=1 SV=2	57.1865	37	231	34	654	72.288	5.16	106.5	112.5	101.8	96.1	94.2	108.1	92.5	97.6	90.8
P20774	OGN	Mimecan OS=Homo sapiens OX=9606 GN=OGN PE=1 SV=1	48.6577	14	235	14	298	33.901	5.63	77.3	102.9	93.8	77.5	86.2	105.2	107.1	124.5	125.6
P09104	ENO2	Gamma-enolase OS=Homo sapiens OX=9606 GN=ENO2 PE=1 SV=3	52.0737	15	131	12	434	47.239	5.03	96.5	79.8	83.8	95.9	99.4	87	111.9	126.2	119.5
Q15582	TGFBI	Transforming growth factor-beta-induced protein ig-h3 OS=Homo sapiens OX=9606 GN=TGFBI PE=1 SV=1	50.2196	25	173	25	683	74.634	7.71	115.4	86.3	91.6	118.9	104.1	108.7	92.2	79.3	103.6
P07355	ANXA2	Annexin A2 OS=Homo sapiens OX=9606 GN=ANXA2 PE=1 SV=2	78.4661	28	248	28	339	38.58	7.75	115	85.3	97.9	87.3	116.8	96.4	92.5	92.7	116.1
P09493	TPM1	Tropomyosin alpha-1 chain OS=Homo sapiens OX=9606 GN=TPM1 PE=1 SV=2	62.6761	33	398	15	284	32.689	4.74	109.8	87.1	82.2	110.9	104.7	106.2	94.4	96	108.6
P08133	ANXA6	Annexin A6 OS=Homo sapiens OX=9606 GN=ANXA6 PE=1 SV=3	69.0936	43	238	43	673	75.826	5.6	89.1	104.4	98.1	101.2	105.6	93.1	93.3	109.8	105.3
Q9NZN4	EHD2	EH domain-containing protein 2 OS=Homo sapiens OX=9606 GN=EHD2 PE=1 SV=2	74.2173	32	211	29	543	61.123	6.46	101.7	90.4	86.1	104.5	110.3	96.5	96.5	103.6	110.3
P69892	HBG2	Hemoglobin subunit gamma-2 OS=Homo sapiens OX=9606 GN=HBG2 PE=1 SV=2	82.9932	14	184	1	147	16.116	7.2	75.7	103.2	74.3	155.5	194.5	76.9	79.8	74.1	65.9
P69891	HBG1	Hemoglobin subunit gamma-1 OS=Homo sapiens OX=9606 GN=HBG1 PE=1 SV=2	82.9932	14	181	1	147	16.13	7.2	67.7	115.8	78.4	139.8	174.8	56.5	74.8	85.7	106.4
Q13885	TUBB2A	Tubulin beta-2A chain OS=Homo sapiens OX=9606 GN=TUBB2A PE=1 SV=1	53.9326	18	213	1	445	49.875	4.89	103.8	78.6	86.3	103.8	107.3	98.1	88.1	112.2	121.7
P08238	HSP90AB1	Heat shock protein HSP 90-beta OS=Homo sapiens OX=9606 GN=HSP90AB1 PE=1 SV=4	56.2155	41	202	26	724	83.212	5.03	91.9	115	114.3	95.4	92.3	103.2	91.5	99.2	97
Q9BVA1	TUBB2B	Tubulin beta-2B chain OS=Homo sapiens OX=9606 GN=TUBB2B PE=1 SV=1	53.9326	18	208	1	445	49.921	4.89	91	71.4	67	94	109	75.5	103.7	152.8	135.6
O14950	MYL12B	Myosin regulatory light chain 12B OS=Homo sapiens OX=9606 GN=MYL12B PE=1 SV=2	66.2791	11	227	3	172	19.767	4.84	99.1	101.6	103.9	108	91.9	101.6	99.4	96.8	97.6
P08758	ANXA5	Annexin A5 OS=Homo sapiens OX=9606 GN=ANXA5 PE=1 SV=2	78.4375	24	174	23	320	35.914	5.05	102.2	91.5	96.5	93	112	86.6	90.7	102.2	125.2
P0DOX7		Immunoglobulin kappa light chain OS=Homo sapiens OX=9606 PE=1 SV=1	53.7383	7	122	3	214	23.364	7.17	101.4	91.9	96.5	80.3	94	102.9	115.9	100.9	116.3
P62805	HIST1H4A	Histone H4 OS=Homo sapiens OX=9606 GN=HIST1H4A PE=1 SV=2	60.1942	9	246	9	103	11.36	11.36	83.2	118.6	124.4	89.6	77.3	95.8	98.9	118.9	93.2
P60660	MYL6	Myosin light polypeptide 6 OS=Homo sapiens OX=9606 GN=MYL6 PE=1 SV=2	88.7417	12	212	12	151	16.919	4.65	106.3	82.4	82.1	111.8	117.9	92.7	94.3	102.8	109.6
Q99715	COL12A1	Collagen alpha-1(XII) chain OS=Homo sapiens OX=9606 GN=COL12A1 PE=1 SV=2	32.5498	74	211	74	3063	332.941	5.53	91.1	115.5	92.5	103.1	102.5	94	92.1	107.6	101.7
P0DP25	CALM3	Calmodulin-3 OS=Homo sapiens OX=9606 GN=CALM3 PE=1 SV=1	57.7181	9	122	7	149	16.827	4.22	100	99.8	98.9	103.8	95.4	102	95.9	102.8	101.4
O60814	HIST1H2BK	Histone H2B type 1-K OS=Homo sapiens OX=9606 GN=HIST1H2BK PE=1 SV=3	53.1746	8	188	4	126	13.882	10.32	83.2	125.4	128.6	96.9	77.8	98.2	88.4	110.6	90.7
P04350	TUBB4A	Tubulin beta-4A chain OS=Homo sapiens OX=9606 GN=TUBB4A PE=1 SV=2	60.5856	19	202	2	444	49.554	4.88	90.3	86.5	83.5	106.7	96.5	87	106	116.2	127.3
P23528	CFL1	Cofilin-1 OS=Homo sapiens OX=9606 GN=CFL1 PE=1 SV=3	79.5181	19	186	15	166	18.491	8.09	97.7	111.6	107.8	107.4	93.1	102.8	91.7	97.9	89.9
Q16853	AOC3	Membrane primary amine oxidase OS=Homo sapiens OX=9606 GN=AOC3 PE=1 SV=3	29.751	17	169	17	763	84.568	6.52	97.6	81.5	88	98.2	89.4	101.2	106.3	125.7	112
Q8N257	HIST3H2BB	Histone H2B type 3-B OS=Homo sapiens OX=9606 GN=HIST3H2BB PE=1 SV=3	47.619	7	172	3	126	13.9	10.32	83.2	115.1	129.7	86.6	74.8	97	89.9	123.3	100.6
P07942	LAMB1	Laminin subunit beta-1 OS=Homo sapiens OX=9606 GN=LAMB1 PE=1 SV=2	27.0437	42	148	42	1786	197.909	4.94	107.3	90.9	88.2	104.1	109.7	93.9	95.9	94.5	115.4
P11047	LAMC1	Laminin subunit gamma-1 OS=Homo sapiens OX=9606 GN=LAMC1 PE=1 SV=3	32.6911	47	172	47	1609	177.489	5.12	104.2	94.2	83.3	107.2	101.4	96.7	102.6	102.4	108
P60174	TPI1	Triosephosphate isomerase OS=Homo sapiens OX=9606 GN=TPI1 PE=1 SV=3	76.2238	18	151	18	286	30.772	5.92	93.7	110.4	96.7	104.1	86	103	95.8	106.2	104.2
P21291	CSRP1	Cysteine and glycine-rich protein 1 OS=Homo sapiens OX=9606 GN=CSRP1 PE=1 SV=3	68.3938	14	174	14	193	20.554	8.57	118.5	81	78.3	132.2	106.3	105	93	88.3	97.3
P63104	YWHAZ	14-3-3 protein zeta/delta OS=Homo sapiens OX=9606 GN=YWHAZ PE=1 SV=1	73.0612	18	155	13	245	27.728	4.79	99	102.3	101.7	104.4	98.4	100.5	92.6	102.5	98.5
O00159	MYO1C	Unconventional myosin-Ic OS=Homo sapiens OX=9606 GN=MYO1C PE=1 SV=4	46.6604	44	175	43	1063	121.606	9.41	101.2	94.8	93.6	103.4	105.3	100.2	98.5	99.1	103.9
P55072	VCP	Transitional endoplasmic reticulum ATPase OS=Homo sapiens OX=9606 GN=VCP PE=1 SV=4	64.8883	43	164	43	806	89.266	5.26	97.9	105.8	102.3	100.7	96.9	98.6	91.4	102.1	104.3
A8K7I4	CLCA1	Calcium-activated chloride channel regulator 1 OS=Homo sapiens OX=9606 GN=CLCA1 PE=1 SV=3	44.3107	37	174	35	914	100.163	6.37	80.5	124.3	107.1	144.2	60.3	129.8	99.2	96.6	58.1
P14625	HSP90B1	Endoplasmin OS=Homo sapiens OX=9606 GN=HSP90B1 PE=1 SV=1	50.3113	40	197	39	803	92.411	4.84	113.2	116.3	97.5	99.8	89.2	111.8	88.8	98.4	85.1
Q14195	DPYSL3	Dihydropyrimidinase-related protein 3 OS=Homo sapiens OX=9606 GN=DPYSL3 PE=1 SV=1	58.7719	24	144	18	570	61.924	6.49	104.5	88.8	85.2	119.4	117	94.8	96.2	92.6	101.5
P60981	DSTN	Destrin OS=Homo sapiens OX=9606 GN=DSTN PE=1 SV=3	79.3939	18	189	17	165	18.493	7.85	104.9	89.1	82.2	119.8	130.1	95.4	90.6	88.4	99.4
P67936	TPM4	Tropomyosin alpha-4 chain OS=Homo sapiens OX=9606 GN=TPM4 PE=1 SV=3	72.5806	26	280	10	248	28.504	4.69	100.8	97.1	106.8	99.6	99.2	101.1	89.6	97.3	108.3
P00558	PGK1	Phosphoglycerate kinase 1 OS=Homo sapiens OX=9606 GN=PGK1 PE=1 SV=3	68.5851	27	147	24	417	44.586	8.1	95	103.5	99.6	101.1	87.3	101.8	112.5	101.9	97.3
Q9BYX7	POTEKP	Putative beta-actin-like protein 3 OS=Homo sapiens OX=9606 GN=POTEKP PE=5 SV=1	16.8	4	143	1	375	41.989	6.33	92.5	94.4	97.2	98.5	107.2	103.2	105.2	93.7	108.1
P01008	SERPINC1	Antithrombin-III OS=Homo sapiens OX=9606 GN=SERPINC1 PE=1 SV=1	54.3103	22	128	22	464	52.569	6.71	93.7	82.7	107.6	78.1	96.8	108.6	126.2	101.1	105.1
Q16555	DPYSL2	Dihydropyrimidinase-related protein 2 OS=Homo sapiens OX=9606 GN=DPYSL2 PE=1 SV=1	58.5664	22	126	17	572	62.255	6.38	92.5	95.5	92.9	94.2	94.5	94.7	106	120.9	108.7
P0DOY2	IGLC2	Immunoglobulin lambda constant 2 OS=Homo sapiens OX=9606 GN=IGLC2 PE=1 SV=1	69.8113	6	103	3	106	11.287	7.24	103.1	102.7	81.2	81.5	74.1	113.6	118	82.5	143.3
P54652	HSPA2	Heat shock-related 70 kDa protein 2 OS=Homo sapiens OX=9606 GN=HSPA2 PE=1 SV=1	67.7621	39	186	25	639	69.978	5.74	103.4	79.7	75.1	122.1	110.4	96	104	92.1	117.3
P05023	ATP1A1	Sodium/potassium-transporting ATPase subunit alpha-1 OS=Homo sapiens OX=9606 GN=ATP1A1 PE=1 SV=1	44.086	42	146	29	1023	112.824	5.49	108	105.4	97.9	114.4	80	112.4	97.6	99.1	85.4
Q13509	TUBB3	Tubulin beta-3 chain OS=Homo sapiens OX=9606 GN=TUBB3 PE=1 SV=2	36.8889	14	148	1	450	50.4	4.93	79.7	46.7	58.1	102.1	100.7	65.8	111.6	137.1	198.2
P78527	PRKDC	DNA-dependent protein kinase catalytic subunit OS=Homo sapiens OX=9606 GN=PRKDC PE=1 SV=3	26.7926	101	193	101	4128	468.788	7.12	94.7	110.3	110.4	97.4	93.4	101	95.3	102.1	95.3
P40926	MDH2	Malate dehydrogenase, mitochondrial OS=Homo sapiens OX=9606 GN=MDH2 PE=1 SV=3	67.7515	19	120	19	338	35.481	8.68	103.9	103.9	101.2	104.6	88.5	104.5	100.1	102.7	90.7
Q9BX66	SORBS1	Sorbin and SH3 domain-containing protein 1 OS=Homo sapiens OX=9606 GN=SORBS1 PE=1 SV=3	37.9257	37	147	36	1292	142.426	6.84	108.2	89.2	87	107.8	112.7	100.3	92.1	98.9	103.9
P05783	KRT18	Keratin, type I cytoskeletal 18 OS=Homo sapiens OX=9606 GN=KRT18 PE=1 SV=2	67.6744	26	123	24	430	48.029	5.45	123.7	109.4	98.3	116.9	71.5	125.6	96.2	88.6	69.9
P04792	HSPB1	Heat shock protein beta-1 OS=Homo sapiens OX=9606 GN=HSPB1 PE=1 SV=2	69.7561	14	155	14	205	22.768	6.4	112.1	96.9	72.1	111.4	126.8	92.4	74.4	103.1	110.9
P11216	PYGB	Glycogen phosphorylase, brain form OS=Homo sapiens OX=9606 GN=PYGB PE=1 SV=5	57.5326	44	148	34	843	96.635	6.86	100.1	80.3	79.8	117.9	145.6	85.7	87.4	96.2	107
P26038	MSN	Moesin OS=Homo sapiens OX=9606 GN=MSN PE=1 SV=3	61.6984	42	200	29	577	67.778	6.4	92.6	102.2	108.6	99.6	104.5	94.4	96.3	100.9	101
Q6NZI2	CAVIN1	Caveolae-associated protein 1 OS=Homo sapiens OX=9606 GN=CAVIN1 PE=1 SV=1	46.6667	14	125	14	390	43.45	5.6	103.6	90.5	85	100.5	122.9	97.6	97	104.7	98.2
P07237	P4HB	Protein disulfide-isomerase OS=Homo sapiens OX=9606 GN=P4HB PE=1 SV=3	64.9606	33	158	33	508	57.081	4.87	108.4	107.7	96.6	108.1	100.3	109.3	90.6	89.3	89.8
P25398	RPS12	40S ribosomal protein S12 OS=Homo sapiens OX=9606 GN=RPS12 PE=1 SV=3	56.0606	6	91	6	132	14.505	7.21	98	114.5	113.5	96.1	88.7	103.8	94.6	100	90.9
P0C0L5	C4B	Complement C4-B OS=Homo sapiens OX=9606 GN=C4B PE=1 SV=2	34.9197	48	147	3	1744	192.631	7.27	131.8	76	115.4	82.6	102.4	91.2	115.4	82	103
Q9UMS6	SYNPO2	Synaptopodin-2 OS=Homo sapiens OX=9606 GN=SYNPO2 PE=1 SV=2	47.3925	42	156	42	1093	117.441	8.57	113.2	90.5	84.4	118.5	114.2	97.7	87.5	98.9	95.1
P0C0L4	C4A	Complement C4-A OS=Homo sapiens OX=9606 GN=C4A PE=1 SV=2	34.8624	48	147	3	1744	192.664	7.08	104.6	92.4	107.8	72.4	92.2	97.6	147.5	81.4	104
P22314	UBA1	Ubiquitin-like modifier-activating enzyme 1 OS=Homo sapiens OX=9606 GN=UBA1 PE=1 SV=3	38.3743	31	114	31	1058	117.774	5.76	92.5	106.7	101.8	99	95.5	102.5	93.9	109.1	99
P04083	ANXA1	Annexin A1 OS=Homo sapiens OX=9606 GN=ANXA1 PE=1 SV=2	67.6301	22	124	22	346	38.69	7.02	113.9	82.5	86.5	95.5	124.2	96.4	99.7	82.9	118.4
Q13228	SELENBP1	Methanethiol oxidase OS=Homo sapiens OX=9606 GN=SELENBP1 PE=1 SV=2	60.8051	24	160	24	472	52.358	6.37	88.6	96.5	101.6	96.2	76	105.6	116.7	117.9	100.9
P40939	HADHA	Trifunctional enzyme subunit alpha, mitochondrial OS=Homo sapiens OX=9606 GN=HADHA PE=1 SV=2	56.4875	34	139	34	763	82.947	9.04	103.5	101.6	97.3	99.9	90.6	102.4	100.5	107.6	96.7
P00325	ADH1B	Alcohol dehydrogenase 1B OS=Homo sapiens OX=9606 GN=ADH1B PE=1 SV=2	66.9333	21	150	10	375	39.829	8.29	77.3	124.5	99.4	71.3	73.5	80.2	119.2	149.4	105.2
P35221	CTNNA1	Catenin alpha-1 OS=Homo sapiens OX=9606 GN=CTNNA1 PE=1 SV=1	51.3245	38	108	37	906	100.009	6.29	106.7	106.3	95.2	109	91.1	107.5	94.3	96.3	93.7
P55268	LAMB2	Laminin subunit beta-2 OS=Homo sapiens OX=9606 GN=LAMB2 PE=1 SV=2	28.2536	41	124	41	1798	195.854	6.52	98.3	100	84.5	109.2	85.5	102.6	112.3	110.3	97.3
Q16363	LAMA4	Laminin subunit alpha-4 OS=Homo sapiens OX=9606 GN=LAMA4 PE=1 SV=4	26.8239	42	138	42	1823	202.397	6.28	103.7	88.7	86.1	109.9	101.9	97.7	102.6	96.6	112.9
P13796	LCP1	Plastin-2 OS=Homo sapiens OX=9606 GN=LCP1 PE=1 SV=6	58.6922	31	132	25	627	70.244	5.43	76.7	133.1	153.6	78.7	67	99.7	112.2	99.1	80
P62937	PPIA	Peptidyl-prolyl cis-trans isomerase A OS=Homo sapiens OX=9606 GN=PPIA PE=1 SV=2	56.9697	11	163	11	165	18.001	7.81	97	108.6	103.4	101	92.7	100.5	97.9	102.2	96.8
P53814	SMTN	Smoothelin OS=Homo sapiens OX=9606 GN=SMTN PE=1 SV=7	38.277	29	121	29	917	98.998	9.07	114.8	84.2	83.4	108.8	137.7	95	93.1	87.5	95.5
Q15063	POSTN	Periostin OS=Homo sapiens OX=9606 GN=POSTN PE=1 SV=2	45.0957	26	114	26	836	93.255	7.53	73.1	93.8	82.8	91.1	85.2	81	80.1	196.6	116.1
P19338	NCL	Nucleolin OS=Homo sapiens OX=9606 GN=NCL PE=1 SV=3	40.2817	30	127	30	710	76.568	4.7	92.6	118.3	120.6	96	89.9	102.1	93.2	104	83.4
Q14764	MVP	Major vault protein OS=Homo sapiens OX=9606 GN=MVP PE=1 SV=4	53.4155	35	115	35	893	99.266	5.48	107.2	109.2	106.4	103.4	84.9	118.3	98	89.2	83.3
O75083	WDR1	WD repeat-containing protein 1 OS=Homo sapiens OX=9606 GN=WDR1 PE=1 SV=4	51.1551	25	126	25	606	66.152	6.65	101.2	102	95.9	103.2	105.7	101.4	90.9	98.4	101.3
P62258	YWHAE	14-3-3 protein epsilon OS=Homo sapiens OX=9606 GN=YWHAE PE=1 SV=1	73.7255	18	135	15	255	29.155	4.74	100	104.3	97.5	101	96.8	98.7	95.5	102.5	103.7
Q02817	MUC2	Mucin-2 OS=Homo sapiens OX=9606 GN=MUC2 PE=1 SV=2	9.13304	41	115	40	5179	539.958	5.8	146.6	82.8	90.4	171.3	72.5	119	73	82.2	62.3
P37802	TAGLN2	Transgelin-2 OS=Homo sapiens OX=9606 GN=TAGLN2 PE=1 SV=3	87.9397	14	102	13	199	22.377	8.25	101.9	108.3	113.2	93.3	88.3	112.8	95.1	86.6	100.4
P30101	PDIA3	Protein disulfide-isomerase A3 OS=Homo sapiens OX=9606 GN=PDIA3 PE=1 SV=4	56.6337	28	150	28	505	56.747	6.35	106.2	108.3	103.4	105.5	93.9	106.4	89.6	95.2	91.4
P11532	DMD	Dystrophin OS=Homo sapiens OX=9606 GN=DMD PE=1 SV=3	29.7422	91	151	90	3685	426.484	5.88	98.2	99.2	84.6	105.2	110.6	96.5	101.9	101.8	101.9
P29401	TKT	Transketolase OS=Homo sapiens OX=9606 GN=TKT PE=1 SV=3	56.5008	26	118	26	623	67.835	7.66	102.7	108.5	109.3	103.6	82.9	105.1	100.1	101.2	86.5
P00352	ALDH1A1	Retinal dehydrogenase 1 OS=Homo sapiens OX=9606 GN=ALDH1A1 PE=1 SV=2	56.487	25	125	23	501	54.827	6.73	82.7	104	89.1	98.6	65.6	103	114.8	129.1	113.2
Q99832	CCT7	T-complex protein 1 subunit eta OS=Homo sapiens OX=9606 GN=CCT7 PE=1 SV=2	58.3794	25	100	25	543	59.329	7.65	96.3	107.4	107.1	97.1	94.1	97.4	96.8	101.4	102.5
P30044	PRDX5	Peroxiredoxin-5, mitochondrial OS=Homo sapiens OX=9606 GN=PRDX5 PE=1 SV=4	55.1402	8	85	8	214	22.073	8.7	100.7	106.6	103.6	108.2	69.1	115	100.7	104.9	91.1
P78371	CCT2	T-complex protein 1 subunit beta OS=Homo sapiens OX=9606 GN=CCT2 PE=1 SV=4	63.3645	27	100	27	535	57.452	6.46	94.8	105.7	107.5	94	95.7	96.4	99.4	101.2	105.2
P68431	HIST1H3A	Histone H3.1 OS=Homo sapiens OX=9606 GN=HIST1H3A PE=1 SV=2	55.8824	8	115	1	136	15.394	11.12	85.1	124	119.7	97.8	85.8	97.8	88.4	104.2	97.2
P01860	IGHG3	Immunoglobulin heavy constant gamma 3 OS=Homo sapiens OX=9606 GN=IGHG3 PE=1 SV=2	45.8886	12	114	5	377	41.26	7.9	152.2	81.8	111.4	65.7	63.7	73.2	76.2	84.7	191
P50454	SERPINH1	Serpin H1 OS=Homo sapiens OX=9606 GN=SERPINH1 PE=1 SV=2	61.0048	22	116	22	418	46.411	8.69	81.5	116.6	96	96.1	147.4	84.8	74.9	92.3	110.4
P23634	ATP2B4	Plasma membrane calcium-transporting ATPase 4 OS=Homo sapiens OX=9606 GN=ATP2B4 PE=1 SV=2	32.7156	38	133	26	1241	137.833	6.6	95.7	95.3	94.4	103.5	104.7	94.9	97.4	107.8	106.4
P27797	CALR	Calreticulin OS=Homo sapiens OX=9606 GN=CALR PE=1 SV=1	56.8345	18	120	18	417	48.112	4.44	103.1	109.6	108.9	99.1	90.4	107.4	90.4	99.4	91.6
Q01518	CAP1	Adenylyl cyclase-associated protein 1 OS=Homo sapiens OX=9606 GN=CAP1 PE=1 SV=5	52.8421	22	108	21	475	51.869	8.06	97	104.7	109.1	98.1	94.1	100.5	99	98.1	99.3
P00738	HP	Haptoglobin OS=Homo sapiens OX=9606 GN=HP PE=1 SV=1	63.5468	24	151	12	406	45.177	6.58	136.9	89.4	174.2	50.1	105.5	61.7	159.5	52.6	70.1
Q96Q06	PLIN4	Perilipin-4 OS=Homo sapiens OX=9606 GN=PLIN4 PE=1 SV=2	59.1746	48	87	48	1357	134.349	8.73	95.2	94.4	86.5	114.2	125.7	92.9	101.1	108	81.9
Q9HBL0	TNS1	Tensin-1 OS=Homo sapiens OX=9606 GN=TNS1 PE=1 SV=2	40.5187	50	147	47	1735	185.586	7.75	106.1	95	90.9	103.5	116.5	95.6	97	98.3	97.1
P02675	FGB	Fibrinogen beta chain OS=Homo sapiens OX=9606 GN=FGB PE=1 SV=2	65.3768	24	120	24	491	55.892	8.27	106.8	84	101.4	74.9	131.4	89.8	131.4	80	100.3
Q96AC1	FERMT2	Fermitin family homolog 2 OS=Homo sapiens OX=9606 GN=FERMT2 PE=1 SV=1	50.5882	30	143	27	680	77.811	6.7	105.3	93.5	90.5	101.3	111	98.6	94.4	101.3	104.2
Q9Y4G6	TLN2	Talin-2 OS=Homo sapiens OX=9606 GN=TLN2 PE=1 SV=4	23.2494	50	122	32	2542	271.443	5.57	101.5	98.2	96	99.9	103.9	93	93.3	102.2	112
Q86VP6	CAND1	Cullin-associated NEDD8-dissociated protein 1 OS=Homo sapiens OX=9606 GN=CAND1 PE=1 SV=2	36.748	38	111	36	1230	136.289	5.78	96.7	106.9	100.4	102.6	96.1	98.2	95.3	103.4	100.5
P06753	TPM3	Tropomyosin alpha-3 chain OS=Homo sapiens OX=9606 GN=TPM3 PE=1 SV=2	50.1754	21	244	4	285	32.93	4.72	96	105.1	114.7	90.7	88.9	102.1	102.3	100.4	99.8
P09211	GSTP1	Glutathione S-transferase P OS=Homo sapiens OX=9606 GN=GSTP1 PE=1 SV=2	69.0476	12	101	12	210	23.341	5.64	94.7	109.1	99.8	104.2	93.1	99.2	96.8	99.4	103.6
P56470	LGALS4	Galectin-4 OS=Homo sapiens OX=9606 GN=LGALS4 PE=1 SV=1	40.2477	11	126	11	323	35.918	9.16	105.5	114.5	94.6	127.3	71.6	124.4	95.4	99.1	67.7
P00326	ADH1C	Alcohol dehydrogenase 1C OS=Homo sapiens OX=9606 GN=ADH1C PE=1 SV=2	54.6667	18	133	7	375	39.842	8.29	101.3	119.6	100.6	107.2	66.9	106	107.7	98.5	92.2
P50395	GDI2	Rab GDP dissociation inhibitor beta OS=Homo sapiens OX=9606 GN=GDI2 PE=1 SV=2	65.618	27	113	18	445	50.631	6.47	98.4	107.1	104.3	102.4	96.6	102.4	95.9	96.1	96.8
Q15124	PGM5	Phosphoglucomutase-like protein 5 OS=Homo sapiens OX=9606 GN=PGM5 PE=1 SV=2	61.552	28	140	28	567	62.186	7.21	113.2	90.6	84.8	109.9	117	94.8	89.5	96.5	103.8
P0CG39	POTEJ	POTE ankyrin domain family member J OS=Homo sapiens OX=9606 GN=POTEJ PE=3 SV=1	6.1657	5	127	1	1038	117.315	5.97	98.3	95.7	99.1	97.2	107.7	95.9	99.8	92.8	113.3
Q15404	RSU1	Ras suppressor protein 1 OS=Homo sapiens OX=9606 GN=RSU1 PE=1 SV=3	59.9278	14	91	14	277	31.521	8.65	109.5	91.5	89.1	102.7	110.7	100.4	91.6	100.3	104.1
P61978	HNRNPK	Heterogeneous nuclear ribonucleoprotein K OS=Homo sapiens OX=9606 GN=HNRNPK PE=1 SV=1	50.324	17	98	17	463	50.944	5.54	89.7	114.3	110.5	97.7	97.2	101.2	93.4	104.4	91.6
Q99798	ACO2	Aconitate hydratase, mitochondrial OS=Homo sapiens OX=9606 GN=ACO2 PE=1 SV=2	48.9744	34	116	34	780	85.372	7.61	100.6	105.2	95.4	113.4	90.9	100.9	100.8	102.5	90.2
P13667	PDIA4	Protein disulfide-isomerase A4 OS=Homo sapiens OX=9606 GN=PDIA4 PE=1 SV=2	50.5426	31	105	31	645	72.887	5.07	109.7	113.2	100.7	100.7	90.3	114	91.2	94.2	85.9
P20700	LMNB1	Lamin-B1 OS=Homo sapiens OX=9606 GN=LMNB1 PE=1 SV=2	60.0683	33	129	29	586	66.368	5.16	88.2	123.5	119.5	99.2	85.1	99.7	95.6	101	88.2
P01859	IGHG2	Immunoglobulin heavy constant gamma 2 OS=Homo sapiens OX=9606 GN=IGHG2 PE=1 SV=2	37.1166	9	85	4	326	35.878	7.59	96.6	77.8	75.3	59.8	87	109.9	149.9	123	120.7
P02790	HPX	Hemopexin OS=Homo sapiens OX=9606 GN=HPX PE=1 SV=2	37.2294	15	105	14	462	51.643	7.02	105.4	82.6	115.2	77.3	100.1	106.5	132.1	86.2	94.6
P61224	RAP1B	Ras-related protein Rap-1b OS=Homo sapiens OX=9606 GN=RAP1B PE=1 SV=1	77.1739	12	98	6	184	20.812	5.78	99	102	106.3	101.7	93.4	100.4	98	104.8	94.4
P02671	FGA	Fibrinogen alpha chain OS=Homo sapiens OX=9606 GN=FGA PE=1 SV=2	34.0647	25	119	25	866	94.914	6.01	107.9	82.4	102.2	74.2	155.6	83.6	131.8	77.5	84.9
P16615	ATP2A2	Sarcoplasmic/endoplasmic reticulum calcium ATPase 2 OS=Homo sapiens OX=9606 GN=ATP2A2 PE=1 SV=1	38.0038	33	88	27	1042	114.683	5.34	102.7	102.1	100	99.1	100.8	98.5	94.3	102	100.5
P04899	GNAI2	Guanine nucleotide-binding protein G(i) subunit alpha-2 OS=Homo sapiens OX=9606 GN=GNAI2 PE=1 SV=3	58.8732	15	98	9	355	40.425	5.54	91.4	99.4	105.8	95.5	98.8	94.3	101.9	106.6	106.3
Q93052	LPP	Lipoma-preferred partner OS=Homo sapiens OX=9606 GN=LPP PE=1 SV=1	49.3464	18	97	18	612	65.704	7.37	103.3	92.2	89	115.5	120.2	100.4	90.3	96.3	92.7
P08727	KRT19	Keratin, type I cytoskeletal 19 OS=Homo sapiens OX=9606 GN=KRT19 PE=1 SV=4	62.5	29	152	25	400	44.079	5.14	152.2	96.1	92.3	132.3	83.4	118.1	78.9	77.5	69.3
Q14980	NUMA1	Nuclear mitotic apparatus protein 1 OS=Homo sapiens OX=9606 GN=NUMA1 PE=1 SV=2	34.5626	58	112	57	2115	238.115	5.78	93.1	109.1	109.1	93.9	91	98.7	99.8	109.1	96.3
P50990	CCT8	T-complex protein 1 subunit theta OS=Homo sapiens OX=9606 GN=CCT8 PE=1 SV=4	52.0073	27	91	27	548	59.583	5.6	98	106.5	109.2	95.8	91.5	98.3	94.3	102.2	104.2
P12956	XRCC6	X-ray repair cross-complementing protein 6 OS=Homo sapiens OX=9606 GN=XRCC6 PE=1 SV=2	57.6355	30	111	30	609	69.799	6.64	91.5	115.3	114.6	94.8	88.4	101.4	94	105.5	94.5
P22626	HNRNPA2B1	Heterogeneous nuclear ribonucleoproteins A2/B1 OS=Homo sapiens OX=9606 GN=HNRNPA2B1 PE=1 SV=2	43.0595	15	108	12	353	37.407	8.95	93.7	114.6	118.9	96.3	92.7	100	97.7	105.3	80.8
P48735	IDH2	Isocitrate dehydrogenase [NADP], mitochondrial OS=Homo sapiens OX=9606 GN=IDH2 PE=1 SV=2	51.7699	21	103	21	452	50.877	8.69	114.5	93.2	88.8	118.1	110.7	100.7	87.9	94.4	91.8
P41219	PRPH	Peripherin OS=Homo sapiens OX=9606 GN=PRPH PE=1 SV=2	56.8085	29	147	24	470	53.618	5.47	76.5	53.1	58.5	76.4	88.1	61.9	139.6	193.8	152.2
O00299	CLIC1	Chloride intracellular channel protein 1 OS=Homo sapiens OX=9606 GN=CLIC1 PE=1 SV=4	73.029	14	81	14	241	26.906	5.17	101.8	107.3	108.6	101	89.9	104.5	96.1	93.7	97.1
Q13642	FHL1	Four and a half LIM domains protein 1 OS=Homo sapiens OX=9606 GN=FHL1 PE=1 SV=4	43.3437	12	88	12	323	36.239	8.97	110.3	86.6	79.9	127.9	113.2	102.9	90.4	91.1	97.7
P18669	PGAM1	Phosphoglycerate mutase 1 OS=Homo sapiens OX=9606 GN=PGAM1 PE=1 SV=2	72.4409	14	103	14	254	28.786	7.18	97.4	99	96.8	105	102.1	100.6	97.9	101.4	99.7
O15230	LAMA5	Laminin subunit alpha-5 OS=Homo sapiens OX=9606 GN=LAMA5 PE=1 SV=8	17.3748	51	110	51	3695	399.479	7.02	98.4	103.8	91.1	102.8	93.2	97.8	105.2	109.9	97.8
P84243	H3F3A	Histone H3.3 OS=Homo sapiens OX=9606 GN=H3F3A PE=1 SV=2	55.1471	7	84	2	136	15.319	11.27	79.2	100.4	130.7	73.8	67.3	95.1	113.8	130.7	109
P62873	GNB1	Guanine nucleotide-binding protein G(I)/G(S)/G(T) subunit beta-1 OS=Homo sapiens OX=9606 GN=GNB1 PE=1 SV=3	40.5882	13	61	8	340	37.353	6	93.9	97.5	97.2	94.4	98.1	94.3	97.4	114.9	112.4
P21980	TGM2	Protein-glutamine gamma-glutamyltransferase 2 OS=Homo sapiens OX=9606 GN=TGM2 PE=1 SV=2	36.9723	23	91	23	687	77.28	5.22	105.3	95.4	99.6	96.7	96.4	95.5	103.5	112	95.6
P27348	YWHAQ	14-3-3 protein theta OS=Homo sapiens OX=9606 GN=YWHAQ PE=1 SV=1	69.3878	17	98	11	245	27.747	4.78	90.1	106.3	96.5	103.2	101.6	96.8	90.7	107.6	107.3
P0DOX8		Immunoglobulin lambda-1 light chain OS=Homo sapiens OX=9606 PE=1 SV=1	41.6667	8	79	4	216	22.816	6.76	121.2	86.4	79.7	86.7	81.4	111	124.9	93.2	115.4
P30153	PPP2R1A	Serine/threonine-protein phosphatase 2A 65 kDa regulatory subunit A alpha isoform OS=Homo sapiens OX=9606 GN=PPP2R1A PE=1 SV=4	48.2173	23	78	23	589	65.267	5.11	95.6	101.4	103.2	98	99.8	97.3	97.7	103.4	103.6
P62879	GNB2	Guanine nucleotide-binding protein G(I)/G(S)/G(T) subunit beta-2 OS=Homo sapiens OX=9606 GN=GNB2 PE=1 SV=3	43.8235	11	59	5	340	37.307	6	92.4	96.6	103.2	86.3	96.9	102	106.7	107.1	108.8
P07195	LDHB	L-lactate dehydrogenase B chain OS=Homo sapiens OX=9606 GN=LDHB PE=1 SV=2	45.8084	14	95	13	334	36.615	6.05	94	111.1	97.7	101.7	95.5	98.8	98.5	106.4	96.4
P02679	FGG	Fibrinogen gamma chain OS=Homo sapiens OX=9606 GN=FGG PE=1 SV=3	60.2649	23	114	23	453	51.479	5.62	114.3	80	107.4	70.2	138.5	83.7	134.6	76.4	95
P40925	MDH1	Malate dehydrogenase, cytoplasmic OS=Homo sapiens OX=9606 GN=MDH1 PE=1 SV=4	43.4132	16	118	16	334	36.403	7.36	92.8	106.9	92.6	105.1	97.4	96.6	101.2	108.8	98.6
P16402	HIST1H1D	Histone H1.3 OS=Homo sapiens OX=9606 GN=HIST1H1D PE=1 SV=2	48.8688	15	111	7	221	22.336	11.02	76.1	137.2	152.5	83.2	76	93.5	95.5	122.9	63
P00450	CP	Ceruloplasmin OS=Homo sapiens OX=9606 GN=CP PE=1 SV=1	29.9531	25	92	25	1065	122.128	5.72	102.6	89.2	121.8	75	104.5	99.4	136.5	71.7	99.3
Q9BUF5	TUBB6	Tubulin beta-6 chain OS=Homo sapiens OX=9606 GN=TUBB6 PE=1 SV=1	45.5157	16	105	6	446	49.825	4.88	94.2	93.2	82.6	109	122.4	86.3	87.7	96.1	128.3
O95994	AGR2	Anterior gradient protein 2 homolog OS=Homo sapiens OX=9606 GN=AGR2 PE=1 SV=1	68	9	81	8	175	19.967	9	174.7	89.5	83.1	143.5	86.5	128.1	59	74.9	60.8
P22105	TNXB	Tenascin-X OS=Homo sapiens OX=9606 GN=TNXB PE=1 SV=4	28.0528	73	143	73	4242	457.932	5.17	92.9	93.6	87.7	112.9	125.9	97.3	99.4	90.3	99.9
P13010	XRCC5	X-ray repair cross-complementing protein 5 OS=Homo sapiens OX=9606 GN=XRCC5 PE=1 SV=3	43.5792	26	84	26	732	82.652	5.81	93.8	114.8	114.4	95.1	86.3	101.3	92.7	106.5	95.2
P45880	VDAC2	Voltage-dependent anion-selective channel protein 2 OS=Homo sapiens OX=9606 GN=VDAC2 PE=1 SV=2	54.7619	12	76	12	294	31.547	7.56	105.9	101.9	98.4	100	99.2	100.6	93.6	103.5	96.9
P31946	YWHAB	14-3-3 protein beta/alpha OS=Homo sapiens OX=9606 GN=YWHAB PE=1 SV=3	68.6992	15	90	8	246	28.065	4.83	96.1	104.7	107.7	101.8	90.3	100.9	94.3	104.8	99.5
P10412	HIST1H1E	Histone H1.4 OS=Homo sapiens OX=9606 GN=HIST1H1E PE=1 SV=2	49.3151	15	116	5	219	21.852	11.03	80.7	122.3	120.2	81.1	71.3	104.2	86.9	174.2	59.2
Q15084	PDIA6	Protein disulfide-isomerase A6 OS=Homo sapiens OX=9606 GN=PDIA6 PE=1 SV=1	41.8182	15	72	15	440	48.091	5.08	101.3	109.4	103.4	94.6	96.6	105.1	104.2	92.1	93.4
P02452	COL1A1	Collagen alpha-1(I) chain OS=Homo sapiens OX=9606 GN=COL1A1 PE=1 SV=5	21.9262	23	121	23	1464	138.857	5.8	63.8	133	95.8	84.2	148.3	85.3	68.4	105.3	115.9
P38646	HSPA9	Stress-70 protein, mitochondrial OS=Homo sapiens OX=9606 GN=HSPA9 PE=1 SV=2	50.3682	31	95	30	679	73.635	6.16	103.7	110.4	108.1	102	86.2	109.7	94.1	99.1	86.6
P01011	SERPINA3	Alpha-1-antichymotrypsin OS=Homo sapiens OX=9606 GN=SERPINA3 PE=1 SV=2	32.8605	12	65	12	423	47.621	5.52	99.9	89.2	113.6	71.5	119.8	100.7	125.4	82.7	97.2
P08123	COL1A2	Collagen alpha-2(I) chain OS=Homo sapiens OX=9606 GN=COL1A2 PE=1 SV=7	18.7408	19	102	19	1366	129.235	8.95	73	127.2	99.1	84.9	132.4	88.7	76	109.9	108.6
P13489	RNH1	Ribonuclease inhibitor OS=Homo sapiens OX=9606 GN=RNH1 PE=1 SV=2	66.8113	21	69	21	461	49.941	4.82	95.6	98.8	97.6	101.8	109.5	95.1	99.1	100.8	101.7
Q6FI13	HIST2H2AA3	Histone H2A type 2-A OS=Homo sapiens OX=9606 GN=HIST2H2AA3 PE=1 SV=3	60	6	92	3	130	14.087	10.9	77.7	134.7	119.5	92	67.7	92.6	89.1	124.2	102.6
P61204	ARF3	ADP-ribosylation factor 3 OS=Homo sapiens OX=9606 GN=ARF3 PE=1 SV=2	53.5912	8	71	4	181	20.588	7.43	101.3	104.7	100.3	101.6	94.8	103.2	98.3	97	98.8
Q9Y281	CFL2	Cofilin-2 OS=Homo sapiens OX=9606 GN=CFL2 PE=1 SV=1	79.5181	14	86	10	166	18.725	7.88	106.5	89.5	85.4	109.8	128	90	88.5	92.7	109.6
Q8WX93	PALLD	Palladin OS=Homo sapiens OX=9606 GN=PALLD PE=1 SV=3	17.7874	19	91	19	1383	150.47	7.09	107.2	88.2	87.4	112.5	120.2	93.1	90.6	101.5	99.3
P05091	ALDH2	Aldehyde dehydrogenase, mitochondrial OS=Homo sapiens OX=9606 GN=ALDH2 PE=1 SV=2	49.5164	20	90	17	517	56.346	7.05	79.2	126.7	104.5	75.6	104.8	135.9	107.6	78.4	87.3
P62834	RAP1A	Ras-related protein Rap-1A OS=Homo sapiens OX=9606 GN=RAP1A PE=1 SV=1	73.3696	11	88	5	184	20.974	6.67	102.9	93.6	93.2	98.5	99.6	99.1	95.9	114.4	102.8
P06744	GPI	Glucose-6-phosphate isomerase OS=Homo sapiens OX=9606 GN=GPI PE=1 SV=4	41.3978	21	94	21	558	63.107	8.32	98.1	102.5	96.9	101.9	96.8	103.2	99.3	103.8	97.4
Q00839	HNRNPU	Heterogeneous nuclear ribonucleoprotein U OS=Homo sapiens OX=9606 GN=HNRNPU PE=1 SV=6	39.5152	29	108	29	825	90.528	6	91.7	122.5	121.8	99.7	92.1	100.3	91.6	106.9	73.5
P09525	ANXA4	Annexin A4 OS=Homo sapiens OX=9606 GN=ANXA4 PE=1 SV=4	68.9655	21	90	20	319	35.86	6.13	100.5	107.2	112.3	93.9	87.7	113.7	102.7	92.8	89.2
P35555	FBN1	Fibrillin-1 OS=Homo sapiens OX=9606 GN=FBN1 PE=1 SV=3	22.9537	57	133	54	2871	312.022	4.93	87.1	98.3	110.3	91.4	125	92.5	107.5	82.2	105.8
P15311	EZR	Ezrin OS=Homo sapiens OX=9606 GN=EZR PE=1 SV=4	57.5085	37	128	23	586	69.37	6.27	93.9	119.2	114.7	103.8	86.5	102.7	99.9	94.1	85.3
Q03135	CAV1	Caveolin-1 OS=Homo sapiens OX=9606 GN=CAV1 PE=1 SV=4	67.9775	11	97	11	178	20.458	6.02	107.3	87.9	84.5	102.7	122.7	94.6	90.5	102.2	107.5
Q9H4M9	EHD1	EH domain-containing protein 1 OS=Homo sapiens OX=9606 GN=EHD1 PE=1 SV=2	60.8614	30	94	23	534	60.589	6.83	95.7	99.7	103.1	94.9	108.6	94.9	96.2	101.6	105.3
P16403	HIST1H1C	Histone H1.2 OS=Homo sapiens OX=9606 GN=HIST1H1C PE=1 SV=2	50.7042	15	101	6	213	21.352	10.93	82	129.2	127.9	92.4	70.5	101.7	92	139.3	65
Q9UGI8	TES	Testin OS=Homo sapiens OX=9606 GN=TES PE=1 SV=1	61.7577	25	96	25	421	47.964	7.68	97.3	104.1	91.3	111.8	112.8	97	96.9	97.4	91.5
P14543	NID1	Nidogen-1 OS=Homo sapiens OX=9606 GN=NID1 PE=1 SV=3	28.6287	28	99	27	1247	136.291	5.29	103.1	93.3	87.6	105.7	104.1	93.4	101.1	103.7	108
P49748	ACADVL	Very long-chain specific acyl-CoA dehydrogenase, mitochondrial OS=Homo sapiens OX=9606 GN=ACADVL PE=1 SV=1	42.9008	24	74	24	655	70.345	8.75	101	98.6	99.1	100.4	93.4	100.7	101.1	107.8	97.9
P13804	ETFA	Electron transfer flavoprotein subunit alpha, mitochondrial OS=Homo sapiens OX=9606 GN=ETFA PE=1 SV=1	57.6577	15	62	15	333	35.058	8.38	102.9	109.2	104.8	106.1	87.8	110.3	101.6	103.4	73.8
P05388	RPLP0	60S acidic ribosomal protein P0 OS=Homo sapiens OX=9606 GN=RPLP0 PE=1 SV=1	49.8423	12	71	12	317	34.252	5.97	96.2	115.2	107.9	96.9	92.8	101.9	94.3	99	95.8
Q08211	DHX9	ATP-dependent RNA helicase A OS=Homo sapiens OX=9606 GN=DHX9 PE=1 SV=4	32.9921	34	87	34	1270	140.869	6.84	94.5	108.4	110.6	95.8	92.9	100.5	99.7	100.8	96.7
P21796	VDAC1	Voltage-dependent anion-selective channel protein 1 OS=Homo sapiens OX=9606 GN=VDAC1 PE=1 SV=2	55.8304	14	79	13	283	30.754	8.54	106.7	105.6	105.7	103.6	91.2	103.9	97.8	95	90.4
P49368	CCT3	T-complex protein 1 subunit gamma OS=Homo sapiens OX=9606 GN=CCT3 PE=1 SV=4	54.6789	28	91	28	545	60.495	6.49	96.3	106	109.3	96.4	93	98.3	95.2	102.9	102.6
Q7KZF4	SND1	Staphylococcal nuclease domain-containing protein 1 OS=Homo sapiens OX=9606 GN=SND1 PE=1 SV=1	41.7582	31	70	31	910	101.934	7.17	96.1	105.5	103.6	95.7	99.6	102.4	97.3	100.2	99.5
P48643	CCT5	T-complex protein 1 subunit epsilon OS=Homo sapiens OX=9606 GN=CCT5 PE=1 SV=1	63.4011	31	97	30	541	59.633	5.66	97.1	106.4	108	96.2	93	97.5	94.4	102.5	104.8
P27816	MAP4	Microtubule-associated protein 4 OS=Homo sapiens OX=9606 GN=MAP4 PE=1 SV=3	41.1458	38	88	38	1152	120.93	5.43	97.8	99.5	94.5	111.4	127.9	92	92.3	106.1	78.5
P15924	DSP	Desmoplakin OS=Homo sapiens OX=9606 GN=DSP PE=1 SV=3	24.6604	65	102	65	2871	331.569	6.81	105.3	111.8	101.7	114	80.6	116.9	102.1	94.7	72.9
P05556	ITGB1	Integrin beta-1 OS=Homo sapiens OX=9606 GN=ITGB1 PE=1 SV=2	32.2055	23	101	23	798	88.357	5.39	102.4	92.3	89.2	99.2	104.8	99.4	94.2	105.4	113.1
P01861	IGHG4	Immunoglobulin heavy constant gamma 4 OS=Homo sapiens OX=9606 GN=IGHG4 PE=1 SV=1	29.9694	7	58	1	327	35.918	7.36	133.7	91.2	91	96	96.4	83.7	94.1	120	93.8
P02765	AHSG	Alpha-2-HS-glycoprotein OS=Homo sapiens OX=9606 GN=AHSG PE=1 SV=1	41.1444	9	61	9	367	39.3	5.72	89.1	84.5	103.6	93.4	104.6	123.8	118.6	87.7	94.7
Q96I99	SUCLG2	Succinate--CoA ligase [GDP-forming] subunit beta, mitochondrial OS=Homo sapiens OX=9606 GN=SUCLG2 PE=1 SV=2	61.1111	23	72	22	432	46.481	6.39	113.2	115.1	83.9	111	75.6	110.5	103.6	102.5	84.7
P40227	CCT6A	T-complex protein 1 subunit zeta OS=Homo sapiens OX=9606 GN=CCT6A PE=1 SV=3	46.3277	22	72	17	531	57.988	6.68	96.6	108.7	112.3	96.1	91.9	94.2	95.2	101.3	103.8
P43121	MCAM	Cell surface glycoprotein MUC18 OS=Homo sapiens OX=9606 GN=MCAM PE=1 SV=2	35.2941	19	78	19	646	71.563	5.76	97.3	92.4	86	108.2	109.5	98.1	104.4	97.7	106.5
P50993	ATP1A2	Sodium/potassium-transporting ATPase subunit alpha-2 OS=Homo sapiens OX=9606 GN=ATP1A2 PE=1 SV=1	27.3529	23	65	10	1020	112.193	5.66	97	92	88.7	94.3	97.4	93.3	113.2	120.6	103.6
P49411	TUFM	Elongation factor Tu, mitochondrial OS=Homo sapiens OX=9606 GN=TUFM PE=1 SV=2	56.8584	23	82	23	452	49.51	7.61	104	106.9	103.5	104.8	86.2	108	97.1	102.6	86.9
P22695	UQCRC2	Cytochrome b-c1 complex subunit 2, mitochondrial OS=Homo sapiens OX=9606 GN=UQCRC2 PE=1 SV=3	55.4084	19	67	19	453	48.413	8.63	105.3	105.1	100.6	108.8	88.3	105.7	96.3	101.4	88.5
Q9P2E9	RRBP1	Ribosome-binding protein 1 OS=Homo sapiens OX=9606 GN=RRBP1 PE=1 SV=5	35.461	41	84	40	1410	152.365	8.6	104.8	113.6	98	103.4	96.5	110.1	93.4	94.2	86
P00338	LDHA	L-lactate dehydrogenase A chain OS=Homo sapiens OX=9606 GN=LDHA PE=1 SV=2	46.0843	14	78	13	332	36.665	8.27	110.5	106.8	99.5	104.8	94.8	106.8	90.6	90.2	95.8
P21810	BGN	Biglycan OS=Homo sapiens OX=9606 GN=BGN PE=1 SV=2	40.2174	12	71	11	368	41.628	7.52	99.2	86	92	94.9	120.6	101.5	94.2	104.3	107.2
Q8WUM4	PDCD6IP	Programmed cell death 6-interacting protein OS=Homo sapiens OX=9606 GN=PDCD6IP PE=1 SV=1	53.9171	43	93	43	868	95.963	6.52	101.4	101.6	101	100.9	94	103.6	99.1	101.4	97
Q9Y678	COPG1	Coatomer subunit gamma-1 OS=Homo sapiens OX=9606 GN=COPG1 PE=1 SV=1	38.1007	24	64	23	874	97.655	5.47	106.7	105	100.3	110	98.8	103.6	87.7	92.4	95.4
P62979	RPS27A	Ubiquitin-40S ribosomal protein S27a OS=Homo sapiens OX=9606 GN=RPS27A PE=1 SV=2	50.641	7	90	7	156	17.953	9.64	92	110	111.1	97.1	93.9	98.2	97.1	112.6	87.8
Q15019	SEPT2	Septin-2 OS=Homo sapiens OX=9606 GN=SEPT2 PE=1 SV=1	62.8809	19	85	18	361	41.461	6.6	97.9	101	97	101.5	98.6	99.4	93.2	106.1	105.3
O60701	UGDH	UDP-glucose 6-dehydrogenase OS=Homo sapiens OX=9606 GN=UGDH PE=1 SV=1	61.336	21	60	21	494	54.989	7.12	96.3	112.9	102.7	107.7	83.8	110.2	102.8	94.9	88.8
Q01813	PFKP	ATP-dependent 6-phosphofructokinase, platelet type OS=Homo sapiens OX=9606 GN=PFKP PE=1 SV=2	36.9898	21	69	18	784	85.542	7.55	109.2	82.5	86.2	105.4	129.7	93	96.2	90.3	107.6
P04844	RPN2	Dolichyl-diphosphooligosaccharide--protein glycosyltransferase subunit 2 OS=Homo sapiens OX=9606 GN=RPN2 PE=1 SV=3	34.8653	15	53	15	631	69.241	5.69	103	109.9	101.4	101.2	97.4	105.1	90.7	101	90.3
P02774	GC	Vitamin D-binding protein OS=Homo sapiens OX=9606 GN=GC PE=1 SV=1	51.8987	21	75	21	474	52.929	5.54	95.4	91.2	108.1	77.9	105.1	106.5	143	77.4	95.4
P09622	DLD	Dihydrolipoyl dehydrogenase, mitochondrial OS=Homo sapiens OX=9606 GN=DLD PE=1 SV=2	43.222	15	63	15	509	54.143	7.85	108.5	101.5	101.8	104.4	90.1	102	97.8	101.7	92.2
P07954	FH	Fumarate hydratase, mitochondrial OS=Homo sapiens OX=9606 GN=FH PE=1 SV=3	61.1765	23	85	23	510	54.602	8.76	103.9	105.1	98.3	106.1	96.3	103.2	96	101	90
P42704	LRPPRC	Leucine-rich PPR motif-containing protein, mitochondrial OS=Homo sapiens OX=9606 GN=LRPPRC PE=1 SV=3	41.1047	49	105	49	1394	157.805	6.13	107	115.4	105.3	104.3	83.4	108.2	96.8	98.7	80.9
O14974	PPP1R12A	Protein phosphatase 1 regulatory subunit 12A OS=Homo sapiens OX=9606 GN=PPP1R12A PE=1 SV=1	33.2039	29	73	29	1030	115.211	5.4	96.7	99.7	93.1	113.8	118.6	94.7	92	100.6	90.8
P52272	HNRNPM	Heterogeneous nuclear ribonucleoprotein M OS=Homo sapiens OX=9606 GN=HNRNPM PE=1 SV=3	49.589	33	88	33	730	77.464	8.7	95.2	116.9	118.9	97	94	101	92	104	80.9
Q03252	LMNB2	Lamin-B2 OS=Homo sapiens OX=9606 GN=LMNB2 PE=1 SV=4	47.4194	34	106	30	620	69.906	5.59	87.4	103.5	112.3	83.3	85.2	97.7	102.5	123	105.1
P0CG38	POTEI	POTE ankyrin domain family member I OS=Homo sapiens OX=9606 GN=POTEI PE=3 SV=1	6.97674	6	104	1	1075	121.205	6.21	99.4	93.4	91.7	106	111.1	99.9	98.9	95.2	104.5
P31150	GDI1	Rab GDP dissociation inhibitor alpha OS=Homo sapiens OX=9606 GN=GDI1 PE=1 SV=2	61.2975	21	68	12	447	50.55	5.14	92.3	107.2	94.3	99.2	102	90.8	100	108.4	105.7
P63010	AP2B1	AP-2 complex subunit beta OS=Homo sapiens OX=9606 GN=AP2B1 PE=1 SV=1	34.4717	25	68	15	937	104.486	5.38	98.8	97.6	96.7	100.5	100.7	96	94.6	106.5	108.5
P00915	CA1	Carbonic anhydrase 1 OS=Homo sapiens OX=9606 GN=CA1 PE=1 SV=2	51.341	12	81	12	261	28.852	7.12	163.1	57	125.8	83	65.7	75	113.4	87.8	129.3
Q07065	CKAP4	Cytoskeleton-associated protein 4 OS=Homo sapiens OX=9606 GN=CKAP4 PE=1 SV=2	52.8239	29	79	29	602	65.983	5.92	97.2	110.5	92.9	109.9	113.9	97.4	84.6	97.5	96.1
Q12864	CDH17	Cadherin-17 OS=Homo sapiens OX=9606 GN=CDH17 PE=2 SV=3	38.4615	25	76	25	832	92.162	5.14	112.2	118.4	98.2	118.1	71.6	114.1	93.3	92.1	82
Q71DI3	HIST2H3A	Histone H3.2 OS=Homo sapiens OX=9606 GN=HIST2H3A PE=1 SV=3	55.8824	8	80	1	136	15.379	11.27	83	122.6	118.7	98.2	87.4	97.2	90	107.3	95.7
P30084	ECHS1	Enoyl-CoA hydratase, mitochondrial OS=Homo sapiens OX=9606 GN=ECHS1 PE=1 SV=4	58.6207	14	59	14	290	31.367	8.07	106.4	108.1	88.5	107.6	87	106.5	101.5	103.3	91.1
P62140	PPP1CB	Serine/threonine-protein phosphatase PP1-beta catalytic subunit OS=Homo sapiens OX=9606 GN=PPP1CB PE=1 SV=3	65.7492	16	65	6	327	37.163	6.19	100.3	101.3	98	104	99.1	100.3	98.5	99.4	99.2
O95810	CAVIN2	Caveolae-associated protein 2 OS=Homo sapiens OX=9606 GN=CAVIN2 PE=1 SV=3	33.6471	14	56	14	425	47.145	5.21	100.4	89.1	88	99.9	102	97.5	92.7	122.9	107.4
O75643	SNRNP200	U5 small nuclear ribonucleoprotein 200 kDa helicase OS=Homo sapiens OX=9606 GN=SNRNP200 PE=1 SV=2	24.3914	41	77	41	2136	244.353	6.06	93.7	110.5	113.2	95.4	90.8	100	97.4	102.8	96.2
P49327	FASN	Fatty acid synthase OS=Homo sapiens OX=9606 GN=FASN PE=1 SV=3	20.6691	41	77	41	2511	273.254	6.44	112.1	103.5	104.4	97.6	101.9	104.3	94.1	84	97.9
P07910	HNRNPC	Heterogeneous nuclear ribonucleoproteins C1/C2 OS=Homo sapiens OX=9606 GN=HNRNPC PE=1 SV=4	35.9477	13	70	13	306	33.65	5.08	95	120	120.8	95.1	85.6	99.8	92.7	106.6	84.4
P61981	YWHAG	14-3-3 protein gamma OS=Homo sapiens OX=9606 GN=YWHAG PE=1 SV=2	65.9919	14	74	9	247	28.285	4.89	95.3	102.2	99.4	100.9	96	97.1	96	106.1	107.1
Q14BN4	SLMAP	Sarcolemmal membrane-associated protein OS=Homo sapiens OX=9606 GN=SLMAP PE=1 SV=1	25.4831	25	85	25	828	95.14	5.47	106.6	86.3	80.5	110	117.5	95.9	97.2	98.4	107.6
P17987	TCP1	T-complex protein 1 subunit alpha OS=Homo sapiens OX=9606 GN=TCP1 PE=1 SV=1	53.5971	22	59	22	556	60.306	6.11	95.6	104.8	108	95.3	92.3	99.1	97.8	104.2	103
P35232	PHB	Prohibitin OS=Homo sapiens OX=9606 GN=PHB PE=1 SV=1	51.4706	13	55	13	272	29.786	5.76	101.7	108.3	103.7	99.1	90	105.2	99.9	102.1	90
P28838	LAP3	Cytosol aminopeptidase OS=Homo sapiens OX=9606 GN=LAP3 PE=1 SV=3	56.4547	23	61	23	519	56.131	7.93	89.7	106	130.6	97.9	87.5	100.7	105.3	94	88.2
P39023	RPL3	60S ribosomal protein L3 OS=Homo sapiens OX=9606 GN=RPL3 PE=1 SV=2	40.1985	16	68	16	403	46.08	10.18	99.2	114.4	110	102.5	91.4	102.1	88.8	100.6	91
P31930	UQCRC1	Cytochrome b-c1 complex subunit 1, mitochondrial OS=Homo sapiens OX=9606 GN=UQCRC1 PE=1 SV=3	41.6667	16	62	15	480	52.612	6.37	101.9	105.1	97.4	107.7	92.6	104.3	96	103.2	91.8
P51888	PRELP	Prolargin OS=Homo sapiens OX=9606 GN=PRELP PE=1 SV=1	48.9529	17	94	17	382	43.782	9.38	99.8	84.7	101.6	84.8	90.7	105	108.3	108.4	116.7
P28331	NDUFS1	NADH-ubiquinone oxidoreductase 75 kDa subunit, mitochondrial OS=Homo sapiens OX=9606 GN=NDUFS1 PE=1 SV=3	51.1692	28	67	28	727	79.417	6.23	102.5	104.2	97.4	109.3	93.6	104.8	97.1	98.5	92.6
P84085	ARF5	ADP-ribosylation factor 5 OS=Homo sapiens OX=9606 GN=ARF5 PE=1 SV=2	53.3333	7	52	3	180	20.517	6.79	100.4	107.7	97.4	105.4	101.8	103.7	91.5	96	96
O43294	TGFB1I1	Transforming growth factor beta-1-induced transcript 1 protein OS=Homo sapiens OX=9606 GN=TGFB1I1 PE=1 SV=2	41.2148	18	58	18	461	49.782	7.03	102.8	97.7	89.1	98.3	110.2	97.1	97.5	103.7	103.6
Q04917	YWHAH	14-3-3 protein eta OS=Homo sapiens OX=9606 GN=YWHAH PE=1 SV=4	63.8211	16	74	12	246	28.201	4.84	102.4	95.3	97.3	100.9	106.3	96.5	93	98.6	109.7
Q15365	PCBP1	Poly(rC)-binding protein 1 OS=Homo sapiens OX=9606 GN=PCBP1 PE=1 SV=2	50.8427	13	54	8	356	37.474	7.09	96.1	106.8	106.6	98.1	100	99.4	98.2	99.5	95.2
Q9ULV4	CORO1C	Coronin-1C OS=Homo sapiens OX=9606 GN=CORO1C PE=1 SV=1	51.8987	23	104	22	474	53.215	7.08	108.6	94.3	89.9	113.1	107.7	102.3	89.9	96.9	97.3
Q99497	PARK7	Protein/nucleic acid deglycase DJ-1 OS=Homo sapiens OX=9606 GN=PARK7 PE=1 SV=2	67.7249	13	68	13	189	19.878	6.79	94.9	110.8	98.5	102.2	95.2	99.1	95.1	103.3	101
Q9Y4L1	HYOU1	Hypoxia up-regulated protein 1 OS=Homo sapiens OX=9606 GN=HYOU1 PE=1 SV=1	36.036	30	73	30	999	111.266	5.22	108	111.1	101.7	99.6	94	107.7	93.9	97.2	86.9
P02652	APOA2	Apolipoprotein A-II OS=Homo sapiens OX=9606 GN=APOA2 PE=1 SV=1	68	7	59	7	100	11.168	6.62	85.4	86.1	142.6	67.8	87.2	108.9	153.1	75.1	93.8
P55786	NPEPPS	Puromycin-sensitive aminopeptidase OS=Homo sapiens OX=9606 GN=NPEPPS PE=1 SV=2	42.3286	33	90	33	919	103.211	5.72	98.5	103.5	99	104.8	98.3	100.7	92.1	102.9	100.1
P07384	CAPN1	Calpain-1 catalytic subunit OS=Homo sapiens OX=9606 GN=CAPN1 PE=1 SV=1	42.8571	27	76	27	714	81.838	5.67	101.5	100.9	99.4	100.6	92	104.8	99.8	102.4	98.5
P27824	CANX	Calnexin OS=Homo sapiens OX=9606 GN=CANX PE=1 SV=2	36.1486	20	98	20	592	67.526	4.6	98.5	106.3	101.4	98.3	95.9	101.2	96.1	104.2	98.2
O95425	SVIL	Supervillin OS=Homo sapiens OX=9606 GN=SVIL PE=1 SV=2	25.7453	46	80	46	2214	247.593	6.98	104.6	91.2	89	109.4	112.1	97	94.5	101.9	100.2
P60842	EIF4A1	Eukaryotic initiation factor 4A-I OS=Homo sapiens OX=9606 GN=EIF4A1 PE=1 SV=1	52.4631	19	84	8	406	46.125	5.48	93.6	112.3	107.7	102.5	99.4	104.1	88.8	94.3	97.3
P00739	HPR	Haptoglobin-related protein OS=Homo sapiens OX=9606 GN=HPR PE=2 SV=2	41.954	15	85	3	348	39.005	7.09	107	88	158.8	69.9	101.3	75	131.5	73.7	94.8
P63244	RACK1	Receptor of activated protein C kinase 1 OS=Homo sapiens OX=9606 GN=RACK1 PE=1 SV=3	58.6751	16	68	16	317	35.055	7.69	98.9	114.8	108.8	96.1	90	103.7	93.5	98.7	95.6
Q10567	AP1B1	AP-1 complex subunit beta-1 OS=Homo sapiens OX=9606 GN=AP1B1 PE=1 SV=2	31.2961	23	60	13	949	104.57	5.06	99.5	105.8	107.3	100.2	91.2	102.7	98.1	97.9	97.3
P50991	CCT4	T-complex protein 1 subunit delta OS=Homo sapiens OX=9606 GN=CCT4 PE=1 SV=4	56.0297	26	70	25	539	57.888	7.83	96.1	106.8	108.2	96.9	93	96.8	93.8	103.8	104.5
Q63ZY3	KANK2	KN motif and ankyrin repeat domain-containing protein 2 OS=Homo sapiens OX=9606 GN=KANK2 PE=1 SV=1	49.8237	31	89	31	851	91.118	5.63	100.3	94.3	89.8	104.9	116.1	93.2	92.4	103.3	105.7
P58107	EPPK1	Epiplakin OS=Homo sapiens OX=9606 GN=EPPK1 PE=1 SV=3	29.4615	34	70	29	5088	555.316	5.62	104.9	96.8	88.3	89.9	95.9	109.1	113.9	98.2	103
P30086	PEBP1	Phosphatidylethanolamine-binding protein 1 OS=Homo sapiens OX=9606 GN=PEBP1 PE=1 SV=3	73.262	9	63	9	187	21.044	7.53	93.9	109.9	97	96.1	89.5	98.1	100.6	110.4	104.4
Q13418	ILK	Integrin-linked protein kinase OS=Homo sapiens OX=9606 GN=ILK PE=1 SV=2	43.8053	20	98	20	452	51.386	8.07	107.3	93	90.1	100.5	107.4	100.4	94.4	101.7	105.2
P36873	PPP1CC	Serine/threonine-protein phosphatase PP1-gamma catalytic subunit OS=Homo sapiens OX=9606 GN=PPP1CC PE=1 SV=1	45.8204	14	57	3	323	36.96	6.54	93	105.8	104.1	94.6	98.9	100.2	98.3	102.2	102.9
P29536	LMOD1	Leiomodin-1 OS=Homo sapiens OX=9606 GN=LMOD1 PE=1 SV=3	39.8333	23	107	23	600	66.989	9.33	110	89.2	83.4	110.3	127.9	91.7	91.4	95.2	101
Q13423	NNT	NAD(P) transhydrogenase, mitochondrial OS=Homo sapiens OX=9606 GN=NNT PE=1 SV=3	31.3076	31	74	31	1086	113.823	8.09	99.2	100.7	98.5	106	98.2	105.9	97.1	101.4	93
O43491	EPB41L2	Band 4.1-like protein 2 OS=Homo sapiens OX=9606 GN=EPB41L2 PE=1 SV=1	33.9303	28	78	23	1005	112.519	5.44	92.1	97.3	97.8	90.7	106.6	93.5	102.3	115.2	104.5
O60506	SYNCRIP	Heterogeneous nuclear ribonucleoprotein Q OS=Homo sapiens OX=9606 GN=SYNCRIP PE=1 SV=2	42.5361	23	69	17	623	69.56	8.59	95.7	111.4	114.8	98	97.5	102.3	89.3	98.9	92.2
P62136	PPP1CA	Serine/threonine-protein phosphatase PP1-alpha catalytic subunit OS=Homo sapiens OX=9606 GN=PPP1CA PE=1 SV=1	50.9091	13	54	2	330	37.488	6.33	98.1	108.1	107.9	96.2	92.3	101.1	106.2	101.5	88.5
P52907	CAPZA1	F-actin-capping protein subunit alpha-1 OS=Homo sapiens OX=9606 GN=CAPZA1 PE=1 SV=3	61.8881	11	48	9	286	32.902	5.69	97.1	109.2	112.6	97.6	91.3	102	97.8	97.4	94.9
P42765	ACAA2	3-ketoacyl-CoA thiolase, mitochondrial OS=Homo sapiens OX=9606 GN=ACAA2 PE=1 SV=2	51.8892	14	46	14	397	41.898	8.09	93.8	111.3	103.1	104.2	84.4	101.5	109	103.3	89.5
P31939	ATIC	Bifunctional purine biosynthesis protein PURH OS=Homo sapiens OX=9606 GN=ATIC PE=1 SV=3	53.3784	23	53	23	592	64.575	6.71	99.1	104.2	108.4	104.9	82.1	100.8	100.1	96.5	103.9
Q9BSJ8	ESYT1	Extended synaptotagmin-1 OS=Homo sapiens OX=9606 GN=ESYT1 PE=1 SV=1	28.3514	23	58	23	1104	122.78	5.83	95.3	96.7	103.4	97	99.6	96.8	100.6	102.8	107.7
Q14103	HNRNPD	Heterogeneous nuclear ribonucleoprotein D0 OS=Homo sapiens OX=9606 GN=HNRNPD PE=1 SV=1	28.4507	11	64	8	355	38.41	7.81	89	119.7	114.5	97.8	86.8	100	96.3	104.9	90.9
P34932	HSPA4	Heat shock 70 kDa protein 4 OS=Homo sapiens OX=9606 GN=HSPA4 PE=1 SV=4	52.8571	37	74	36	840	94.271	5.19	96.2	105.9	104.5	98.6	98.1	97.6	96.9	101.3	101
P18085	ARF4	ADP-ribosylation factor 4 OS=Homo sapiens OX=9606 GN=ARF4 PE=1 SV=3	63.3333	9	52	6	180	20.498	7.14	112.3	104.9	98.1	115.3	101.9	98.7	81.1	87.2	100.4
P23396	RPS3	40S ribosomal protein S3 OS=Homo sapiens OX=9606 GN=RPS3 PE=1 SV=2	75.3086	19	85	19	243	26.671	9.66	99.8	112.8	110	95.3	91.8	102.3	94.8	100.4	92.8
P01876	IGHA1	Immunoglobulin heavy constant alpha 1 OS=Homo sapiens OX=9606 GN=IGHA1 PE=1 SV=2	49.8584	13	70	8	353	37.631	6.51	113.4	153.8	59.9	81.9	72.1	118.5	116.8	86.5	97.2
P08603	CFH	Complement factor H OS=Homo sapiens OX=9606 GN=CFH PE=1 SV=4	39.4801	39	93	36	1231	139.005	6.61	102	91.7	120.3	79.8	102.9	95.4	120.2	87.6	100
P06748	NPM1	Nucleophosmin OS=Homo sapiens OX=9606 GN=NPM1 PE=1 SV=2	49.6599	14	68	14	294	32.555	4.78	93.4	115.8	123.8	91.5	86.2	98.9	97.3	105.5	87.5
P07814	EPRS	Bifunctional glutamate/proline--tRNA ligase OS=Homo sapiens OX=9606 GN=EPRS PE=1 SV=5	26.9841	34	76	34	1512	170.483	7.33	100.9	108.2	104.6	101.5	93.8	103.5	94.7	98.4	94.4
P16401	HIST1H1B	Histone H1.5 OS=Homo sapiens OX=9606 GN=HIST1H1B PE=1 SV=3	44.6903	14	80	10	226	22.566	10.92	91.1	133.3	123.3	106.4	85.4	103	86.3	109.8	61.5
P07339	CTSD	Cathepsin D OS=Homo sapiens OX=9606 GN=CTSD PE=1 SV=1	39.3204	13	53	13	412	44.524	6.54	92	107.9	115.3	100.3	74.6	111.7	105.8	99.9	92.5
Q86UP2	KTN1	Kinectin OS=Homo sapiens OX=9606 GN=KTN1 PE=1 SV=1	33.1614	39	66	39	1357	156.179	5.64	99.7	103	101.6	102.1	94.8	98.5	95.5	101.2	103.6
Q14974	KPNB1	Importin subunit beta-1 OS=Homo sapiens OX=9606 GN=KPNB1 PE=1 SV=2	33.5616	24	65	24	876	97.108	4.78	95.8	104.4	106.9	99.4	97.2	97.1	96.6	102.3	100.4
Q9H0U4	RAB1B	Ras-related protein Rab-1B OS=Homo sapiens OX=9606 GN=RAB1B PE=1 SV=1	69.1542	13	61	5	201	22.157	5.73	103.4	103	107.8	101.5	92.3	105.6	98.1	96.5	91.9
P08754	GNAI3	Guanine nucleotide-binding protein G(k) subunit alpha OS=Homo sapiens OX=9606 GN=GNAI3 PE=1 SV=3	28.5311	9	67	3	354	40.506	5.69	96.5	104.6	108.6	96.2	93.9	104.2	94.5	102.5	99
P10768	ESD	S-formylglutathione hydrolase OS=Homo sapiens OX=9606 GN=ESD PE=1 SV=2	58.5106	12	54	12	282	31.442	7.02	88.3	112.3	91.7	103.6	98.2	102.2	98.7	101.3	103.6
Q96KP4	CNDP2	Cytosolic non-specific dipeptidase OS=Homo sapiens OX=9606 GN=CNDP2 PE=1 SV=2	49.2632	18	60	18	475	52.845	5.97	97.5	115.1	108.7	105.7	80.3	97	97.6	102.1	96
P63096	GNAI1	Guanine nucleotide-binding protein G(i) subunit alpha-1 OS=Homo sapiens OX=9606 GN=GNAI1 PE=1 SV=2	35.0282	10	71	4	354	40.335	5.97	95.4	101	93.4	96.7	99.7	97.9	99.5	113.1	103.3
P04843	RPN1	Dolichyl-diphosphooligosaccharide--protein glycosyltransferase subunit 1 OS=Homo sapiens OX=9606 GN=RPN1 PE=1 SV=1	41.1862	23	73	23	607	68.527	6.38	99.4	108.5	102.3	101.7	94.8	104.4	92.2	102.6	94.1
P52209	PGD	6-phosphogluconate dehydrogenase, decarboxylating OS=Homo sapiens OX=9606 GN=PGD PE=1 SV=3	47.619	19	54	19	483	53.106	7.23	103.8	106.6	103.1	104.3	90.2	107.2	99.2	90.5	95
Q13561	DCTN2	Dynactin subunit 2 OS=Homo sapiens OX=9606 GN=DCTN2 PE=1 SV=4	57.3566	17	54	17	401	44.204	5.21	94.7	100	97.3	97.1	100.3	97.4	99.4	107.8	106
O75947	ATP5H	ATP synthase subunit d, mitochondrial OS=Homo sapiens OX=9606 GN=ATP5H PE=1 SV=3	68.9441	11	58	11	161	18.479	5.3	105.3	106.7	101.6	104.3	83.3	107.4	100.8	103.8	86.8
P09874	PARP1	Poly [ADP-ribose] polymerase 1 OS=Homo sapiens OX=9606 GN=PARP1 PE=1 SV=4	39.8422	35	73	35	1014	113.012	8.88	90.9	117.9	125.8	93.4	79.5	100.5	93.5	103.7	94.7
P30041	PRDX6	Peroxiredoxin-6 OS=Homo sapiens OX=9606 GN=PRDX6 PE=1 SV=3	70.0893	16	87	16	224	25.019	6.38	97.7	104.6	98.1	97.9	95.9	94.7	98.8	102.4	109.8
O00410	IPO5	Importin-5 OS=Homo sapiens OX=9606 GN=IPO5 PE=1 SV=4	33.7284	26	58	23	1097	123.55	4.94	97.2	103.5	103.5	100.1	106.1	97.8	96.1	97.4	98.3
Q14697	GANAB	Neutral alpha-glucosidase AB OS=Homo sapiens OX=9606 GN=GANAB PE=1 SV=3	32.0975	26	80	26	944	106.807	6.14	101	110.2	102.5	100.9	97.6	99.2	93.3	101.3	94.1
P04632	CAPNS1	Calpain small subunit 1 OS=Homo sapiens OX=9606 GN=CAPNS1 PE=1 SV=1	41.791	8	37	8	268	28.298	5.2	103.3	98.3	98.7	95.1	101	103.3	95.8	102.6	101.9
P01871	IGHM	Immunoglobulin heavy constant mu OS=Homo sapiens OX=9606 GN=IGHM PE=1 SV=4	52.5386	19	80	6	453	49.409	6.77	96.5	106.7	85.9	78.5	86.8	99.2	158	81.9	106.5
P53621	COPA	Coatomer subunit alpha OS=Homo sapiens OX=9606 GN=COPA PE=1 SV=2	34.6405	38	87	38	1224	138.258	7.66	104.5	106.1	102.3	106.6	96	103.6	90.7	93.3	96.9
P62829	RPL23	60S ribosomal protein L23 OS=Homo sapiens OX=9606 GN=RPL23 PE=1 SV=1	68.5714	8	56	8	140	14.856	10.51	98.2	111.1	109.9	97.8	91.6	101.5	93	99.1	97.7
P63241	EIF5A	Eukaryotic translation initiation factor 5A-1 OS=Homo sapiens OX=9606 GN=EIF5A PE=1 SV=2	84.4156	10	60	10	154	16.821	5.24	98.7	109.8	107.6	98.5	95.9	106.5	92.5	98	92.5
P55084	HADHB	Trifunctional enzyme subunit beta, mitochondrial OS=Homo sapiens OX=9606 GN=HADHB PE=1 SV=3	48.9451	20	74	20	474	51.262	9.41	105.2	103.1	98.3	105.4	90.6	101	96.8	105.7	93.8
O75367	H2AFY	Core histone macro-H2A.1 OS=Homo sapiens OX=9606 GN=H2AFY PE=1 SV=4	46.5054	16	60	14	372	39.592	9.79	92.5	110.9	113	92.1	78	101.9	101.4	114.8	95.4
P47755	CAPZA2	F-actin-capping protein subunit alpha-2 OS=Homo sapiens OX=9606 GN=CAPZA2 PE=1 SV=3	69.5804	13	49	11	286	32.929	5.85	100.3	98.6	96.4	106.6	103	100.9	93.8	98	102.6
P19367	HK1	Hexokinase-1 OS=Homo sapiens OX=9606 GN=HK1 PE=1 SV=3	39.4766	33	74	30	917	102.42	6.8	100.7	90.4	97.7	94.7	103.8	93.1	99.3	114.3	105.9
Q13011	ECH1	Delta(3,5)-Delta(2,4)-dienoyl-CoA isomerase, mitochondrial OS=Homo sapiens OX=9606 GN=ECH1 PE=1 SV=2	45.4268	12	50	12	328	35.793	8	100.2	112.3	99.9	100.3	82.6	101.9	97.1	112.9	92.9
P01833	PIGR	Polymeric immunoglobulin receptor OS=Homo sapiens OX=9606 GN=PIGR PE=1 SV=4	33.6387	21	69	21	764	83.232	5.74	109.6	124.9	128.1	104.3	70.7	139.3	84.2	78.6	60.2
P33176	KIF5B	Kinesin-1 heavy chain OS=Homo sapiens OX=9606 GN=KIF5B PE=1 SV=1	39.9792	32	57	32	963	109.617	6.51	98.7	101	95.2	102.1	102.7	100.1	101.3	97.3	101.5
P62820	RAB1A	Ras-related protein Rab-1A OS=Homo sapiens OX=9606 GN=RAB1A PE=1 SV=3	67.3171	13	60	5	205	22.663	6.21	103.1	103.4	103.7	102.7	91.7	104.3	94.2	102.7	94.2
P61158	ACTR3	Actin-related protein 3 OS=Homo sapiens OX=9606 GN=ACTR3 PE=1 SV=3	64.1148	18	62	18	418	47.341	5.88	95.8	112.1	114.2	99.6	90.8	101.9	94.3	95.8	95.5
P35900	KRT20	Keratin, type I cytoskeletal 20 OS=Homo sapiens OX=9606 GN=KRT20 PE=1 SV=1	54.9528	26	81	25	424	48.457	5.69	105.6	127.3	106.6	104	74.8	121.4	119.1	83.5	57.7
Q02218	OGDH	2-oxoglutarate dehydrogenase, mitochondrial OS=Homo sapiens OX=9606 GN=OGDH PE=1 SV=3	38.7097	33	76	33	1023	115.861	6.86	100.4	98.1	96.5	99.4	98.1	100.1	100.5	107.8	99
P17655	CAPN2	Calpain-2 catalytic subunit OS=Homo sapiens OX=9606 GN=CAPN2 PE=1 SV=6	37.2857	21	65	21	700	79.945	4.98	100.3	92.4	92.9	94	111.1	100.1	94.5	101.8	112.9
P09651	HNRNPA1	Heterogeneous nuclear ribonucleoprotein A1 OS=Homo sapiens OX=9606 GN=HNRNPA1 PE=1 SV=5	27.1505	11	58	7	372	38.723	9.13	95	113.4	113.2	97.3	91.8	100.4	97.1	99.2	92.6
P23141	CES1	Liver carboxylesterase 1 OS=Homo sapiens OX=9606 GN=CES1 PE=1 SV=2	46.9136	21	53	21	567	62.481	6.6	130.1	87.2	75.6	92.5	85.2	98.7	103.4	138.1	89.3
P04040	CAT	Catalase OS=Homo sapiens OX=9606 GN=CAT PE=1 SV=3	55.0285	23	55	23	527	59.719	7.39	94.6	88.4	115.9	87.1	89.5	97.9	103.8	112	110.9
P32119	PRDX2	Peroxiredoxin-2 OS=Homo sapiens OX=9606 GN=PRDX2 PE=1 SV=5	58.0808	11	79	10	198	21.878	5.97	104.3	97	111.4	90	88	90.2	93.4	115.6	110.2
P05141	SLC25A5	ADP/ATP translocase 2 OS=Homo sapiens OX=9606 GN=SLC25A5 PE=1 SV=7	52.6846	18	106	6	298	32.831	9.69	109.1	109.2	105.1	110.8	87.4	112.3	96.4	91.4	78.4
P31146	CORO1A	Coronin-1A OS=Homo sapiens OX=9606 GN=CORO1A PE=1 SV=4	45.7701	21	64	20	461	50.994	6.68	73.6	134.5	159.8	72.9	65.7	96.7	117.8	103.5	75.6
O43390	HNRNPR	Heterogeneous nuclear ribonucleoprotein R OS=Homo sapiens OX=9606 GN=HNRNPR PE=1 SV=1	42.1801	23	72	17	633	70.899	8.13	93.2	113.2	114.5	95.5	91.3	96.8	95.6	107.2	92.5
P17066	HSPA6	Heat shock 70 kDa protein 6 OS=Homo sapiens OX=9606 GN=HSPA6 PE=1 SV=2	20.6843	11	83	1	643	70.984	6.14	89.3	96	96.8	96.1	92.3	97.9	108.4	97.4	125.8
P52597	HNRNPF	Heterogeneous nuclear ribonucleoprotein F OS=Homo sapiens OX=9606 GN=HNRNPF PE=1 SV=3	41.6867	12	57	10	415	45.643	5.58	96.6	112.3	119	93.7	88.8	105.7	96.3	97.9	89.8
Q16181	SEPT7	Septin-7 OS=Homo sapiens OX=9606 GN=SEPT7 PE=1 SV=2	52.4027	22	74	20	437	50.648	8.63	94	100.5	97.9	102.1	101	99.3	97.3	106.1	101.8
Q9UL46	PSME2	Proteasome activator complex subunit 2 OS=Homo sapiens OX=9606 GN=PSME2 PE=1 SV=4	52.3013	11	46	11	239	27.384	5.73	93.6	112.3	121.1	94.2	79	109.9	104	96.1	89.7
P00367	GLUD1	Glutamate dehydrogenase 1, mitochondrial OS=Homo sapiens OX=9606 GN=GLUD1 PE=1 SV=2	37.0968	19	61	19	558	61.359	7.8	105.2	99.4	100	101.1	99	102.3	96.7	95.9	100.5
Q9NR12	PDLIM7	PDZ and LIM domain protein 7 OS=Homo sapiens OX=9606 GN=PDLIM7 PE=1 SV=1	43.5449	17	97	17	457	49.813	8.41	109.6	86.7	87.7	104.6	106.4	101.4	94.2	106.3	103.1
P31948	STIP1	Stress-induced-phosphoprotein 1 OS=Homo sapiens OX=9606 GN=STIP1 PE=1 SV=1	51.9337	33	71	33	543	62.599	6.8	95.8	108.8	109.8	99.4	92.2	99.3	95.4	103	96.4
O95865	DDAH2	N(G),N(G)-dimethylarginine dimethylaminohydrolase 2 OS=Homo sapiens OX=9606 GN=DDAH2 PE=1 SV=1	45.2632	10	36	9	285	29.625	6.01	93.9	99.1	98.9	95	96.3	92.3	103.4	114.2	106.9
Q9Y3Z3	SAMHD1	Deoxynucleoside triphosphate triphosphohydrolase SAMHD1 OS=Homo sapiens OX=9606 GN=SAMHD1 PE=1 SV=2	57.9872	31	68	31	626	72.155	7.14	84.9	103.2	119.7	90.7	92.9	101.1	103.3	106.6	97.5
P31943	HNRNPH1	Heterogeneous nuclear ribonucleoprotein H OS=Homo sapiens OX=9606 GN=HNRNPH1 PE=1 SV=4	32.5167	11	55	6	449	49.198	6.3	95.2	111.1	107.6	95.1	91.3	99.3	98.8	103.8	97.6
P62424	RPL7A	60S ribosomal protein L7a OS=Homo sapiens OX=9606 GN=RPL7A PE=1 SV=2	53.0075	15	58	15	266	29.977	10.61	98.4	113.2	109.4	96.8	90.6	103.8	92.1	101.5	94.2
P39059	COL15A1	Collagen alpha-1(XV) chain OS=Homo sapiens OX=9606 GN=COL15A1 PE=1 SV=2	8.93372	11	45	11	1388	141.632	5	100	85	83.8	119.9	110.9	95.5	95.9	91.7	117.2
P06727	APOA4	Apolipoprotein A-IV OS=Homo sapiens OX=9606 GN=APOA4 PE=1 SV=3	56.0606	26	76	25	396	45.371	5.38	73.8	110.9	127.8	95.1	117.8	92.8	101.8	103.9	76.1
P53618	COPB1	Coatomer subunit beta OS=Homo sapiens OX=9606 GN=COPB1 PE=1 SV=3	35.0472	27	61	27	953	107.074	6.05	104.5	105.6	104.6	107.6	94.6	103.8	90.8	94	94.5
Q8WWA0	ITLN1	Intelectin-1 OS=Homo sapiens OX=9606 GN=ITLN1 PE=1 SV=1	38.3387	10	60	10	313	34.939	6.01	104.3	87.2	86.9	194.2	69.1	106.7	71.9	87.1	92.6
Q9BXN1	ASPN	Asporin OS=Homo sapiens OX=9606 GN=ASPN PE=1 SV=2	50.7895	17	76	17	380	43.389	7.08	85.7	112.2	91.1	103.6	89	122.9	123.4	95	77
P35241	RDX	Radixin OS=Homo sapiens OX=9606 GN=RDX PE=1 SV=1	43.7393	28	97	12	583	68.521	6.37	94.1	97.5	94.7	102.1	119.1	91.5	89.2	103.5	108.4
P09972	ALDOC	Fructose-bisphosphate aldolase C OS=Homo sapiens OX=9606 GN=ALDOC PE=1 SV=2	31.8681	10	49	4	364	39.431	6.87	93.8	98.5	97.4	98.3	97.5	102.2	109.5	98.3	104.6
P14550	AKR1A1	Alcohol dehydrogenase [NADP(+)] OS=Homo sapiens OX=9606 GN=AKR1A1 PE=1 SV=3	55.3846	17	65	16	325	36.55	6.79	95.3	113	103.6	101.3	89.9	103.9	95.4	98.9	98.8
Q06323	PSME1	Proteasome activator complex subunit 1 OS=Homo sapiens OX=9606 GN=PSME1 PE=1 SV=1	59.4378	17	72	17	249	28.705	6.02	95.5	113.1	113	99.3	80.6	105.2	100.4	100.9	91.9
Q9NZM1	MYOF	Myoferlin OS=Homo sapiens OX=9606 GN=MYOF PE=1 SV=1	24.5027	42	70	40	2061	234.561	6.18	108.8	95.7	93	94.2	101.8	103.5	93.1	94.6	115.4
Q06830	PRDX1	Peroxiredoxin-1 OS=Homo sapiens OX=9606 GN=PRDX1 PE=1 SV=1	64.3216	13	75	10	199	22.096	8.13	98.7	109.9	109	97.3	87.5	105.8	93.8	103	94.9
P00751	CFB	Complement factor B OS=Homo sapiens OX=9606 GN=CFB PE=1 SV=2	28.9267	22	67	22	764	85.479	7.06	122.1	102.4	108.9	76.4	102.9	93.4	127.1	78	88.8
P02763	ORM1	Alpha-1-acid glycoprotein 1 OS=Homo sapiens OX=9606 GN=ORM1 PE=1 SV=1	40.2985	7	53	5	201	23.497	5.02	122	78.6	120.4	65.7	130.5	74.9	161	68.7	78.2
P61586	RHOA	Transforming protein RhoA OS=Homo sapiens OX=9606 GN=RHOA PE=1 SV=1	50.2591	8	43	3	193	21.754	6.1	95	110.5	112.2	93.6	91.7	101.1	95.1	105.7	94.9
O95782	AP2A1	AP-2 complex subunit alpha-1 OS=Homo sapiens OX=9606 GN=AP2A1 PE=1 SV=3	32.7533	27	54	16	977	107.478	7.03	95.2	102	103.9	94.4	98.6	98.5	100.6	104	102.8
Q16851	UGP2	UTP--glucose-1-phosphate uridylyltransferase OS=Homo sapiens OX=9606 GN=UGP2 PE=1 SV=5	44.2913	20	61	20	508	56.905	8.15	100.5	111.5	98.5	110	87.1	110.5	98.7	94.4	88.6
Q14240	EIF4A2	Eukaryotic initiation factor 4A-II OS=Homo sapiens OX=9606 GN=EIF4A2 PE=1 SV=2	52.0885	18	69	7	407	46.373	5.48	97.9	102.7	97.4	100.2	100.5	94.2	94.1	108.1	105
O75874	IDH1	Isocitrate dehydrogenase [NADP] cytoplasmic OS=Homo sapiens OX=9606 GN=IDH1 PE=1 SV=2	45.1691	18	61	18	414	46.63	7.01	114.9	113.3	93	118.1	80.4	104.1	91.8	90.2	94.2
P09960	LTA4H	Leukotriene A-4 hydrolase OS=Homo sapiens OX=9606 GN=LTA4H PE=1 SV=2	36.3339	18	54	18	611	69.241	6.18	96.7	107	106.4	100.2	90.9	99.6	105.3	100	93.9
O14558	HSPB6	Heat shock protein beta-6 OS=Homo sapiens OX=9606 GN=HSPB6 PE=1 SV=2	91.875	8	37	8	160	17.125	6.4	109.9	91.1	95.8	124.4	138.6	86.6	78.6	85.6	89.3
P21399	ACO1	Cytoplasmic aconitate hydratase OS=Homo sapiens OX=9606 GN=ACO1 PE=1 SV=3	35.9955	24	59	24	889	98.337	6.68	100	104.9	91.9	114.5	97.7	99.8	95	95.5	100.8
P05387	RPLP2	60S acidic ribosomal protein P2 OS=Homo sapiens OX=9606 GN=RPLP2 PE=1 SV=1	75.6522	7	33	6	115	11.658	4.54	101.8	101	113.5	96.6	86.4	108.5	97.3	100.8	94.1
P48047	ATP5O	ATP synthase subunit O, mitochondrial OS=Homo sapiens OX=9606 GN=ATP5O PE=1 SV=1	52.5822	9	42	9	213	23.263	9.96	103.9	106.2	101.1	103.7	86.2	105.7	98.1	102.9	92.1
P08134	RHOC	Rho-related GTP-binding protein RhoC OS=Homo sapiens OX=9606 GN=RHOC PE=1 SV=1	45.0777	7	39	2	193	21.992	6.58	102.7	97.6	96.2	109.5	97.3	103.2	93.2	98.4	101.9
P55083	MFAP4	Microfibril-associated glycoprotein 4 OS=Homo sapiens OX=9606 GN=MFAP4 PE=1 SV=2	20	4	54	4	255	28.63	5.63	93.1	112.6	91.8	101.9	88.3	114.8	102.5	87.1	108
Q12905	ILF2	Interleukin enhancer-binding factor 2 OS=Homo sapiens OX=9606 GN=ILF2 PE=1 SV=2	50.7692	14	42	14	390	43.035	5.26	93.8	114.8	111.4	97.8	89.5	98.1	93.6	103.2	97.7
Q92841	DDX17	Probable ATP-dependent RNA helicase DDX17 OS=Homo sapiens OX=9606 GN=DDX17 PE=1 SV=2	34.8422	24	67	17	729	80.222	8.27	89.9	113.1	106.5	99.2	92.9	102.2	91.8	106.7	97.7
P08708	RPS17	40S ribosomal protein S17 OS=Homo sapiens OX=9606 GN=RPS17 PE=1 SV=2	55.5556	6	30	6	135	15.54	9.85	97.6	115.2	108.2	99.6	90.4	101.8	92.8	98.8	95.7
O00429	DNM1L	Dynamin-1-like protein OS=Homo sapiens OX=9606 GN=DNM1L PE=1 SV=2	45.6522	23	40	23	736	81.826	6.81	94.4	98.8	95.8	98.8	100	96.7	99.2	108.7	107.5
Q92616	GCN1	eIF-2-alpha kinase activator GCN1 OS=Homo sapiens OX=9606 GN=GCN1 PE=1 SV=6	19.4309	41	64	41	2671	292.572	7.47	100	106.4	102.5	101.8	97.9	104.4	95.5	96.7	94.9
P48147	PREP	Prolyl endopeptidase OS=Homo sapiens OX=9606 GN=PREP PE=1 SV=2	49.1549	26	59	26	710	80.648	5.86	101.6	105.9	96.3	110.1	92.5	104.5	95.7	96.8	96.8
P47756	CAPZB	F-actin-capping protein subunit beta OS=Homo sapiens OX=9606 GN=CAPZB PE=1 SV=4	45.1264	11	49	11	277	31.331	5.59	99.3	103.1	104.2	102.6	98.8	102	94.4	98.7	96.8
P17858	PFKL	ATP-dependent 6-phosphofructokinase, liver type OS=Homo sapiens OX=9606 GN=PFKL PE=1 SV=6	33.0769	19	50	15	780	84.964	7.5	92.2	113.8	108.2	99.2	86.5	105	99.2	104.7	91.2
P08865	RPSA	40S ribosomal protein SA OS=Homo sapiens OX=9606 GN=RPSA PE=1 SV=4	57.6271	14	47	14	295	32.833	4.87	98.2	109.9	108.7	97.9	92.5	103.1	95.5	98.3	95.8
Q9UQ80	PA2G4	Proliferation-associated protein 2G4 OS=Homo sapiens OX=9606 GN=PA2G4 PE=1 SV=3	54.0609	17	64	17	394	43.759	6.55	98.3	110.8	111.2	92	88.3	103.3	98.8	100.9	96.4
P21266	GSTM3	Glutathione S-transferase Mu 3 OS=Homo sapiens OX=9606 GN=GSTM3 PE=1 SV=3	68.4444	14	61	12	225	26.542	5.54	101.8	100.2	81.5	106.3	99.5	89.3	93.6	125.5	102.3
Q12906	ILF3	Interleukin enhancer-binding factor 3 OS=Homo sapiens OX=9606 GN=ILF3 PE=1 SV=3	31.4318	23	80	19	894	95.279	8.76	93.8	111.3	109.5	97.2	92	98.8	96	104.5	96.9
Q14203	DCTN1	Dynactin subunit 1 OS=Homo sapiens OX=9606 GN=DCTN1 PE=1 SV=3	27.3083	28	54	28	1278	141.607	5.81	97.4	100.3	99.7	98.5	98.7	97.7	99.6	104.1	104.1
Q16891	IMMT	MICOS complex subunit MIC60 OS=Homo sapiens OX=9606 GN=IMMT PE=1 SV=1	53.4301	35	70	35	758	83.626	6.48	100.7	103.1	101.2	101.9	94.4	103.5	101.1	102.6	91.4
Q93084	ATP2A3	Sarcoplasmic/endoplasmic reticulum calcium ATPase 3 OS=Homo sapiens OX=9606 GN=ATP2A3 PE=1 SV=2	23.2982	19	36	13	1043	113.904	5.57	111.6	99.7	115.2	108.7	86.3	111.4	100.9	94.5	71.7
Q9Y6N5	SQOR	Sulfide:quinone oxidoreductase, mitochondrial OS=Homo sapiens OX=9606 GN=SQOR PE=1 SV=1	50.4444	24	69	24	450	49.929	9.11	106.2	104.1	107.8	110.6	82	119.4	110.2	82.3	77.4
Q9NVD7	PARVA	Alpha-parvin OS=Homo sapiens OX=9606 GN=PARVA PE=1 SV=1	44.8925	14	50	11	372	42.217	5.95	106.3	91	85.4	107.5	113.1	98.8	89.4	99.9	108.6
P08237	PFKM	ATP-dependent 6-phosphofructokinase, muscle type OS=Homo sapiens OX=9606 GN=PFKM PE=1 SV=2	37.5641	23	56	21	780	85.128	7.99	99	94.3	90.8	99.8	101.4	96.9	102.1	110.2	105.5
Q9Y6C2	EMILIN1	EMILIN-1 OS=Homo sapiens OX=9606 GN=EMILIN1 PE=1 SV=3	29.7244	25	63	25	1016	106.629	5.17	103.6	97.5	96.4	105.5	94.5	97.6	97.2	102.9	104.8
P46939	UTRN	Utrophin OS=Homo sapiens OX=9606 GN=UTRN PE=1 SV=2	14.9723	39	58	38	3433	394.22	5.33	102.5	93.2	96.3	99.3	103.2	98.4	99.4	101.6	106.1
P23284	PPIB	Peptidyl-prolyl cis-trans isomerase B OS=Homo sapiens OX=9606 GN=PPIB PE=1 SV=2	50	12	67	12	216	23.728	9.41	101.2	111.1	103.9	98.1	98.3	106.8	85.6	101.5	93.4
P50502	ST13	Hsc70-interacting protein OS=Homo sapiens OX=9606 GN=ST13 PE=1 SV=2	31.1653	11	49	11	369	41.305	5.27	95	108.3	100.3	101.4	97.6	94.8	93.6	111.5	97.5
P01042	KNG1	Kininogen-1 OS=Homo sapiens OX=9606 GN=KNG1 PE=1 SV=2	27.0186	17	52	17	644	71.912	6.81	97.2	90.4	112.4	77.8	104	107.4	131.5	85.7	93.5
P20020	ATP2B1	Plasma membrane calcium-transporting ATPase 1 OS=Homo sapiens OX=9606 GN=ATP2B1 PE=1 SV=3	14.8649	16	46	4	1258	138.668	6.04	99.8	99.9	104.8	100.7	100.1	99.5	103	96.4	96
P19971	TYMP	Thymidine phosphorylase OS=Homo sapiens OX=9606 GN=TYMP PE=1 SV=2	55.3942	18	48	18	482	49.924	5.53	89.6	101.8	137.8	84.4	84.6	108.1	110	93.5	90.3
Q13263	TRIM28	Transcription intermediary factor 1-beta OS=Homo sapiens OX=9606 GN=TRIM28 PE=1 SV=5	35.9281	21	54	21	835	88.493	5.77	91.9	117.9	112.8	100.3	90.5	98.3	95.5	105.3	87.4
P27105	STOM	Erythrocyte band 7 integral membrane protein OS=Homo sapiens OX=9606 GN=STOM PE=1 SV=3	59.375	12	42	12	288	31.711	7.88	93.3	97.4	101.3	93.4	93.8	97	96.7	122	105.2
P26599	PTBP1	Polypyrimidine tract-binding protein 1 OS=Homo sapiens OX=9606 GN=PTBP1 PE=1 SV=1	29.5669	11	36	9	531	57.186	9.17	96.1	110.6	111.4	98.2	95.5	103	92.9	101.5	90.8
O94905	ERLIN2	Erlin-2 OS=Homo sapiens OX=9606 GN=ERLIN2 PE=1 SV=1	51.0324	16	44	13	339	37.815	5.62	98.2	108.8	100.8	95.9	88.8	97.1	98.3	111.9	100.1
P51148	RAB5C	Ras-related protein Rab-5C OS=Homo sapiens OX=9606 GN=RAB5C PE=1 SV=2	43.0556	6	46	4	216	23.468	8.41	98.2	101.3	103.8	94.6	99.4	100.1	100.5	98.9	103.1
P60953	CDC42	Cell division control protein 42 homolog OS=Homo sapiens OX=9606 GN=CDC42 PE=1 SV=2	48.1675	8	48	7	191	21.245	6.55	98.3	105.1	104.5	100.1	94.7	102.5	97.6	100.8	96.3
P02730	SLC4A1	Band 3 anion transport protein OS=Homo sapiens OX=9606 GN=SLC4A1 PE=1 SV=3	27.0033	18	52	18	911	101.727	5.19	106.7	79.5	116.9	75.3	99.3	81.9	112.8	115.8	111.7
Q07960	ARHGAP1	Rho GTPase-activating protein 1 OS=Homo sapiens OX=9606 GN=ARHGAP1 PE=1 SV=1	34.3964	11	42	11	439	50.404	6.29	100.4	99.1	90	115.2	129.4	95.7	87.2	91.9	91.2
Q06210	GFPT1	Glutamine--fructose-6-phosphate aminotransferase [isomerizing] 1 OS=Homo sapiens OX=9606 GN=GFPT1 PE=1 SV=3	35.4793	20	54	20	699	78.756	7.11	121.1	107.1	95.6	113.3	83.6	118.6	88.8	86.7	85.3
Q9NZ08	ERAP1	Endoplasmic reticulum aminopeptidase 1 OS=Homo sapiens OX=9606 GN=ERAP1 PE=1 SV=3	26.3549	23	53	23	941	107.166	6.46	105.2	118.9	112.7	110.9	92.1	80.4	100.7	91.2	87.7
Q9NQC3	RTN4	Reticulon-4 OS=Homo sapiens OX=9606 GN=RTN4 PE=1 SV=2	12.5839	9	53	9	1192	129.851	4.5	101.1	93.2	93.7	100.4	110.4	98.6	99.4	95.4	107.8
P11766	ADH5	Alcohol dehydrogenase class-3 OS=Homo sapiens OX=9606 GN=ADH5 PE=1 SV=4	38.7701	14	73	14	374	39.698	7.49	102.2	101.3	91.9	104.8	98.4	101	97.1	105.7	97.7
Q9BZQ8	FAM129A	Protein Niban OS=Homo sapiens OX=9606 GN=FAM129A PE=1 SV=1	28.9871	24	64	24	928	103.07	4.78	101.7	85.3	86.3	106.4	118.9	90.6	95.4	96.6	118.7
Q96QK1	VPS35	Vacuolar protein sorting-associated protein 35 OS=Homo sapiens OX=9606 GN=VPS35 PE=1 SV=2	28.1407	19	49	19	796	91.649	5.49	96.9	101.2	98.7	100.6	97.4	101	98.1	103.2	102.9
P09327	VIL1	Villin-1 OS=Homo sapiens OX=9606 GN=VIL1 PE=1 SV=4	38.0895	24	54	24	827	92.637	6.39	115.8	116.3	100.5	108.6	83.1	119.7	97.7	88.8	69.6
P53396	ACLY	ATP-citrate synthase OS=Homo sapiens OX=9606 GN=ACLY PE=1 SV=3	31.1535	30	58	30	1101	120.762	7.33	108.7	99	102.9	96.7	103.9	94.3	93.7	96.1	104.7
P36542	ATP5F1C	ATP synthase subunit gamma, mitochondrial OS=Homo sapiens OX=9606 GN=ATP5F1C PE=1 SV=1	26.5101	8	43	8	298	32.975	9.22	105.9	105.8	103.2	102.3	84.2	104	100.2	105.8	88.4
Q8NBS9	TXNDC5	Thioredoxin domain-containing protein 5 OS=Homo sapiens OX=9606 GN=TXNDC5 PE=1 SV=2	52.0833	18	42	18	432	47.599	5.97	107.3	123.5	76.7	105.4	94.9	121.4	93.1	97.3	80.5
Q99714	HSD17B10	3-hydroxyacyl-CoA dehydrogenase type-2 OS=Homo sapiens OX=9606 GN=HSD17B10 PE=1 SV=3	75.0958	13	34	13	261	26.906	7.78	99	104.8	102.4	97.4	94.6	100.9	102.5	100.7	97.7
Q14651	PLS1	Plastin-1 OS=Homo sapiens OX=9606 GN=PLS1 PE=1 SV=2	36.248	18	44	14	629	70.209	5.41	106.4	117.9	100	114.4	67.5	122.4	98.8	85.9	86.6
Q9Y277	VDAC3	Voltage-dependent anion-selective channel protein 3 OS=Homo sapiens OX=9606 GN=VDAC3 PE=1 SV=1	41.3428	10	53	9	283	30.639	8.66	101.9	103.3	98.5	101	98.5	96.3	98.2	103.6	98.8
Q9UHD8	SEPT9	Septin-9 OS=Homo sapiens OX=9606 GN=SEPT9 PE=1 SV=2	37.0307	19	49	19	586	65.361	8.97	94.3	105.2	100.2	98.4	107.9	93	95.1	106.4	99.4
P54868	HMGCS2	Hydroxymethylglutaryl-CoA synthase, mitochondrial OS=Homo sapiens OX=9606 GN=HMGCS2 PE=1 SV=1	37.4016	15	51	14	508	56.599	8.16	84.1	113.4	105.3	105.3	62.7	107	136.3	116.5	69.5
Q13576	IQGAP2	Ras GTPase-activating-like protein IQGAP2 OS=Homo sapiens OX=9606 GN=IQGAP2 PE=1 SV=4	25.7778	33	55	31	1575	180.465	5.64	98	99.7	95.4	104.4	96.6	103.1	107.3	96.5	98.9
P00505	GOT2	Aspartate aminotransferase, mitochondrial OS=Homo sapiens OX=9606 GN=GOT2 PE=1 SV=3	42.7907	18	57	18	430	47.487	9.01	106.6	106.1	99.8	111.6	86.7	104.7	96.5	99.2	88.7
P35222	CTNNB1	Catenin beta-1 OS=Homo sapiens OX=9606 GN=CTNNB1 PE=1 SV=1	36.7478	26	49	21	781	85.442	5.86	107.2	104.4	95.5	107.2	92.6	103.2	96.2	98.5	95.4
P31949	S100A11	Protein S100-A11 OS=Homo sapiens OX=9606 GN=S100A11 PE=1 SV=2	49.5238	5	38	5	105	11.733	7.12	105.2	93	105.1	98.9	96.7	103.8	89.9	95.6	111.8
P00488	F13A1	Coagulation factor XIII A chain OS=Homo sapiens OX=9606 GN=F13A1 PE=1 SV=4	26.9126	18	48	17	732	83.215	6.09	95.6	103.1	122.5	89	86.7	91.4	124.7	91	96
P0DOX6		Immunoglobulin mu heavy chain OS=Homo sapiens OX=9606 PE=1 SV=2	28.2986	14	62	1	576	63.446	7.87	113.6	75.3	105.2	85.7	87.7	113.5	131.7	99.7	87.7
Q92499	DDX1	ATP-dependent RNA helicase DDX1 OS=Homo sapiens OX=9606 GN=DDX1 PE=1 SV=2	39.7297	25	57	25	740	82.38	7.23	98.1	107.1	104.8	98.3	96.3	101.4	98.3	101.9	93.9
Q53EL6	PDCD4	Programmed cell death protein 4 OS=Homo sapiens OX=9606 GN=PDCD4 PE=1 SV=2	33.4755	12	32	12	469	51.703	5.21	108.6	111.2	106.6	108.3	77.8	107	93.6	96	90.8
P12236	SLC25A6	ADP/ATP translocase 3 OS=Homo sapiens OX=9606 GN=SLC25A6 PE=1 SV=4	48.6577	16	91	2	298	32.845	9.74	101.1	103.5	107.4	108.7	93.4	102.2	93.9	97.5	92.3
O94973	AP2A2	AP-2 complex subunit alpha-2 OS=Homo sapiens OX=9606 GN=AP2A2 PE=1 SV=2	35.8892	26	48	15	939	103.895	6.96	94.2	98.1	101.1	95.6	94	95.9	101.4	108.8	110.8
P49588	AARS	Alanine--tRNA ligase, cytoplasmic OS=Homo sapiens OX=9606 GN=AARS PE=1 SV=2	31.9215	25	48	25	968	106.743	5.53	92.4	104.8	102.2	103.3	106.4	98	93.3	100.8	98.8
Q15366	PCBP2	Poly(rC)-binding protein 2 OS=Homo sapiens OX=9606 GN=PCBP2 PE=1 SV=1	36.1644	11	39	5	365	38.556	6.79	93.1	112.5	106.7	100.1	98.8	96.1	93.6	100.1	99
P49189	ALDH9A1	4-trimethylaminobutyraldehyde dehydrogenase OS=Homo sapiens OX=9606 GN=ALDH9A1 PE=1 SV=3	36.6397	18	56	18	494	53.767	5.87	99.5	110.5	92.8	100.1	84.2	101.1	94.6	120.4	96.8
P46821	MAP1B	Microtubule-associated protein 1B OS=Homo sapiens OX=9606 GN=MAP1B PE=1 SV=2	11.4263	20	40	19	2468	270.468	4.81	94.6	78.6	73	91.7	147.2	72.7	101.4	120.2	120.6
O75390	CS	Citrate synthase, mitochondrial OS=Homo sapiens OX=9606 GN=CS PE=1 SV=2	39.0558	15	62	15	466	51.68	8.32	100.5	104	103.7	106.5	89.8	107.1	99.3	99.4	89.8
Q9Y696	CLIC4	Chloride intracellular channel protein 4 OS=Homo sapiens OX=9606 GN=CLIC4 PE=1 SV=4	73.5178	15	46	15	253	28.754	5.59	92.6	101	91.3	106.9	122.9	94.8	88.6	93.6	108.4
Q9UBQ7	GRHPR	Glyoxylate reductase/hydroxypyruvate reductase OS=Homo sapiens OX=9606 GN=GRHPR PE=1 SV=1	41.4634	9	31	9	328	35.646	7.39	96.3	110.9	92.9	104	81.8	101.3	103.2	103.3	106.3
P23246	SFPQ	Splicing factor, proline- and glutamine-rich OS=Homo sapiens OX=9606 GN=SFPQ PE=1 SV=2	31.6832	19	53	19	707	76.102	9.44	93.7	110.5	113.5	94.4	94.7	97.5	94.6	106.3	94.7
Q02952	AKAP12	A-kinase anchor protein 12 OS=Homo sapiens OX=9606 GN=AKAP12 PE=1 SV=4	26.7677	33	51	33	1782	191.367	4.41	88	107.3	91.2	102.1	105.7	98.1	107.8	113	86.8
P61020	RAB5B	Ras-related protein Rab-5B OS=Homo sapiens OX=9606 GN=RAB5B PE=1 SV=1	48.8372	7	33	5	215	23.692	8.13	96.6	97.9	96.5	99.6	100.3	100.1	103.8	102.6	102.6
Q15417	CNN3	Calponin-3 OS=Homo sapiens OX=9606 GN=CNN3 PE=1 SV=1	53.4954	14	52	11	329	36.391	6.05	92	96.8	94.9	95.4	117.2	93.2	95.3	104.4	110.9
Q14112	NID2	Nidogen-2 OS=Homo sapiens OX=9606 GN=NID2 PE=1 SV=3	20.0727	25	54	24	1375	151.158	5.29	99.5	90	91.4	93.8	103.4	98.6	105	102.6	115.8
P61160	ACTR2	Actin-related protein 2 OS=Homo sapiens OX=9606 GN=ACTR2 PE=1 SV=1	37.0558	12	47	12	394	44.732	6.74	97	109	111.3	101.4	93.1	103	93.8	97	94.4
P35237	SERPINB6	Serpin B6 OS=Homo sapiens OX=9606 GN=SERPINB6 PE=1 SV=3	56.117	16	44	16	376	42.594	5.27	100.4	95	94.4	100.4	99.3	101.7	97.6	104.9	106.4
P08648	ITGA5	Integrin alpha-5 OS=Homo sapiens OX=9606 GN=ITGA5 PE=1 SV=2	16.4919	14	45	14	1049	114.465	5.77	127.6	72.1	71.3	106	131	74.4	71.7	92.3	153.6
P37837	TALDO1	Transaldolase OS=Homo sapiens OX=9606 GN=TALDO1 PE=1 SV=2	42.73	16	57	16	337	37.516	6.81	93.6	109	109.7	93.4	82.6	105.7	103.8	104.9	97.3
P54819	AK2	Adenylate kinase 2, mitochondrial OS=Homo sapiens OX=9606 GN=AK2 PE=1 SV=2	56.4854	12	36	12	239	26.461	7.81	102	108.2	107.1	101.6	82.5	106.5	105.1	99.5	87.5
P30050	RPL12	60S ribosomal protein L12 OS=Homo sapiens OX=9606 GN=RPL12 PE=1 SV=1	63.6364	9	46	9	165	17.808	9.42	99.7	109.1	107.9	99.4	92.5	102.6	95.1	98.9	94.8
P30837	ALDH1B1	Aldehyde dehydrogenase X, mitochondrial OS=Homo sapiens OX=9606 GN=ALDH1B1 PE=1 SV=3	37.1373	19	49	17	517	57.17	6.8	116.1	116.9	84.6	111.2	103.7	99	96.6	90.3	81.5
P24752	ACAT1	Acetyl-CoA acetyltransferase, mitochondrial OS=Homo sapiens OX=9606 GN=ACAT1 PE=1 SV=1	46.37	17	51	17	427	45.171	8.85	100	99.9	97	103.6	96.8	102.4	101.7	101.4	97.3
P16152	CBR1	Carbonyl reductase [NADPH] 1 OS=Homo sapiens OX=9606 GN=CBR1 PE=1 SV=3	73.2852	17	42	14	277	30.356	8.32	102	99.1	95.2	96.2	93	99.6	102.3	105.1	107.4
P32969	RPL9	60S ribosomal protein L9 OS=Homo sapiens OX=9606 GN=RPL9 PE=1 SV=1	53.6458	8	33	8	192	21.85	9.95	98.5	114.9	112	96.7	90	105	89.7	98.6	94.6
A0FGR8	ESYT2	Extended synaptotagmin-2 OS=Homo sapiens OX=9606 GN=ESYT2 PE=1 SV=1	22.0413	16	32	16	921	102.294	9.26	97.6	93	97.3	101.6	105.3	101.4	97.3	102.2	104.3
P60033	CD81	CD81 antigen OS=Homo sapiens OX=9606 GN=CD81 PE=1 SV=1	21.6102	4	27	4	236	25.792	5.29	100.9	88.1	92.8	91.1	108	92.7	101	109.3	116.1
Q9Y265	RUVBL1	RuvB-like 1 OS=Homo sapiens OX=9606 GN=RUVBL1 PE=1 SV=1	36.4035	13	33	13	456	50.196	6.42	93.3	105.9	106.5	98.9	101.3	98.5	95.8	99.5	100.3
P07305	H1F0	Histone H1.0 OS=Homo sapiens OX=9606 GN=H1F0 PE=1 SV=3	34.5361	7	49	7	194	20.85	10.84	83.6	106.3	108.6	78.3	75.9	94.7	99.5	153	100
P36578	RPL4	60S ribosomal protein L4 OS=Homo sapiens OX=9606 GN=RPL4 PE=1 SV=5	40.281	18	56	18	427	47.667	11.06	98.4	113.4	108.9	97.6	90.1	100.6	91.4	101.2	98.4
P10301	RRAS	Ras-related protein R-Ras OS=Homo sapiens OX=9606 GN=RRAS PE=1 SV=1	39.4495	10	50	8	218	23.466	6.93	102.7	90	93.7	97.7	108.8	97.3	104.2	103.3	102.3
Q16698	DECR1	2,4-dienoyl-CoA reductase, mitochondrial OS=Homo sapiens OX=9606 GN=DECR1 PE=1 SV=1	53.1343	17	49	17	335	36.045	9.28	103.9	110	103.4	107.5	84.2	105.2	102.7	100.5	82.8
P13797	PLS3	Plastin-3 OS=Homo sapiens OX=9606 GN=PLS3 PE=1 SV=4	41.746	23	55	16	630	70.766	5.6	95.4	102.4	96.7	94.6	104.2	97	99.1	102.9	107.8
Q9Y3I0	RTCB	tRNA-splicing ligase RtcB homolog OS=Homo sapiens OX=9606 GN=RTCB PE=1 SV=1	54.2574	22	52	22	505	55.175	7.23	97.3	107.8	102.1	101.3	97.6	99.5	96.4	104.4	93.6
P46782	RPS5	40S ribosomal protein S5 OS=Homo sapiens OX=9606 GN=RPS5 PE=1 SV=4	51.9608	9	28	9	204	22.862	9.72	96.7	117.7	110.7	97.2	89.6	103.6	95.1	99.4	89.9
P27695	APEX1	DNA-(apurinic or apyrimidinic site) lyase OS=Homo sapiens OX=9606 GN=APEX1 PE=1 SV=2	50.3145	12	41	12	318	35.532	8.12	89.4	116.4	114.3	95.6	91.4	97.7	95.4	105.1	94.6
P30626	SRI	Sorcin OS=Homo sapiens OX=9606 GN=SRI PE=1 SV=1	66.1616	11	38	11	198	21.662	5.59	96	115.6	92.2	106.5	84.3	104.9	101.7	105.1	93.7
Q9H4G4	GLIPR2	Golgi-associated plant pathogenesis-related protein 1 OS=Homo sapiens OX=9606 GN=GLIPR2 PE=1 SV=3	51.9481	7	35	7	154	17.208	9.41	94.1	94	91.1	103.4	112	94.9	93.6	102.6	114.2
P21397	MAOA	Amine oxidase [flavin-containing] A OS=Homo sapiens OX=9606 GN=MAOA PE=1 SV=1	39.6584	19	62	15	527	59.644	7.85	119.5	104.5	99.6	111.3	78.7	101.5	108.1	98.7	78.1
Q9NVA2	SEPT11	Septin-11 OS=Homo sapiens OX=9606 GN=SEPT11 PE=1 SV=3	39.1608	15	44	5	429	49.367	6.81	95	104.8	102.7	98.2	97	95.5	93.9	110.9	101.9
P28482	MAPK1	Mitogen-activated protein kinase 1 OS=Homo sapiens OX=9606 GN=MAPK1 PE=1 SV=3	53.3333	15	43	11	360	41.363	6.98	98.6	97.1	98.4	102.8	96.7	96.6	94.7	108.4	106.6
P17174	GOT1	Aspartate aminotransferase, cytoplasmic OS=Homo sapiens OX=9606 GN=GOT1 PE=1 SV=3	42.8571	15	47	15	413	46.219	7.01	96.4	103.8	97.6	100	86.5	108.4	102.5	106.7	98.2
Q16543	CDC37	Hsp90 co-chaperone Cdc37 OS=Homo sapiens OX=9606 GN=CDC37 PE=1 SV=1	32.2751	11	36	11	378	44.44	5.25	100	105.4	105.6	101.6	97	102.8	95.7	100	91.9
P04004	VTN	Vitronectin OS=Homo sapiens OX=9606 GN=VTN PE=1 SV=1	24.2678	9	44	9	478	54.271	5.8	94.4	87	115.8	76.7	105.4	108.9	121.9	91.4	98.5
P51149	RAB7A	Ras-related protein Rab-7a OS=Homo sapiens OX=9606 GN=RAB7A PE=1 SV=1	72.9469	14	42	14	207	23.475	6.7	94.7	107.3	107.6	96.5	93.3	99.9	99.1	105.4	96.2
Q7L576	CYFIP1	Cytoplasmic FMR1-interacting protein 1 OS=Homo sapiens OX=9606 GN=CYFIP1 PE=1 SV=1	22.3464	24	49	12	1253	145.089	6.9	97.9	100.9	99.8	97.7	95.2	102	96.2	102.3	108.1
Q15121	PEA15	Astrocytic phosphoprotein PEA-15 OS=Homo sapiens OX=9606 GN=PEA15 PE=1 SV=2	74.6154	7	26	7	130	15.031	5.02	96.5	92.6	95.2	100.1	112	89.2	98.9	105.5	110.1
O43175	PHGDH	D-3-phosphoglycerate dehydrogenase OS=Homo sapiens OX=9606 GN=PHGDH PE=1 SV=4	33.0206	14	36	14	533	56.614	6.71	84.5	109.6	94.8	103.9	116.7	83.3	89.6	111.1	106.5
P09471	GNAO1	Guanine nucleotide-binding protein G(o) subunit alpha OS=Homo sapiens OX=9606 GN=GNAO1 PE=1 SV=4	35.5932	12	42	10	354	40.025	5.53	96.5	91.3	83.7	101.2	93.3	97.8	99	124.9	112.3
P30740	SERPINB1	Leukocyte elastase inhibitor OS=Homo sapiens OX=9606 GN=SERPINB1 PE=1 SV=1	55.1451	18	43	18	379	42.715	6.28	97.6	107.6	106.6	102.8	75	119.9	102.8	98.4	89.3
P00918	CA2	Carbonic anhydrase 2 OS=Homo sapiens OX=9606 GN=CA2 PE=1 SV=2	65.3846	14	48	14	260	29.228	7.4	103.5	98.1	106.8	112.2	67.8	103.2	107.9	96.9	103.6
P19827	ITIH1	Inter-alpha-trypsin inhibitor heavy chain H1 OS=Homo sapiens OX=9606 GN=ITIH1 PE=1 SV=3	23.7102	15	36	15	911	101.326	6.79	94.6	90.2	96.7	89.8	105.8	107	121.5	81.5	113
P11217	PYGM	Glycogen phosphorylase, muscle form OS=Homo sapiens OX=9606 GN=PYGM PE=1 SV=6	31.3539	22	54	12	842	97.031	7.03	89.1	99.5	95	98.1	127.6	86.9	93.4	108.3	102.1
P05455	SSB	Lupus La protein OS=Homo sapiens OX=9606 GN=SSB PE=1 SV=2	47.549	19	52	19	408	46.808	7.12	90.8	116.5	109.3	95.6	92.6	99.1	93.6	107.6	94.9
O00151	PDLIM1	PDZ and LIM domain protein 1 OS=Homo sapiens OX=9606 GN=PDLIM1 PE=1 SV=4	58.6626	15	42	15	329	36.049	7.02	97.5	110.7	108.2	116.2	81.8	119.2	100.6	98.4	67.4
O75746	SLC25A12	Calcium-binding mitochondrial carrier protein Aralar1 OS=Homo sapiens OX=9606 GN=SLC25A12 PE=1 SV=2	35.5457	19	39	14	678	74.715	8.38	98.3	92.1	97.5	94.7	95.7	102.1	103.9	107.4	108.3
Q9UJU6	DBNL	Drebrin-like protein OS=Homo sapiens OX=9606 GN=DBNL PE=1 SV=1	36.2791	12	29	12	430	48.178	5.05	94.1	109.5	109.2	97.9	103	95.1	100	100.1	91.1
Q6NUK1	SLC25A24	Calcium-binding mitochondrial carrier protein SCaMC-1 OS=Homo sapiens OX=9606 GN=SLC25A24 PE=1 SV=2	45.0734	19	38	19	477	53.32	6.33	109.5	99.6	108.8	103.6	86.6	111	96.4	97	87.6
Q9UPN3	MACF1	Microtubule-actin cross-linking factor 1, isoforms 1/2/3/5 OS=Homo sapiens OX=9606 GN=MACF1 PE=1 SV=4	7.94532	48	55	46	7388	837.787	5.39	95	98.7	97.5	98.2	112.2	93.7	97	95.9	111.8
P12235	SLC25A4	ADP/ATP translocase 1 OS=Homo sapiens OX=9606 GN=SLC25A4 PE=1 SV=4	49.6644	16	86	5	298	33.043	9.76	99.4	93.5	84.2	103.3	104.5	93.8	99	106.9	115.4
O60716	CTNND1	Catenin delta-1 OS=Homo sapiens OX=9606 GN=CTNND1 PE=1 SV=1	27.2727	18	41	18	968	108.103	6.23	102.1	106.4	102.1	105.6	93.1	104.2	101.2	96.4	88.9
P0DOX2		Immunoglobulin alpha-2 heavy chain OS=Homo sapiens OX=9606 PE=1 SV=2	36.4835	11	43	5	455	48.903	6.67	98.4	149.3	59.6	113.9	68.8	112.9	142.1	88.4	66.5
P23381	WARS	Tryptophan--tRNA ligase, cytoplasmic OS=Homo sapiens OX=9606 GN=WARS PE=1 SV=2	39.0658	15	41	15	471	53.132	6.23	101.2	100.6	109.8	92.7	86.4	115.4	102.2	97.4	94.3
P62701	RPS4X	40S ribosomal protein S4, X isoform OS=Homo sapiens OX=9606 GN=RPS4X PE=1 SV=2	47.5285	13	48	9	263	29.579	10.15	96.4	113.3	105.4	96.4	90.7	109.6	88.5	105.4	94.2
P61106	RAB14	Ras-related protein Rab-14 OS=Homo sapiens OX=9606 GN=RAB14 PE=1 SV=4	66.5116	12	40	11	215	23.882	6.21	97.7	104.5	104.1	98.4	90.6	102.8	99.7	102.8	99.3
P05155	SERPING1	Plasma protease C1 inhibitor OS=Homo sapiens OX=9606 GN=SERPING1 PE=1 SV=2	25.8	13	47	13	500	55.119	6.55	95	88.7	110.8	85.2	109	96.6	141.1	80.3	93.3
P05166	PCCB	Propionyl-CoA carboxylase beta chain, mitochondrial OS=Homo sapiens OX=9606 GN=PCCB PE=1 SV=3	46.1967	18	32	18	539	58.179	7.64	98.7	104.1	99.5	101.3	91.3	104.5	106.6	102	91.9
Q99623	PHB2	Prohibitin-2 OS=Homo sapiens OX=9606 GN=PHB2 PE=1 SV=2	58.5284	17	46	17	299	33.276	9.83	101.7	108.5	101.1	104.1	89.9	103.2	95.6	102.9	93
Q14624	ITIH4	Inter-alpha-trypsin inhibitor heavy chain H4 OS=Homo sapiens OX=9606 GN=ITIH4 PE=1 SV=4	23.4409	17	40	17	930	103.293	6.98	109	84.1	118.8	74.2	94	98.7	134.4	80	106.8
P00387	CYB5R3	NADH-cytochrome b5 reductase 3 OS=Homo sapiens OX=9606 GN=CYB5R3 PE=1 SV=3	50.8306	11	41	11	301	34.213	7.59	103.3	94.3	96.7	95	106.4	94.8	95.5	101.7	112.2
P06737	PYGL	Glycogen phosphorylase, liver form OS=Homo sapiens OX=9606 GN=PYGL PE=1 SV=4	35.3011	24	48	18	847	97.087	7.17	95.7	92.2	100.7	91.2	94.2	108.9	103.9	102.5	110.7
Q15233	NONO	Non-POU domain-containing octamer-binding protein OS=Homo sapiens OX=9606 GN=NONO PE=1 SV=4	40.3397	15	49	14	471	54.197	8.95	94.4	104.5	109.4	93.5	95.6	100.8	100.4	102.1	99.3
P0C0S5	H2AFZ	Histone H2A.Z OS=Homo sapiens OX=9606 GN=H2AFZ PE=1 SV=2	31.25	4	62	2	128	13.545	10.58	84.4	114.5	114.1	85.9	84.8	95.5	104.5	117.8	98.6
P14314	PRKCSH	Glucosidase 2 subunit beta OS=Homo sapiens OX=9606 GN=PRKCSH PE=1 SV=2	32.3864	16	44	16	528	59.388	4.41	100.2	109.3	103.4	103.7	93.6	100.2	95.2	100.5	94
P12532	CKMT1A	Creatine kinase U-type, mitochondrial OS=Homo sapiens OX=9606 GN=CKMT1A PE=1 SV=1	44.8441	13	38	13	417	47.007	8.34	100.5	108	97.3	103.7	86.4	119.8	106.4	96.7	81.2
Q15942	ZYX	Zyxin OS=Homo sapiens OX=9606 GN=ZYX PE=1 SV=1	33.3916	12	42	12	572	61.238	6.67	99.3	99.5	89.2	118.5	123.6	96.5	92.2	97.5	83.9
P43490	NAMPT	Nicotinamide phosphoribosyltransferase OS=Homo sapiens OX=9606 GN=NAMPT PE=1 SV=1	40.3259	16	35	16	491	55.487	7.15	103.6	113.8	119.6	91.6	80.1	118.6	102	86.5	84.3
O94760	DDAH1	N(G),N(G)-dimethylarginine dimethylaminohydrolase 1 OS=Homo sapiens OX=9606 GN=DDAH1 PE=1 SV=3	59.2982	13	37	12	285	31.102	5.81	100.9	98.3	89.6	100.9	78.8	96.2	107	119.1	109.1
P61026	RAB10	Ras-related protein Rab-10 OS=Homo sapiens OX=9606 GN=RAB10 PE=1 SV=1	60	13	54	10	200	22.527	8.38	99.8	103.1	104.6	98.4	98	101.2	97.6	100.5	96.8
Q16352	INA	Alpha-internexin OS=Homo sapiens OX=9606 GN=INA PE=1 SV=2	21.2425	11	46	8	499	55.357	5.4	76.5	64.3	66.3	88.9	90.7	68.7	126.1	179.1	139.5
P02788	LTF	Lactotransferrin OS=Homo sapiens OX=9606 GN=LTF PE=1 SV=6	41.2676	23	50	23	710	78.132	8.12	83.7	111.2	91.5	71.1	73.9	92.1	218.6	79.8	78.1
P15880	RPS2	40S ribosomal protein S2 OS=Homo sapiens OX=9606 GN=RPS2 PE=1 SV=2	50.8532	15	54	15	293	31.305	10.24	100.1	114.4	111.6	97.7	88.7	103	93.7	98.3	92.5
P50995	ANXA11	Annexin A11 OS=Homo sapiens OX=9606 GN=ANXA11 PE=1 SV=1	35.4455	18	52	17	505	54.355	7.65	102.7	95.4	96.5	102.6	96	104.9	103.5	99.6	98.7
P54136	RARS	Arginine--tRNA ligase, cytoplasmic OS=Homo sapiens OX=9606 GN=RARS PE=1 SV=2	31.5152	19	40	19	660	75.331	6.68	102.5	108.4	99	104.7	95.1	102.9	93.7	95.8	98
P02649	APOE	Apolipoprotein E OS=Homo sapiens OX=9606 GN=APOE PE=1 SV=1	59.9369	18	41	18	317	36.132	5.73	87.1	94.3	126.7	84.4	106.5	95.9	118.7	92.9	93.7
Q9UH99	SUN2	SUN domain-containing protein 2 OS=Homo sapiens OX=9606 GN=SUN2 PE=1 SV=3	24.8257	12	28	11	717	80.262	6.73	96.4	96.8	100.7	95.3	104.9	93.6	102.6	101.1	108.5
P00747	PLG	Plasminogen OS=Homo sapiens OX=9606 GN=PLG PE=1 SV=2	29.5062	22	50	22	810	90.51	7.24	105	77.6	126.1	72.2	104.7	102.1	136.1	84.2	91.8
Q9NYL9	TMOD3	Tropomodulin-3 OS=Homo sapiens OX=9606 GN=TMOD3 PE=1 SV=1	47.7273	15	36	13	352	39.57	5.19	98.4	108.2	109	95.1	97.2	103.5	100.9	96.4	91.3
Q9Y2A7	NCKAP1	Nck-associated protein 1 OS=Homo sapiens OX=9606 GN=NCKAP1 PE=1 SV=1	23.0496	24	44	24	1128	128.707	6.62	97.9	98.4	92.4	97.8	102.8	100.3	96	106.1	108.4
O94875	SORBS2	Sorbin and SH3 domain-containing protein 2 OS=Homo sapiens OX=9606 GN=SORBS2 PE=1 SV=3	16.1818	16	46	15	1100	124.03	8.31	106.9	68	74.5	120.2	121.9	92.6	95.7	90.5	129.6
P51991	HNRNPA3	Heterogeneous nuclear ribonucleoprotein A3 OS=Homo sapiens OX=9606 GN=HNRNPA3 PE=1 SV=2	28.3069	12	44	9	378	39.571	9.01	93.3	112.2	110.2	97.2	89.8	101.2	100.9	108.6	86.5
Q6P996	PDXDC1	Pyridoxal-dependent decarboxylase domain-containing protein 1 OS=Homo sapiens OX=9606 GN=PDXDC1 PE=1 SV=2	27.0305	17	38	17	788	86.652	5.38	119.3	100.8	94.9	121.1	87.1	113.6	91	87.4	84.9
P55060	CSE1L	Exportin-2 OS=Homo sapiens OX=9606 GN=CSE1L PE=1 SV=3	25.7467	23	39	23	971	110.346	5.77	94	109.5	105.8	102.1	100	97.9	95.3	100.6	94.8
P23526	AHCY	Adenosylhomocysteinase OS=Homo sapiens OX=9606 GN=AHCY PE=1 SV=4	42.8241	18	48	17	432	47.685	6.34	98.4	108.6	100.6	104.4	93	102.1	96.5	101.4	94.9
P36871	PGM1	Phosphoglucomutase-1 OS=Homo sapiens OX=9606 GN=PGM1 PE=1 SV=3	41.9929	23	51	23	562	61.411	6.76	97.4	104	90.9	111	103.2	100.4	93.1	100.8	99.2
Q1KMD3	HNRNPUL2	Heterogeneous nuclear ribonucleoprotein U-like protein 2 OS=Homo sapiens OX=9606 GN=HNRNPUL2 PE=1 SV=1	31.4592	20	45	20	747	85.052	4.91	95.4	109.6	109.5	98.7	91.4	102.3	95.1	102.9	95.1
P61088	UBE2N	Ubiquitin-conjugating enzyme E2 N OS=Homo sapiens OX=9606 GN=UBE2N PE=1 SV=1	56.5789	8	42	8	152	17.127	6.57	96.1	107.2	100.8	102.5	100.1	98.4	94.3	101.3	99.2
P25789	PSMA4	Proteasome subunit alpha type-4 OS=Homo sapiens OX=9606 GN=PSMA4 PE=1 SV=1	45.977	10	28	10	261	29.465	7.72	97.9	110.4	110.8	99.2	87.9	105.6	94.7	100.8	92.7
Q8IVF2	AHNAK2	Protein AHNAK2 OS=Homo sapiens OX=9606 GN=AHNAK2 PE=1 SV=2	21.2079	32	58	30	5795	616.242	5.36	113.6	75.2	89.2	94.2	143.7	78.9	97.1	109.1	99
O60664	PLIN3	Perilipin-3 OS=Homo sapiens OX=9606 GN=PLIN3 PE=1 SV=3	50.4608	16	32	16	434	47.046	5.44	102.1	111.3	102.8	108.8	111.3	97.2	93.5	94.9	78.2
Q14141	SEPT6	Septin-6 OS=Homo sapiens OX=9606 GN=SEPT6 PE=1 SV=4	30.1843	12	39	3	434	49.685	6.67	94.3	97.8	98.3	98.5	104.2	97.9	103.8	104.5	100.8
Q15075	EEA1	Early endosome antigen 1 OS=Homo sapiens OX=9606 GN=EEA1 PE=1 SV=2	23.6003	29	41	29	1411	162.367	5.68	96.5	99.8	99.1	98.5	98.5	100.8	97.8	103.3	105.7
P26639	TARS	Threonine--tRNA ligase, cytoplasmic OS=Homo sapiens OX=9606 GN=TARS PE=1 SV=3	39.2808	22	45	22	723	83.382	6.67	96	104.3	100.4	102.6	98.6	102.4	93	100.2	102.5
P46459	NSF	Vesicle-fusing ATPase OS=Homo sapiens OX=9606 GN=NSF PE=1 SV=3	34.8118	23	45	22	744	82.542	6.95	106.3	98.8	103.9	100.8	90.8	99.8	98.8	108.6	92.3
Q5JWF2	GNAS	Guanine nucleotide-binding protein G(s) subunit alpha isoforms XLas OS=Homo sapiens OX=9606 GN=GNAS PE=1 SV=2	13.5005	11	29	10	1037	110.956	5.03	94.4	101.3	96.8	95.8	98.6	95.2	98.5	110.1	109.3
P31947	SFN	14-3-3 protein sigma OS=Homo sapiens OX=9606 GN=SFN PE=1 SV=1	52.8226	11	49	7	248	27.757	4.74	125	90.1	102.8	117.9	80.6	111.9	94.7	81.2	95.8
Q13555	CAMK2G	Calcium/calmodulin-dependent protein kinase type II subunit gamma OS=Homo sapiens OX=9606 GN=CAMK2G PE=1 SV=4	25.448	11	33	8	558	62.568	7.83	103.3	86.5	84.5	103.7	106.8	91.6	103.3	106.2	114.1
P32456	GBP2	Guanylate-binding protein 2 OS=Homo sapiens OX=9606 GN=GBP2 PE=1 SV=3	34.3486	17	36	14	591	67.166	5.71	94.6	103.4	102.2	96.2	104.9	101.6	100.7	96.9	99.5
O15144	ARPC2	Actin-related protein 2/3 complex subunit 2 OS=Homo sapiens OX=9606 GN=ARPC2 PE=1 SV=1	62.3333	17	66	17	300	34.311	7.36	97.8	110.3	113.6	98.4	90	104.8	93.5	98.7	92.9
P02511	CRYAB	Alpha-crystallin B chain OS=Homo sapiens OX=9606 GN=CRYAB PE=1 SV=2	55.4286	8	50	8	175	20.146	7.33	101.9	99.9	94.8	98.1	99.3	96.1	94.6	103.3	112
P02549	SPTA1	Spectrin alpha chain, erythrocytic 1 OS=Homo sapiens OX=9606 GN=SPTA1 PE=1 SV=5	14.5928	28	42	28	2419	279.842	5.05	106	80	116.2	76.9	98.4	80.5	109.2	117.9	114.9
Q7Z4I7	LIMS2	LIM and senescent cell antigen-like-containing domain protein 2 OS=Homo sapiens OX=9606 GN=LIMS2 PE=1 SV=1	41.349	12	42	7	341	38.89	8.05	105.2	92.7	92.5	99.1	113.6	94.3	92	106.8	103.8
P62241	RPS8	40S ribosomal protein S8 OS=Homo sapiens OX=9606 GN=RPS8 PE=1 SV=2	46.1538	9	41	9	208	24.19	10.32	98.8	109.8	109.7	97.3	90.3	103.3	97.9	99.1	93.7
O00232	PSMD12	26S proteasome non-ATPase regulatory subunit 12 OS=Homo sapiens OX=9606 GN=PSMD12 PE=1 SV=3	41.886	15	35	15	456	52.871	7.65	97.9	107.9	104.3	99.2	97.6	99.7	95.2	99.4	98.9
P26641	EEF1G	Elongation factor 1-gamma OS=Homo sapiens OX=9606 GN=EEF1G PE=1 SV=3	51.7162	20	58	20	437	50.087	6.67	97.6	110.4	102.9	106.1	97.3	103.5	88.7	98.9	94.5
P28070	PSMB4	Proteasome subunit beta type-4 OS=Homo sapiens OX=9606 GN=PSMB4 PE=1 SV=4	37.8788	6	18	6	264	29.185	5.97	91.4	129.5	99.4	69.4	90.2	117	97.5	96.1	109.6
Q99460	PSMD1	26S proteasome non-ATPase regulatory subunit 1 OS=Homo sapiens OX=9606 GN=PSMD1 PE=1 SV=2	27.9119	21	38	21	953	105.769	5.39	98.2	105.4	103.2	99.9	96.5	101.1	95.8	100.5	99.5
P10599	TXN	Thioredoxin OS=Homo sapiens OX=9606 GN=TXN PE=1 SV=3	74.2857	7	34	7	105	11.73	4.92	108.1	108.7	94.2	119.8	90.1	103.2	87.6	86.1	102.3
P55795	HNRNPH2	Heterogeneous nuclear ribonucleoprotein H2 OS=Homo sapiens OX=9606 GN=HNRNPH2 PE=1 SV=1	22.2717	7	32	3	449	49.232	6.3	94.9	109.3	110.6	98.3	94.3	100.3	97.4	104.4	90.6
P35611	ADD1	Alpha-adducin OS=Homo sapiens OX=9606 GN=ADD1 PE=1 SV=2	25.9159	12	29	11	737	80.905	5.83	97.8	96.6	96.7	94	104.4	88.6	100.2	114.5	107.1
P49419	ALDH7A1	Alpha-aminoadipic semialdehyde dehydrogenase OS=Homo sapiens OX=9606 GN=ALDH7A1 PE=1 SV=5	38.0334	18	39	18	539	58.45	7.99	110.9	83.4	74.5	105.1	98.7	105.2	100.6	116.4	105.2
Q9UHG3	PCYOX1	Prenylcysteine oxidase 1 OS=Homo sapiens OX=9606 GN=PCYOX1 PE=1 SV=3	28.5149	11	39	11	505	56.604	6.18	99.2	97.9	97.9	90.2	100.2	97.7	100.5	107.3	109
P36957	DLST	Dihydrolipoyllysine-residue succinyltransferase component of 2-oxoglutarate dehydrogenase complex, mitochondrial OS=Homo sapiens OX=9606 GN=DLST PE=1 SV=4	31.1258	12	36	12	453	48.724	8.95	102	100.2	98.4	100.2	93.7	102.1	101.9	105.5	95.8
Q99536	VAT1	Synaptic vesicle membrane protein VAT-1 homolog OS=Homo sapiens OX=9606 GN=VAT1 PE=1 SV=2	35.6234	11	29	11	393	41.893	6.29	90.2	91.3	89.4	91	97.4	92.9	106.6	125.4	115.8
P28066	PSMA5	Proteasome subunit alpha type-5 OS=Homo sapiens OX=9606 GN=PSMA5 PE=1 SV=3	60.166	10	38	10	241	26.394	4.79	101.1	106.1	106.2	101	91.6	103.8	95.2	99.9	95.2
Q9HC38	GLOD4	Glyoxalase domain-containing protein 4 OS=Homo sapiens OX=9606 GN=GLOD4 PE=1 SV=1	51.7572	17	40	17	313	34.771	5.6	97.4	107.7	99.1	102.7	92.8	97.5	98.5	104.7	99.7
P09429	HMGB1	High mobility group protein B1 OS=Homo sapiens OX=9606 GN=HMGB1 PE=1 SV=3	43.2558	12	60	9	215	24.878	5.74	86.6	125.7	129.1	97.7	88.3	103.4	95.7	114.2	59.1
O14980	XPO1	Exportin-1 OS=Homo sapiens OX=9606 GN=XPO1 PE=1 SV=1	23.6228	21	43	21	1071	123.306	6.06	95.4	108	104.8	101.7	96.9	97.8	93.4	102.1	99.9
Q15661	TPSAB1	Tryptase alpha/beta-1 OS=Homo sapiens OX=9606 GN=TPSAB1 PE=1 SV=1	25.8182	6	40	6	275	30.495	7.11	95.1	95.5	87.6	81.3	72.1	100.9	129.1	125.7	112.7
P12429	ANXA3	Annexin A3 OS=Homo sapiens OX=9606 GN=ANXA3 PE=1 SV=3	54.7988	18	40	18	323	36.353	5.92	84.6	131.8	104.6	82.8	79.2	116	125	104.4	71.5
P62266	RPS23	40S ribosomal protein S23 OS=Homo sapiens OX=9606 GN=RPS23 PE=1 SV=3	48.951	7	41	7	143	15.798	10.49	98.7	110.3	105.8	102.6	97.7	101.8	87.4	99	96.7
Q07507	DPT	Dermatopontin OS=Homo sapiens OX=9606 GN=DPT PE=1 SV=2	50.7463	7	25	7	201	23.989	4.82	87.6	101.1	97.9	90	110.7	103	101.3	98.9	109.6
P61604	HSPE1	10 kDa heat shock protein, mitochondrial OS=Homo sapiens OX=9606 GN=HSPE1 PE=1 SV=2	75.4902	9	44	9	102	10.925	8.92	103.7	119.5	113.7	108.1	76.6	109.5	93.7	95.5	79.6
P23142	FBLN1	Fibulin-1 OS=Homo sapiens OX=9606 GN=FBLN1 PE=1 SV=4	26.458	15	38	15	703	77.162	5.22	119.8	86.3	83.2	104.8	122.3	92.4	86.9	96.8	107.6
P17980	PSMC3	26S proteasome regulatory subunit 6A OS=Homo sapiens OX=9606 GN=PSMC3 PE=1 SV=3	53.5308	19	40	19	439	49.172	5.24	97.4	107.9	105.5	96.5	96.1	99	97.2	101.2	99.4
Q9NR31	SAR1A	GTP-binding protein SAR1a OS=Homo sapiens OX=9606 GN=SAR1A PE=1 SV=1	38.8889	7	26	4	198	22.353	6.68	96.5	105.2	99.5	98.8	115.2	97.4	87.2	96.6	103.6
Q01469	FABP5	Fatty acid-binding protein 5 OS=Homo sapiens OX=9606 GN=FABP5 PE=1 SV=3	65.1852	8	30	8	135	15.155	7.01	86.9	112.8	114.4	94.2	80	110.8	107.8	102.8	90.2
Q00325	SLC25A3	Phosphate carrier protein, mitochondrial OS=Homo sapiens OX=9606 GN=SLC25A3 PE=1 SV=2	41.1602	13	56	13	362	40.069	9.38	104	106.7	99.9	100.5	88.7	106.8	98.2	103.7	91.8
O00571	DDX3X	ATP-dependent RNA helicase DDX3X OS=Homo sapiens OX=9606 GN=DDX3X PE=1 SV=3	36.2538	21	41	6	662	73.198	7.18	95.1	100	92.9	98	105.6	108.6	87.9	110.9	100.9
P50570	DNM2	Dynamin-2 OS=Homo sapiens OX=9606 GN=DNM2 PE=1 SV=2	29.0805	23	44	12	870	98.003	7.44	102.2	105.3	104.1	109.1	90.1	108	96.7	96.4	87.9
P04264	KRT1	Keratin, type II cytoskeletal 1 OS=Homo sapiens OX=9606 GN=KRT1 PE=1 SV=6	21.118	15	38	10	644	65.999	8.12	75	94.4	109.6	83.4	143.8	80.6	89.8	102.4	121
P28161	GSTM2	Glutathione S-transferase Mu 2 OS=Homo sapiens OX=9606 GN=GSTM2 PE=1 SV=2	68.3486	13	42	8	218	25.728	6.37	81	131.7	90.6	82.1	89.8	83.9	92.3	141.5	107.1
P14923	JUP	Junction plakoglobin OS=Homo sapiens OX=9606 GN=JUP PE=1 SV=3	36.1074	21	36	16	745	81.693	6.14	108.1	111.3	97.4	112.8	81.1	114	98.7	93.1	83.6
P00403	MT-CO2	Cytochrome c oxidase subunit 2 OS=Homo sapiens OX=9606 GN=MT-CO2 PE=1 SV=1	30.837	6	32	6	227	25.548	4.82	108.5	109.8	98.6	128.9	86.5	106.3	95	94.7	71.9
P99999	CYCS	Cytochrome c OS=Homo sapiens OX=9606 GN=CYCS PE=1 SV=2	55.2381	6	30	6	105	11.741	9.57	104.5	103.7	97.9	105.5	71.6	111.2	99.1	107.9	98.5
P19823	ITIH2	Inter-alpha-trypsin inhibitor heavy chain H2 OS=Homo sapiens OX=9606 GN=ITIH2 PE=1 SV=2	20.296	17	43	17	946	106.397	6.86	94	89.8	112	84.5	103.8	106.3	116.2	86.6	106.9
P43243	MATR3	Matrin-3 OS=Homo sapiens OX=9606 GN=MATR3 PE=1 SV=2	18.4179	12	32	12	847	94.565	6.25	91.7	108.9	115.1	95.2	93.9	95.8	96.9	108	94.6
Q15907	RAB11B	Ras-related protein Rab-11B OS=Homo sapiens OX=9606 GN=RAB11B PE=1 SV=4	60.5505	13	36	12	218	24.473	5.94	98.4	106	103.6	101.2	97.3	100.3	96.6	99.9	96.5
O60547	GMDS	GDP-mannose 4,6 dehydratase OS=Homo sapiens OX=9606 GN=GMDS PE=1 SV=1	45.1613	14	32	14	372	41.923	7.31	109.7	113	103.8	109.1	75.8	131.3	85.8	94.2	77.4
Q15436	SEC23A	Protein transport protein Sec23A OS=Homo sapiens OX=9606 GN=SEC23A PE=1 SV=2	26.6667	16	29	14	765	86.105	7.08	97.5	103.9	95	102.5	115.7	91.4	94.5	94.9	104.6
P16104	H2AFX	Histone H2AX OS=Homo sapiens OX=9606 GN=H2AFX PE=1 SV=2	33.5664	7	64	4	143	15.135	10.74	82.8	120	123.3	90.7	81.3	94.8	89	118.4	99.7
Q92896	GLG1	Golgi apparatus protein 1 OS=Homo sapiens OX=9606 GN=GLG1 PE=1 SV=2	25.1908	24	35	24	1179	134.464	6.9	100.7	110.6	103.4	100.1	99.7	99.7	90.7	98.8	96.3
P30043	BLVRB	Flavin reductase (NADPH) OS=Homo sapiens OX=9606 GN=BLVRB PE=1 SV=3	42.7184	6	30	6	206	22.105	7.65	99.7	95.3	106	93	96.6	92.2	105	103.1	109.2
P09543	CNP	2',3'-cyclic-nucleotide 3'-phosphodiesterase OS=Homo sapiens OX=9606 GN=CNP PE=1 SV=2	33.2542	15	36	15	421	47.549	9.07	101.3	89.1	93.2	91	109.6	87	104	117.8	107.2
Q14152	EIF3A	Eukaryotic translation initiation factor 3 subunit A OS=Homo sapiens OX=9606 GN=EIF3A PE=1 SV=1	21.2735	30	54	30	1382	166.468	6.79	95.1	107.9	105.2	99.3	97.7	103	95	100.6	96.1
O94832	MYO1D	Unconventional myosin-Id OS=Homo sapiens OX=9606 GN=MYO1D PE=1 SV=2	33.002	31	46	30	1006	116.129	9.39	105.6	116.1	106.1	105.3	77.1	112.1	106.1	97.4	74.3
Q9Y230	RUVBL2	RuvB-like 2 OS=Homo sapiens OX=9606 GN=RUVBL2 PE=1 SV=3	35.4212	15	29	15	463	51.125	5.64	93.9	108.7	106.4	99	99.9	96.4	95.1	99.4	101.1
P30048	PRDX3	Thioredoxin-dependent peroxide reductase, mitochondrial OS=Homo sapiens OX=9606 GN=PRDX3 PE=1 SV=3	39.8438	8	34	8	256	27.675	7.78	107.1	103.9	101.6	102.4	92.8	102.3	94.5	101.3	94.1
O00567	NOP56	Nucleolar protein 56 OS=Homo sapiens OX=9606 GN=NOP56 PE=1 SV=4	28.2828	14	32	14	594	66.009	9.19	89.8	118.9	115.3	95.3	86.8	98.6	97	108.4	89.9
O95336	PGLS	6-phosphogluconolactonase OS=Homo sapiens OX=9606 GN=PGLS PE=1 SV=2	66.6667	11	28	11	258	27.53	6.05	94.5	107.8	102.9	102.3	94.2	99.4	98.6	100.8	99.6
P17844	DDX5	Probable ATP-dependent RNA helicase DDX5 OS=Homo sapiens OX=9606 GN=DDX5 PE=1 SV=1	37.2964	21	49	14	614	69.105	8.92	91.8	116.9	116.7	94.3	96.3	99	101.2	100	83.7
P45974	USP5	Ubiquitin carboxyl-terminal hydrolase 5 OS=Homo sapiens OX=9606 GN=USP5 PE=1 SV=2	32.5175	19	42	19	858	95.725	5.03	96.9	104.7	99.6	99.8	101.6	97.6	100.4	100.8	98.8
P35606	COPB2	Coatomer subunit beta' OS=Homo sapiens OX=9606 GN=COPB2 PE=1 SV=2	27.4834	24	51	24	906	102.422	5.27	106.8	106.7	99.8	110.6	98.8	103.9	87.8	92.5	93.1
P06702	S100A9	Protein S100-A9 OS=Homo sapiens OX=9606 GN=S100A9 PE=1 SV=1	81.5789	8	41	8	114	13.234	6.13	76.1	118.5	79.2	69.1	65.3	104.5	243.3	69.6	74.5
P48444	ARCN1	Coatomer subunit delta OS=Homo sapiens OX=9606 GN=ARCN1 PE=1 SV=1	29.3542	13	38	13	511	57.174	6.21	105.5	106.7	100.3	108.3	100.1	101.5	90.1	92.2	95.3
Q5SSJ5	HP1BP3	Heterochromatin protein 1-binding protein 3 OS=Homo sapiens OX=9606 GN=HP1BP3 PE=1 SV=1	32.5497	18	49	18	553	61.169	9.67	88.8	113.6	108.6	93.3	91.4	94.1	99	120.4	90.8
Q6UWY5	OLFML1	Olfactomedin-like protein 1 OS=Homo sapiens OX=9606 GN=OLFML1 PE=1 SV=2	30.8458	11	31	11	402	45.921	8.09	88.4	105.9	114.1	78.4	95.6	91.9	95.8	114.1	115.7
Q9Y262	EIF3L	Eukaryotic translation initiation factor 3 subunit L OS=Homo sapiens OX=9606 GN=EIF3L PE=1 SV=1	31.2057	15	32	15	564	66.684	6.34	97.1	104.8	105.4	98	95.4	101.6	98.9	98.5	100.4
Q9P2J5	LARS	Leucine--tRNA ligase, cytoplasmic OS=Homo sapiens OX=9606 GN=LARS PE=1 SV=2	16.6667	15	28	15	1176	134.379	7.3	96.3	104.5	102.7	102.6	95.5	100.8	100.1	99.2	98.3
P32455	GBP1	Guanylate-binding protein 1 OS=Homo sapiens OX=9606 GN=GBP1 PE=1 SV=2	30.7432	17	34	14	592	67.888	6.32	92.7	94.2	112.1	96.2	105.2	100.5	110	95.8	93.2
P10909	CLU	Clusterin OS=Homo sapiens OX=9606 GN=CLU PE=1 SV=1	22.049	10	39	10	449	52.461	6.27	100.5	87.6	118.6	75.3	117.9	96	126.7	81.9	95.6
P39019	RPS19	40S ribosomal protein S19 OS=Homo sapiens OX=9606 GN=RPS19 PE=1 SV=2	49.6552	10	39	10	145	16.051	10.32	100.2	112.3	109.9	97.3	90.7	101	94.2	101.4	93
Q6PCB0	VWA1	von Willebrand factor A domain-containing protein 1 OS=Homo sapiens OX=9606 GN=VWA1 PE=1 SV=1	29.4382	8	24	8	445	46.775	7.68	114	90.4	91.1	93.1	103.8	96.1	99.5	100.4	111.6
P30040	ERP29	Endoplasmic reticulum resident protein 29 OS=Homo sapiens OX=9606 GN=ERP29 PE=1 SV=4	46.3602	10	38	10	261	28.975	7.31	103	112.3	109.9	106.2	86.7	104.5	88.7	97	91.8
Q8WVM8	SCFD1	Sec1 family domain-containing protein 1 OS=Homo sapiens OX=9606 GN=SCFD1 PE=1 SV=4	26.0125	13	25	13	642	72.334	6.27	99.1	102.6	96.6	105.8	98.7	99.2	100.3	98.7	99
P48741	HSPA7	Putative heat shock 70 kDa protein 7 OS=Homo sapiens OX=9606 GN=HSPA7 PE=5 SV=2	18.2561	6	45	1	367	40.22	7.87	107.6	77.9	112.3	85.5	102.4	99.5	115.9	92.2	106.7
O14979	HNRNPDL	Heterogeneous nuclear ribonucleoprotein D-like OS=Homo sapiens OX=9606 GN=HNRNPDL PE=1 SV=3	22.8571	9	29	7	420	46.409	9.57	92.2	113.9	115.7	94	92.1	95.6	96.6	109.8	90.1
Q6P2Q9	PRPF8	Pre-mRNA-processing-splicing factor 8 OS=Homo sapiens OX=9606 GN=PRPF8 PE=1 SV=2	15.8458	30	51	30	2335	273.427	8.84	93	109.5	111.1	94.3	90.9	100.7	101	102.8	96.6
Q9HAV0	GNB4	Guanine nucleotide-binding protein subunit beta-4 OS=Homo sapiens OX=9606 GN=GNB4 PE=1 SV=3	33.2353	9	30	5	340	37.543	6	89.5	102	98.6	98.7	103.4	100.6	101.6	99.9	105.7
P25787	PSMA2	Proteasome subunit alpha type-2 OS=Homo sapiens OX=9606 GN=PSMA2 PE=1 SV=2	42.735	7	24	7	234	25.882	7.43	98.4	106.9	105.8	102.7	95.4	102.3	96.2	96.6	95.8
Q13185	CBX3	Chromobox protein homolog 3 OS=Homo sapiens OX=9606 GN=CBX3 PE=1 SV=4	51.9126	8	23	7	183	20.798	5.33	92.1	114.3	123.4	94.9	86.5	101.2	97.8	98.9	90.7
Q9H008	LHPP	Phospholysine phosphohistidine inorganic pyrophosphate phosphatase OS=Homo sapiens OX=9606 GN=LHPP PE=1 SV=2	36.2963	6	17	6	270	29.147	6.15	89	105.1	99.7	101	88.5	104.9	104.3	104.8	102.7
Q53GG5	PDLIM3	PDZ and LIM domain protein 3 OS=Homo sapiens OX=9606 GN=PDLIM3 PE=1 SV=1	39.5604	9	32	9	364	39.207	6.89	104.1	89.9	84.5	124.5	123.8	100.8	101.6	87.5	83.3
P11177	PDHB	Pyruvate dehydrogenase E1 component subunit beta, mitochondrial OS=Homo sapiens OX=9606 GN=PDHB PE=1 SV=3	46.5181	12	38	12	359	39.208	6.65	108.2	104.2	97.8	104.8	93.9	98.4	97.6	101.4	93.6
P07196	NEFL	Neurofilament light polypeptide OS=Homo sapiens OX=9606 GN=NEFL PE=1 SV=3	8.65562	5	36	4	543	61.479	4.65	127	60.5	79.5	72.8	150.1	75.7	96.8	143.5	94
Q6DD88	ATL3	Atlastin-3 OS=Homo sapiens OX=9606 GN=ATL3 PE=1 SV=1	26.2477	11	31	11	541	60.503	5.66	105.2	88.7	92.3	100.4	123.5	93	90	97.5	109.2
Q7L2H7	EIF3M	Eukaryotic translation initiation factor 3 subunit M OS=Homo sapiens OX=9606 GN=EIF3M PE=1 SV=1	32.3529	9	25	9	374	42.476	5.63	97	108.6	107.2	97	94.4	101.9	95	99.9	99
Q92945	KHSRP	Far upstream element-binding protein 2 OS=Homo sapiens OX=9606 GN=KHSRP PE=1 SV=4	28.8326	18	37	16	711	73.07	7.3	92.3	115.3	111	98.1	92.1	99.6	97.8	106.1	87.7
O75489	NDUFS3	NADH dehydrogenase [ubiquinone] iron-sulfur protein 3, mitochondrial OS=Homo sapiens OX=9606 GN=NDUFS3 PE=1 SV=1	39.7727	9	32	9	264	30.223	7.5	105.3	102.2	99	108.4	94.2	103	94.9	99	94.1
P12004	PCNA	Proliferating cell nuclear antigen OS=Homo sapiens OX=9606 GN=PCNA PE=1 SV=1	39.0805	8	22	8	261	28.75	4.69	90	120.2	120.2	90.8	91	106.2	98.4	92.2	91
Q16401	PSMD5	26S proteasome non-ATPase regulatory subunit 5 OS=Homo sapiens OX=9606 GN=PSMD5 PE=1 SV=3	43.4524	16	29	16	504	56.16	5.48	95.7	98.3	102.1	102.1	101.3	95.9	101.7	100.2	102.6
P20810	CAST	Calpastatin OS=Homo sapiens OX=9606 GN=CAST PE=1 SV=4	17.3729	9	24	9	708	76.526	5.07	105.4	105.1	103.5	107.5	99.2	100.4	98	91.5	89.4
P62826	RAN	GTP-binding nuclear protein Ran OS=Homo sapiens OX=9606 GN=RAN PE=1 SV=3	42.1296	9	40	9	216	24.408	7.49	95.4	111.6	111	97.3	94.5	97.4	92.7	103.8	96.4
Q9H4A4	RNPEP	Aminopeptidase B OS=Homo sapiens OX=9606 GN=RNPEP PE=1 SV=2	32.7692	18	41	18	650	72.549	5.74	100.7	109.3	98.3	106.3	88.5	106.7	94.2	97.6	98.5
Q15691	MAPRE1	Microtubule-associated protein RP/EB family member 1 OS=Homo sapiens OX=9606 GN=MAPRE1 PE=1 SV=3	51.4925	12	37	12	268	29.98	5.14	95.5	99.9	96.6	107.5	110.7	96	91.3	103.2	99.4
Q8NCW5	NAXE	NAD(P)H-hydrate epimerase OS=Homo sapiens OX=9606 GN=NAXE PE=1 SV=2	30.5556	6	21	6	288	31.654	7.66	97.5	102.3	94.1	99.9	91.1	99.9	101.1	108.2	105.8
Q15435	PPP1R7	Protein phosphatase 1 regulatory subunit 7 OS=Homo sapiens OX=9606 GN=PPP1R7 PE=1 SV=1	40.8333	13	31	13	360	41.539	4.91	100.6	105.1	97.8	106.5	100.8	99.2	93.6	99.3	97.2
P42224	STAT1	Signal transducer and activator of transcription 1-alpha/beta OS=Homo sapiens OX=9606 GN=STAT1 PE=1 SV=2	28.4	19	38	19	750	87.28	6.05	93.4	98.3	122.3	86.3	96.1	98.7	118.3	96.6	89.9
P04179	SOD2	Superoxide dismutase [Mn], mitochondrial OS=Homo sapiens OX=9606 GN=SOD2 PE=1 SV=3	33.3333	8	38	8	222	24.735	8.25	106.5	103.6	117.9	87.1	82.9	119.6	97.6	99.3	85.5
P19652	ORM2	Alpha-1-acid glycoprotein 2 OS=Homo sapiens OX=9606 GN=ORM2 PE=1 SV=2	39.3035	7	36	5	201	23.588	5.11	110.4	92	103.2	78.8	106.4	92.6	155.9	81.1	79.6
P12081	HARS	Histidine--tRNA ligase, cytoplasmic OS=Homo sapiens OX=9606 GN=HARS PE=1 SV=2	42.4361	19	34	19	509	57.374	5.88	99.2	102.9	101.6	105.2	94.6	101.9	96.7	101.7	96.3
P11586	MTHFD1	C-1-tetrahydrofolate synthase, cytoplasmic OS=Homo sapiens OX=9606 GN=MTHFD1 PE=1 SV=3	34.4385	28	43	28	935	101.495	7.3	99.1	111.9	108.8	100.1	93.4	102.4	95.8	97.9	90.5
P20073	ANXA7	Annexin A7 OS=Homo sapiens OX=9606 GN=ANXA7 PE=1 SV=3	23.9754	11	30	11	488	52.706	5.68	103.1	96.8	94.1	96.5	98.9	99.6	103.3	105.6	102.1
P62195	PSMC5	26S proteasome regulatory subunit 8 OS=Homo sapiens OX=9606 GN=PSMC5 PE=1 SV=1	49.2611	17	36	15	406	45.597	7.55	98.1	107.8	105	98.3	98.7	99.7	97.8	98.1	96.5
P35998	PSMC2	26S proteasome regulatory subunit 7 OS=Homo sapiens OX=9606 GN=PSMC2 PE=1 SV=3	37.8753	14	32	14	433	48.603	5.95	98.1	108.6	105	99.2	96.4	99.4	97.2	98.7	97.3
O95816	BAG2	BAG family molecular chaperone regulator 2 OS=Homo sapiens OX=9606 GN=BAG2 PE=1 SV=1	47.8673	9	33	9	211	23.757	6.7	103.2	91.2	82.6	118.8	121	91.8	90.6	92	109
P28289	TMOD1	Tropomodulin-1 OS=Homo sapiens OX=9606 GN=TMOD1 PE=1 SV=1	39.8329	11	27	10	359	40.544	5.1	94.4	94.3	89.2	105.7	112.2	93.4	93.1	108.5	109.1
P07197	NEFM	Neurofilament medium polypeptide OS=Homo sapiens OX=9606 GN=NEFM PE=1 SV=3	4.69432	4	34	2	916	102.411	4.91	114.7	87.8	85.3	99.3	125.3	85.9	105	103.6	93.1
P11678	EPX	Eosinophil peroxidase OS=Homo sapiens OX=9606 GN=EPX PE=1 SV=2	27.8322	19	40	16	715	80.989	10.29	67.8	91.6	70.1	112	81.4	207.3	93.9	90.8	85.2
P00734	F2	Prothrombin OS=Homo sapiens OX=9606 GN=F2 PE=1 SV=2	38.1029	17	33	17	622	69.992	5.9	94.8	77.8	114.2	69.8	106.3	109.5	135.5	81.1	110.8
P67775	PPP2CA	Serine/threonine-protein phosphatase 2A catalytic subunit alpha isoform OS=Homo sapiens OX=9606 GN=PPP2CA PE=1 SV=1	49.5146	11	26	2	309	35.571	5.54	95.4	109.3	103	103.5	98.1	99.7	97.7	98.8	94.5
Q07021	C1QBP	Complement component 1 Q subcomponent-binding protein, mitochondrial OS=Homo sapiens OX=9606 GN=C1QBP PE=1 SV=1	26.2411	5	26	5	282	31.343	4.84	106	113.4	108.3	98.2	81.8	112.6	101.5	95.7	82.4
Q96G03	PGM2	Phosphoglucomutase-2 OS=Homo sapiens OX=9606 GN=PGM2 PE=1 SV=4	39.2157	19	39	19	612	68.24	6.73	92.6	113.5	105.6	96.7	83.7	104.5	97.8	107.5	98.2
P11940	PABPC1	Polyadenylate-binding protein 1 OS=Homo sapiens OX=9606 GN=PABPC1 PE=1 SV=2	34.7484	21	42	14	636	70.626	9.5	97	107.6	104.7	99.1	100.9	101.4	91.4	100.2	97.6
P62249	RPS16	40S ribosomal protein S16 OS=Homo sapiens OX=9606 GN=RPS16 PE=1 SV=2	56.8493	10	34	10	146	16.435	10.21	97.5	116.6	109.6	99.1	88.7	104.8	91.1	99.3	93.4
P40763	STAT3	Signal transducer and activator of transcription 3 OS=Homo sapiens OX=9606 GN=STAT3 PE=1 SV=2	21.8182	14	28	14	770	88.011	6.3	99	103	103.2	96.2	98.8	100.5	99	98	102.5
Q92973	TNPO1	Transportin-1 OS=Homo sapiens OX=9606 GN=TNPO1 PE=1 SV=2	21.4922	14	33	11	898	102.289	4.98	95.9	105.8	108.8	92.6	97.6	95.7	99.4	101	103.2
Q9H8H3	METTL7A	Methyltransferase-like protein 7A OS=Homo sapiens OX=9606 GN=METTL7A PE=1 SV=1	22.1311	4	18	4	244	28.301	8.38	92.9	107.3	113.2	97.6	77.6	98.2	102.4	114.5	96.4
P22694	PRKACB	cAMP-dependent protein kinase catalytic subunit beta OS=Homo sapiens OX=9606 GN=PRKACB PE=1 SV=2	40.1709	13	33	4	351	40.597	8.78	99	99.2	95.6	106.4	113.1	93.5	91.4	105.6	96.1
Q53GQ0	HSD17B12	Very-long-chain 3-oxoacyl-CoA reductase OS=Homo sapiens OX=9606 GN=HSD17B12 PE=1 SV=2	41.0256	10	26	10	312	34.302	9.32	98.4	103.1	102.6	101.6	93.9	101.3	99.2	103	96.8
Q9NQW7	XPNPEP1	Xaa-Pro aminopeptidase 1 OS=Homo sapiens OX=9606 GN=XPNPEP1 PE=1 SV=3	20.3852	11	30	10	623	69.873	5.67	103.4	100	91.7	110.7	103.4	98.6	92	94.9	105.3
P51572	BCAP31	B-cell receptor-associated protein 31 OS=Homo sapiens OX=9606 GN=BCAP31 PE=1 SV=3	51.626	15	39	15	246	27.974	8.44	104.3	105	104.8	97.2	94.7	101.2	94.3	104.9	93.6
P35268	RPL22	60S ribosomal protein L22 OS=Homo sapiens OX=9606 GN=RPL22 PE=1 SV=2	39.0625	3	20	3	128	14.778	9.19	100.5	112.7	108.6	98.6	98.2	101.4	92.9	98.8	88.4
Q9NTX5	ECHDC1	Ethylmalonyl-CoA decarboxylase OS=Homo sapiens OX=9606 GN=ECHDC1 PE=1 SV=2	43.3225	11	23	11	307	33.677	8.21	106.6	103	104.7	105.2	82.1	103.7	95.5	102.2	97
O94979	SEC31A	Protein transport protein Sec31A OS=Homo sapiens OX=9606 GN=SEC31A PE=1 SV=3	22.459	27	48	27	1220	132.931	6.89	98.2	104.7	97.9	104.3	107.3	99.1	94.2	97.9	96.4
Q9NZN3	EHD3	EH domain-containing protein 3 OS=Homo sapiens OX=9606 GN=EHD3 PE=1 SV=2	22.243	11	44	2	535	60.849	6.57	92.7	105.9	106.2	99.9	101.2	97.9	102.6	94.3	99.3
P27361	MAPK3	Mitogen-activated protein kinase 3 OS=Homo sapiens OX=9606 GN=MAPK3 PE=1 SV=4	35.3562	13	32	9	379	43.108	6.74	99	96.5	97.1	104.7	102.6	96.5	97.6	105.8	100.2
Q16822	PCK2	Phosphoenolpyruvate carboxykinase [GTP], mitochondrial OS=Homo sapiens OX=9606 GN=PCK2 PE=1 SV=4	35.625	17	37	16	640	70.654	7.62	110	110.9	100.6	113.2	79.9	107.1	101.9	93	83.3
P56199	ITGA1	Integrin alpha-1 OS=Homo sapiens OX=9606 GN=ITGA1 PE=1 SV=2	17.7269	21	50	21	1179	130.765	6.29	85.6	99.6	104.1	92.8	89.2	113.9	114.1	107.3	93.4
P26640	VARS	Valine--tRNA ligase OS=Homo sapiens OX=9606 GN=VARS PE=1 SV=4	19.2247	19	34	19	1264	140.387	7.59	97.6	106.1	102.5	98.8	97.5	104.1	97.4	100	95.9
Q9UJZ1	STOML2	Stomatin-like protein 2, mitochondrial OS=Homo sapiens OX=9606 GN=STOML2 PE=1 SV=1	40.1685	9	22	9	356	38.51	7.39	102	101.1	101	99.2	99.9	105.3	103.1	96.4	92
P50148	GNAQ	Guanine nucleotide-binding protein G(q) subunit alpha OS=Homo sapiens OX=9606 GN=GNAQ PE=1 SV=4	32.312	10	27	5	359	42.115	5.68	99	99.4	96.6	102.6	100.2	98.4	93.5	107.6	102.7
Q9H3U1	UNC45A	Protein unc-45 homolog A OS=Homo sapiens OX=9606 GN=UNC45A PE=1 SV=1	26.6949	20	32	20	944	103.011	6.07	101.2	93.2	97	108	107.7	103.3	94.5	96.4	98.8
P17931	LGALS3	Galectin-3 OS=Homo sapiens OX=9606 GN=LGALS3 PE=1 SV=5	30.8	8	50	8	250	26.136	8.56	120.6	104.5	97.1	102.4	80.4	115.6	88.9	93.3	97.2
P62906	RPL10A	60S ribosomal protein L10a OS=Homo sapiens OX=9606 GN=RPL10A PE=1 SV=2	42.8571	10	35	10	217	24.816	9.94	98.4	113.6	109.9	95.2	91.3	104.2	91	100.4	95.9
Q00341	HDLBP	Vigilin OS=Homo sapiens OX=9606 GN=HDLBP PE=1 SV=2	26.4984	31	48	31	1268	141.368	6.87	100.9	107.2	100.9	100.6	112	103.1	92.6	96.3	86.4
Q9ULC3	RAB23	Ras-related protein Rab-23 OS=Homo sapiens OX=9606 GN=RAB23 PE=1 SV=1	43.038	8	23	8	237	26.643	6.6	98	96.4	87.3	109.1	103.5	105	101.7	101.4	97.5
Q9UQE7	SMC3	Structural maintenance of chromosomes protein 3 OS=Homo sapiens OX=9606 GN=SMC3 PE=1 SV=2	27.3624	29	36	29	1217	141.454	7.18	92.2	107.6	109.4	96.5	93.7	97.4	99.3	101.7	102.1
P09417	QDPR	Dihydropteridine reductase OS=Homo sapiens OX=9606 GN=QDPR PE=1 SV=2	62.2951	10	27	10	244	25.773	7.37	95.5	97.4	90.4	96.8	96.8	94.2	104.4	116.9	107.6
O75131	CPNE3	Copine-3 OS=Homo sapiens OX=9606 GN=CPNE3 PE=1 SV=1	36.1266	16	34	15	537	60.092	5.85	96.9	103.2	102.4	95.8	93	98.1	100.1	110	100.5
P06454	PTMA	Prothymosin alpha OS=Homo sapiens OX=9606 GN=PTMA PE=1 SV=2	35.1351	5	20	5	111	12.196	3.78	97	115.5	113.1	95.8	88	105.5	99.7	98.7	86.8
Q04637	EIF4G1	Eukaryotic translation initiation factor 4 gamma 1 OS=Homo sapiens OX=9606 GN=EIF4G1 PE=1 SV=4	16.7605	23	41	17	1599	175.382	5.33	100.6	107.9	105.3	100.8	106.9	103.3	89.3	95.4	90.5
P13861	PRKAR2A	cAMP-dependent protein kinase type II-alpha regulatory subunit OS=Homo sapiens OX=9606 GN=PRKAR2A PE=1 SV=2	53.2178	16	37	14	404	45.49	5.07	102.2	98.4	96.1	104.1	96.2	99.4	98.4	105.7	99.6
O14818	PSMA7	Proteasome subunit alpha type-7 OS=Homo sapiens OX=9606 GN=PSMA7 PE=1 SV=1	41.5323	10	26	10	248	27.87	8.46	98.2	106.5	108.3	99	91	102	96.6	102.3	96.2
P13073	COX4I1	Cytochrome c oxidase subunit 4 isoform 1, mitochondrial OS=Homo sapiens OX=9606 GN=COX4I1 PE=1 SV=1	38.4615	6	34	6	169	19.564	9.51	108.1	108.4	99.4	116.5	80.8	111.1	97.1	101.3	77.3
Q9NYU2	UGGT1	UDP-glucose:glycoprotein glucosyltransferase 1 OS=Homo sapiens OX=9606 GN=UGGT1 PE=1 SV=3	21.2219	25	45	25	1555	177.078	5.63	105.2	101.8	102.4	99.7	93.7	105.1	96.2	100.7	95.1
P55327	TPD52	Tumor protein D52 OS=Homo sapiens OX=9606 GN=TPD52 PE=1 SV=2	42.4107	7	19	7	224	24.312	4.83	122.8	105.7	100	120.5	72.5	116.7	95.2	89.1	77.4
P02749	APOH	Beta-2-glycoprotein 1 OS=Homo sapiens OX=9606 GN=APOH PE=1 SV=3	40.8696	9	32	9	345	38.273	7.97	97.5	93.7	117.3	91.4	100.1	84.6	123.9	96.1	95.4
P38919	EIF4A3	Eukaryotic initiation factor 4A-III OS=Homo sapiens OX=9606 GN=EIF4A3 PE=1 SV=4	36.4964	14	42	11	411	46.841	6.73	93.8	111.6	111	97.9	91.9	101.6	96	100.5	95.7
O43776	NARS	Asparagine--tRNA ligase, cytoplasmic OS=Homo sapiens OX=9606 GN=NARS PE=1 SV=1	30.8394	13	31	13	548	62.903	6.25	104.5	107.5	99.3	106.1	94.2	103	92.3	96.6	96.6
P40123	CAP2	Adenylyl cyclase-associated protein 2 OS=Homo sapiens OX=9606 GN=CAP2 PE=1 SV=1	35.4298	15	35	14	477	52.791	6.37	102.5	85.4	82.9	109.9	127.4	94.2	93.4	94.2	110.2
Q16795	NDUFA9	NADH dehydrogenase [ubiquinone] 1 alpha subcomplex subunit 9, mitochondrial OS=Homo sapiens OX=9606 GN=NDUFA9 PE=1 SV=2	38.7268	13	34	13	377	42.483	9.8	106.3	106.5	98.3	113.1	91.5	105.8	92.6	96.2	89.7
O75368	SH3BGRL	SH3 domain-binding glutamic acid-rich-like protein OS=Homo sapiens OX=9606 GN=SH3BGRL PE=1 SV=1	85.0877	9	32	9	114	12.766	5.25	97.5	102.3	88.6	113.9	106.1	92.1	89.8	101	108.8
P43686	PSMC4	26S proteasome regulatory subunit 6B OS=Homo sapiens OX=9606 GN=PSMC4 PE=1 SV=2	42.1053	13	32	12	418	47.337	5.21	98.6	104.6	102.5	100.2	95.9	100.6	99.1	101.9	96.5
P12270	TPR	Nucleoprotein TPR OS=Homo sapiens OX=9606 GN=TPR PE=1 SV=3	13.5421	30	38	30	2363	267.131	5.02	95.6	109.1	109.7	96.3	90.2	100.2	98.1	104.7	96
P07602	PSAP	Prosaposin OS=Homo sapiens OX=9606 GN=PSAP PE=1 SV=2	17.3664	9	39	9	524	58.074	5.17	86.6	106.7	125.2	93	80.5	102.1	104.8	105.1	95.9
P05109	S100A8	Protein S100-A8 OS=Homo sapiens OX=9606 GN=S100A8 PE=1 SV=1	79.5699	9	49	9	93	10.828	7.03	78	112.5	79.4	71.3	70	105.5	233.2	73	77
Q07954	LRP1	Prolow-density lipoprotein receptor-related protein 1 OS=Homo sapiens OX=9606 GN=LRP1 PE=1 SV=2	7.57042	31	45	31	4544	504.276	5.39	92.2	98	98	94.6	102.8	97.2	99.6	106.5	111
P05026	ATP1B1	Sodium/potassium-transporting ATPase subunit beta-1 OS=Homo sapiens OX=9606 GN=ATP1B1 PE=1 SV=1	33.0033	9	37	9	303	35.039	8.53	103.9	102.4	96.4	104.8	79.7	108.6	104.3	110.8	89.2
P31040	SDHA	Succinate dehydrogenase [ubiquinone] flavoprotein subunit, mitochondrial OS=Homo sapiens OX=9606 GN=SDHA PE=1 SV=2	32.5301	18	39	18	664	72.645	7.39	102.7	102	102.4	107.6	89.7	102.9	98.4	101.2	93.1
Q13045	FLII	Protein flightless-1 homolog OS=Homo sapiens OX=9606 GN=FLII PE=1 SV=2	18.8337	20	33	20	1269	144.659	6.05	98.5	97.6	102.4	93.6	101.4	101	99.1	97.9	108.4
P40121	CAPG	Macrophage-capping protein OS=Homo sapiens OX=9606 GN=CAPG PE=1 SV=2	30.1724	8	25	8	348	38.474	6.19	96.7	108.3	122.4	92.9	84.2	99.3	94.8	105	96.5
P17612	PRKACA	cAMP-dependent protein kinase catalytic subunit alpha OS=Homo sapiens OX=9606 GN=PRKACA PE=1 SV=2	49.0028	14	33	5	351	40.564	8.79	90.6	105.8	96.5	104.4	114.5	95	95.7	104.3	93.1
P07203	GPX1	Glutathione peroxidase 1 OS=Homo sapiens OX=9606 GN=GPX1 PE=1 SV=4	53.202	10	27	10	203	22.075	6.55	95.5	104.8	102.5	97.1	95.3	98.8	105.3	103.2	97.6
P18124	RPL7	60S ribosomal protein L7 OS=Homo sapiens OX=9606 GN=RPL7 PE=1 SV=1	51.6129	15	47	15	248	29.207	10.65	98.5	110.5	110.6	95.8	91.1	102.6	95.1	100.5	95.1
P04439	HLA-A	HLA class I histocompatibility antigen, A-3 alpha chain OS=Homo sapiens OX=9606 GN=HLA-A PE=1 SV=2	32.0548	9	31	1	365	40.815	6	64.4	62.1	61.9	63.9	76.2	60.9	362	65.1	83.4
P00568	AK1	Adenylate kinase isoenzyme 1 OS=Homo sapiens OX=9606 GN=AK1 PE=1 SV=3	70.6186	14	38	14	194	21.621	8.63	93.2	93.1	93.8	94	101.4	103.8	106.5	110.7	103.5
P31323	PRKAR2B	cAMP-dependent protein kinase type II-beta regulatory subunit OS=Homo sapiens OX=9606 GN=PRKAR2B PE=1 SV=3	32.7751	10	23	8	418	46.273	4.92	89	93.7	92.4	87.9	120.1	88.4	97.6	123.9	107
Q9NY33	DPP3	Dipeptidyl peptidase 3 OS=Homo sapiens OX=9606 GN=DPP3 PE=1 SV=2	26.3229	12	21	12	737	82.538	5.1	95.4	105.1	95.5	106.7	90	99.4	92.2	91.3	124.5
P62330	ARF6	ADP-ribosylation factor 6 OS=Homo sapiens OX=9606 GN=ARF6 PE=1 SV=2	65.7143	7	24	7	175	20.069	8.95	107	101.7	102.6	107.3	89.6	106.6	96.3	96.7	92.1
P31942	HNRNPH3	Heterogeneous nuclear ribonucleoprotein H3 OS=Homo sapiens OX=9606 GN=HNRNPH3 PE=1 SV=2	22.2543	6	38	5	346	36.903	6.87	94.1	106.3	107.2	92	95.6	93.7	108.6	111	91.5
P16144	ITGB4	Integrin beta-4 OS=Homo sapiens OX=9606 GN=ITGB4 PE=1 SV=5	11.4709	16	29	16	1822	202.039	6.09	110.8	98.7	96.7	96.5	94.6	111	98.7	94.9	98.2
P48059	LIMS1	LIM and senescent cell antigen-like-containing domain protein 1 OS=Homo sapiens OX=9606 GN=LIMS1 PE=1 SV=4	44.9231	13	39	8	325	37.226	8.05	106.9	96.6	90.4	105.2	93	105.7	103.8	96.6	101.7
P05546	SERPIND1	Heparin cofactor 2 OS=Homo sapiens OX=9606 GN=SERPIND1 PE=1 SV=3	32.6653	15	32	15	499	57.034	6.9	103.7	93	123.5	68.3	93.8	103.3	131.4	93.1	90
Q14194	CRMP1	Dihydropyrimidinase-related protein 1 OS=Homo sapiens OX=9606 GN=CRMP1 PE=1 SV=1	21.5035	10	30	6	572	62.145	7.03	89.7	84.9	77.9	86.3	94	72.4	112.1	150.8	131.9
P23368	ME2	NAD-dependent malic enzyme, mitochondrial OS=Homo sapiens OX=9606 GN=ME2 PE=1 SV=1	27.911	12	26	12	584	65.402	7.61	91.1	106.6	105.1	98.7	96.4	104.7	105.6	92.8	99.2
P30085	CMPK1	UMP-CMP kinase OS=Homo sapiens OX=9606 GN=CMPK1 PE=1 SV=3	46.9388	8	27	8	196	22.208	5.57	120.7	89.8	92.6	122.5	80.2	113.9	87.4	90	103
P21281	ATP6V1B2	V-type proton ATPase subunit B, brain isoform OS=Homo sapiens OX=9606 GN=ATP6V1B2 PE=1 SV=3	28.5714	10	29	10	511	56.465	5.81	94.1	97.4	107.5	95.6	94.1	98	104.2	105.8	103.4
P13746	HLA-A	HLA class I histocompatibility antigen, A-11 alpha chain OS=Homo sapiens OX=9606 GN=HLA-A PE=1 SV=1	31.7808	9	30	1	365	40.911	6.15	35	54.2	54.6	263.7	199.5	58.2	60	130.5	44.4
P62070	RRAS2	Ras-related protein R-Ras2 OS=Homo sapiens OX=9606 GN=RRAS2 PE=1 SV=1	27.451	5	24	3	204	23.385	6.01	114.5	95.7	96.3	103.4	105.6	98.2	93.7	92.2	100.5
P50552	VASP	Vasodilator-stimulated phosphoprotein OS=Homo sapiens OX=9606 GN=VASP PE=1 SV=3	28.1579	13	33	13	380	39.805	8.94	101.9	99.6	102.5	99.8	104.7	96.8	95.6	98.8	100.2
Q7L1Q6	BZW1	Basic leucine zipper and W2 domain-containing protein 1 OS=Homo sapiens OX=9606 GN=BZW1 PE=1 SV=1	24.821	10	23	8	419	48.013	5.92	95.9	107.6	106.3	93.8	107.3	99	93.6	96.2	100.4
E9PAV3	NACA	Nascent polypeptide-associated complex subunit alpha, muscle-specific form OS=Homo sapiens OX=9606 GN=NACA PE=1 SV=1	3.36862	5	16	5	2078	205.295	9.58	96.1	114.7	111.5	98.9	92.8	99.4	93.2	98.3	95.1
P61247	RPS3A	40S ribosomal protein S3a OS=Homo sapiens OX=9606 GN=RPS3A PE=1 SV=2	55.6818	16	65	16	264	29.926	9.73	100.3	110	106	98.7	94.6	100.6	95.3	99	95.5
O43852	CALU	Calumenin OS=Homo sapiens OX=9606 GN=CALU PE=1 SV=2	54.2857	16	35	16	315	37.084	4.64	102.3	91.6	88.3	104.3	117.7	99.6	91.1	93.1	112.1
Q16658	FSCN1	Fascin OS=Homo sapiens OX=9606 GN=FSCN1 PE=1 SV=3	37.3225	14	31	14	493	54.496	7.24	88.5	114.2	98.4	91.4	103.6	89.4	95.3	114.3	104.9
Q04760	GLO1	Lactoylglutathione lyase OS=Homo sapiens OX=9606 GN=GLO1 PE=1 SV=4	46.1957	9	35	9	184	20.764	5.31	100.1	104.3	97.4	99.9	94.8	95.1	95	108.6	104.7
P26368	U2AF2	Splicing factor U2AF 65 kDa subunit OS=Homo sapiens OX=9606 GN=U2AF2 PE=1 SV=4	23.3684	8	20	8	475	53.467	9.09	89.2	119.6	113.8	97.8	86.2	96.1	94.1	102.9	100.4
P55011	SLC12A2	Solute carrier family 12 member 2 OS=Homo sapiens OX=9606 GN=SLC12A2 PE=1 SV=1	18.6469	19	30	19	1212	131.364	6.4	103.2	116.2	98.1	104.6	88.5	111.7	98.1	97.3	82.3
P78417	GSTO1	Glutathione S-transferase omega-1 OS=Homo sapiens OX=9606 GN=GSTO1 PE=1 SV=2	45.6432	12	41	12	241	27.548	6.6	72.1	107.8	102.6	101.7	93.3	103.6	106.5	105.3	107.1
P62495	ETF1	Eukaryotic peptide chain release factor subunit 1 OS=Homo sapiens OX=9606 GN=ETF1 PE=1 SV=3	32.2654	14	30	14	437	49	5.71	100.2	103.5	99.5	101.1	101.4	102.2	98.8	95.8	97.4
P10515	DLAT	Dihydrolipoyllysine-residue acetyltransferase component of pyruvate dehydrogenase complex, mitochondrial OS=Homo sapiens OX=9606 GN=DLAT PE=1 SV=3	23.3385	12	28	12	647	68.953	7.84	105.7	105.6	98	100.8	93.1	101.2	98.4	102.2	95
P04080	CSTB	Cystatin-B OS=Homo sapiens OX=9606 GN=CSTB PE=1 SV=2	70.4082	4	21	4	98	11.133	7.56	96	109	101.9	96.6	96.7	99.8	95.3	100	104.6
Q9UNH7	SNX6	Sorting nexin-6 OS=Homo sapiens OX=9606 GN=SNX6 PE=1 SV=1	41.133	18	32	17	406	46.62	6.16	96.3	104.5	107.8	96.8	99	101.2	98.4	100.8	95.2
P00966	ASS1	Argininosuccinate synthase OS=Homo sapiens OX=9606 GN=ASS1 PE=1 SV=2	36.4078	15	36	15	412	46.501	8.02	106	100.7	97.3	108.4	78.2	110.2	99.5	106.7	92.9
P30443	HLA-A	HLA class I histocompatibility antigen, A-1 alpha chain OS=Homo sapiens OX=9606 GN=HLA-A PE=1 SV=1	28.7671	8	27	1	365	40.82	6.54	63.2	187	61.5	80.9	67.6	262.6	55.6	66.4	55.3
P13591	NCAM1	Neural cell adhesion molecule 1 OS=Homo sapiens OX=9606 GN=NCAM1 PE=1 SV=3	22.6107	15	33	15	858	94.515	4.87	89.8	82.4	76.6	91.8	119.4	74.5	106	135.1	124.5
Q9Y224	RTRAF	RNA transcription, translation and transport factor protein OS=Homo sapiens OX=9606 GN=RTRAF PE=1 SV=1	54.5082	12	30	12	244	28.051	6.65	94.9	108.6	101.1	104.1	99.2	99.6	99.6	99.5	93.4
Q9H223	EHD4	EH domain-containing protein 4 OS=Homo sapiens OX=9606 GN=EHD4 PE=1 SV=1	34.3808	18	49	13	541	61.137	6.76	92.2	102.7	104.6	93.6	97.7	108.9	110.2	97.5	92.5
P22234	PAICS	Multifunctional protein ADE2 OS=Homo sapiens OX=9606 GN=PAICS PE=1 SV=3	38.3529	14	29	14	425	47.049	7.23	98.5	112.5	110.1	96.9	88.9	103.3	97.3	98.1	94.4
P04217	A1BG	Alpha-1B-glycoprotein OS=Homo sapiens OX=9606 GN=A1BG PE=1 SV=4	27.8788	10	35	10	495	54.22	5.86	95.3	89.5	117.7	81.6	98.5	106.1	131.6	80.3	99.4
P14866	HNRNPL	Heterogeneous nuclear ribonucleoprotein L OS=Homo sapiens OX=9606 GN=HNRNPL PE=1 SV=2	26.6553	11	27	10	589	64.092	8.22	90.9	112.8	115	97.6	92.2	98.6	94.4	106.2	92.3
P54920	NAPA	Alpha-soluble NSF attachment protein OS=Homo sapiens OX=9606 GN=NAPA PE=1 SV=3	40.678	10	28	10	295	33.211	5.36	96.2	97.4	101.3	97.5	101.4	96.9	105.8	100.7	102.8
Q99471	PFDN5	Prefoldin subunit 5 OS=Homo sapiens OX=9606 GN=PFDN5 PE=1 SV=2	76.6234	9	23	9	154	17.317	6.33	98.6	105.1	98.2	103.1	101.7	97.9	96	100.6	98.8
P11277	SPTB	Spectrin beta chain, erythrocytic OS=Homo sapiens OX=9606 GN=SPTB PE=1 SV=5	17.08	29	51	23	2137	246.316	5.27	106.7	83.3	107.2	84.4	98.8	85.2	107.1	113.7	113.6
P51452	DUSP3	Dual specificity protein phosphatase 3 OS=Homo sapiens OX=9606 GN=DUSP3 PE=1 SV=1	48.1081	7	23	7	185	20.465	7.8	97.6	87.1	90.2	115.5	117.5	103	98.8	87.8	102.5
P39656	DDOST	Dolichyl-diphosphooligosaccharide--protein glycosyltransferase 48 kDa subunit OS=Homo sapiens OX=9606 GN=DDOST PE=1 SV=4	26.0965	10	42	10	456	50.769	6.55	100.2	109.6	101.8	100.9	93.3	104.3	91.2	103.2	95.4
O76003	GLRX3	Glutaredoxin-3 OS=Homo sapiens OX=9606 GN=GLRX3 PE=1 SV=2	31.0448	8	21	8	335	37.408	5.39	95.1	106	106	103.1	102.4	99.4	97.2	90.9	99.9
P61006	RAB8A	Ras-related protein Rab-8A OS=Homo sapiens OX=9606 GN=RAB8A PE=1 SV=1	52.657	11	37	4	207	23.653	9.07	101.5	112.5	110.5	102	95	102	95	98.9	82.7
P00441	SOD1	Superoxide dismutase [Cu-Zn] OS=Homo sapiens OX=9606 GN=SOD1 PE=1 SV=2	33.1169	5	28	5	154	15.926	6.13	100.1	100.7	101.1	94.7	84.1	101.4	105.8	109.4	102.8
P60228	EIF3E	Eukaryotic translation initiation factor 3 subunit E OS=Homo sapiens OX=9606 GN=EIF3E PE=1 SV=1	33.9326	13	29	13	445	52.187	6.04	98.9	106	104.2	96.8	97.2	100.7	98.6	99.3	98.2
Q9NUQ9	FAM49B	Protein FAM49B OS=Homo sapiens OX=9606 GN=FAM49B PE=1 SV=1	52.1605	12	23	10	324	36.725	6.06	85.7	111.9	121	89.2	88.2	99.9	109.7	99	95.5
P00491	PNP	Purine nucleoside phosphorylase OS=Homo sapiens OX=9606 GN=PNP PE=1 SV=2	26.9896	6	19	6	289	32.097	6.95	100.3	95.2	122.1	84.8	88.3	110.3	105.6	94.9	98.5
Q86TX2	ACOT1	Acyl-coenzyme A thioesterase 1 OS=Homo sapiens OX=9606 GN=ACOT1 PE=1 SV=1	53.9192	15	25	15	421	46.248	7.34	96.8	93	89.7	109.4	110.3	100.1	100	106.5	94.1
Q13126	MTAP	S-methyl-5'-thioadenosine phosphorylase OS=Homo sapiens OX=9606 GN=MTAP PE=1 SV=2	49.47	10	22	10	283	31.216	7.18	97.8	105.3	96.9	98.1	92.4	99.3	107.7	101.9	100.6
O60749	SNX2	Sorting nexin-2 OS=Homo sapiens OX=9606 GN=SNX2 PE=1 SV=2	28.3237	14	30	12	519	58.435	5.12	94.3	106.9	112.7	101.4	98	102.2	98.8	100.3	85.4
P43652	AFM	Afamin OS=Homo sapiens OX=9606 GN=AFM PE=1 SV=1	32.5543	20	38	20	599	69.024	5.9	92.3	89.4	119.8	83.7	108.1	104.3	114.8	93.6	94
O60313	OPA1	Dynamin-like 120 kDa protein, mitochondrial OS=Homo sapiens OX=9606 GN=OPA1 PE=1 SV=3	26.1458	21	34	21	960	111.561	7.87	104	101.6	95.1	101.4	100.2	98.4	101.2	104.2	93.9
Q02252	ALDH6A1	Methylmalonate-semialdehyde dehydrogenase [acylating], mitochondrial OS=Homo sapiens OX=9606 GN=ALDH6A1 PE=1 SV=2	36.8224	16	33	16	535	57.803	8.5	104.3	110.1	96.2	103.9	90	97.9	101	100.2	96.4
Q92930	RAB8B	Ras-related protein Rab-8B OS=Homo sapiens OX=9606 GN=RAB8B PE=1 SV=2	42.5121	9	35	2	207	23.569	9.07	83.9	110.7	109.6	90.8	99.9	91.4	108.8	111.7	93
P52566	ARHGDIB	Rho GDP-dissociation inhibitor 2 OS=Homo sapiens OX=9606 GN=ARHGDIB PE=1 SV=3	62.6866	9	37	9	201	22.974	5.21	75.2	136.7	160.1	81.1	67.5	95.7	107.1	100	76.6
O43143	DHX15	Pre-mRNA-splicing factor ATP-dependent RNA helicase DHX15 OS=Homo sapiens OX=9606 GN=DHX15 PE=1 SV=2	23.2704	17	32	17	795	90.875	7.46	91.9	113.1	111	97.9	90.2	103	95.4	102.6	95
P52565	ARHGDIA	Rho GDP-dissociation inhibitor 1 OS=Homo sapiens OX=9606 GN=ARHGDIA PE=1 SV=3	65.1961	10	27	10	204	23.193	5.11	97.6	105.4	108.8	100.3	95.1	101.9	95.3	98.9	96.6
Q9P2B2	PTGFRN	Prostaglandin F2 receptor negative regulator OS=Homo sapiens OX=9606 GN=PTGFRN PE=1 SV=2	26.5074	21	37	21	879	98.495	6.61	94.1	97.7	93.6	106.6	107.1	93.6	94.8	105.1	107.4
P62081	RPS7	40S ribosomal protein S7 OS=Homo sapiens OX=9606 GN=RPS7 PE=1 SV=1	53.0928	8	28	8	194	22.113	10.1	97.1	117.6	106.2	104.1	98	98.5	85.4	94.8	98.3
P02748	C9	Complement component C9 OS=Homo sapiens OX=9606 GN=C9 PE=1 SV=2	24.3292	12	33	12	559	63.133	5.59	114	97	119.4	84.1	105.8	85.8	122.8	84.8	86.3
Q13838	DDX39B	Spliceosome RNA helicase DDX39B OS=Homo sapiens OX=9606 GN=DDX39B PE=1 SV=1	30.3738	13	39	13	428	48.96	5.67	93	113.2	112.2	96.2	89.3	102.3	96.1	105.1	92.6
P29992	GNA11	Guanine nucleotide-binding protein subunit alpha-11 OS=Homo sapiens OX=9606 GN=GNA11 PE=1 SV=2	35.376	11	33	6	359	42.097	5.69	95.4	101.4	96.4	99.9	100.7	98.1	103.1	106.4	98.7
Q96AG4	LRRC59	Leucine-rich repeat-containing protein 59 OS=Homo sapiens OX=9606 GN=LRRC59 PE=1 SV=1	45.9283	11	30	11	307	34.909	9.57	104.9	106.5	104.3	105.9	98.3	110.9	86.6	96	86.8
P02794	FTH1	Ferritin heavy chain OS=Homo sapiens OX=9606 GN=FTH1 PE=1 SV=2	43.7158	7	25	7	183	21.212	5.55	77	108.7	103.5	99.2	76.1	77.8	120.4	142.9	94.5
P62191	PSMC1	26S proteasome regulatory subunit 4 OS=Homo sapiens OX=9606 GN=PSMC1 PE=1 SV=1	40	14	33	12	440	49.154	6.21	94.6	107.7	104.9	107	98.5	103.7	93.7	98	91.8
O75923	DYSF	Dysferlin OS=Homo sapiens OX=9606 GN=DYSF PE=1 SV=1	9.13462	15	25	13	2080	237.144	5.64	102.3	85.1	92.4	105.4	108.3	89.8	98.7	104.5	113.5
P10645	CHGA	Chromogranin-A OS=Homo sapiens OX=9606 GN=CHGA PE=1 SV=7	32.6039	10	25	10	457	50.658	4.6	150.6	61.7	98.6	152.3	75.3	76.4	109	78.6	97.4
P24534	EEF1B2	Elongation factor 1-beta OS=Homo sapiens OX=9606 GN=EEF1B2 PE=1 SV=3	53.3333	9	32	7	225	24.748	4.67	100.5	116.1	107.8	104.5	90.1	105.9	87.4	96.5	91.3
O00231	PSMD11	26S proteasome non-ATPase regulatory subunit 11 OS=Homo sapiens OX=9606 GN=PSMD11 PE=1 SV=3	30.8057	11	24	11	422	47.434	6.48	99.8	105.4	104.8	102.6	96	100.4	93.4	100.4	97.2
Q16666	IFI16	Gamma-interferon-inducible protein 16 OS=Homo sapiens OX=9606 GN=IFI16 PE=1 SV=3	21.2739	16	31	16	785	88.199	9.28	89.2	117.9	133.7	89.8	91	94	96.3	105	83
P61019	RAB2A	Ras-related protein Rab-2A OS=Homo sapiens OX=9606 GN=RAB2A PE=1 SV=1	52.8302	10	34	10	212	23.531	6.54	108.2	99.9	95.7	105.4	97.8	97.4	96.9	100.4	98.3
Q9Y3A5	SBDS	Ribosome maturation protein SBDS OS=Homo sapiens OX=9606 GN=SBDS PE=1 SV=4	57.6	14	30	14	250	28.745	8.75	108.7	99.8	92.3	108.6	106.3	99.8	92.7	95	96.8
Q96BQ1	FAM3D	Protein FAM3D OS=Homo sapiens OX=9606 GN=FAM3D PE=1 SV=1	50.4464	9	25	9	224	24.947	9.33	141.4	96.2	94.2	131.3	73.8	117.2	82.5	82.3	81.1
Q01105	SET	Protein SET OS=Homo sapiens OX=9606 GN=SET PE=1 SV=3	18.2759	4	24	4	290	33.469	4.32	89.2	122.4	121	93.8	83.5	100.5	93.3	104.3	92.1
Q14126	DSG2	Desmoglein-2 OS=Homo sapiens OX=9606 GN=DSG2 PE=1 SV=2	19.7674	16	28	16	1118	122.218	5.24	108.7	109.6	98.4	107.2	82	117	98.2	92.8	86.1
O43399	TPD52L2	Tumor protein D54 OS=Homo sapiens OX=9606 GN=TPD52L2 PE=1 SV=2	55.8252	11	25	11	206	22.224	5.36	98.8	108.4	100.7	102	100.7	102.6	99.4	101.1	86.3
Q96TA1	FAM129B	Niban-like protein 1 OS=Homo sapiens OX=9606 GN=FAM129B PE=1 SV=3	22.6542	14	26	14	746	84.085	6.19	103.5	95.2	96.7	102.8	95.3	103.7	99	96.6	107.2
P39060	COL18A1	Collagen alpha-1(XVIII) chain OS=Homo sapiens OX=9606 GN=COL18A1 PE=1 SV=5	12.0296	14	30	14	1754	178.077	6.01	110.4	75.4	87.3	109	101.8	91.1	99.7	99.5	125.6
Q15181	PPA1	Inorganic pyrophosphatase OS=Homo sapiens OX=9606 GN=PPA1 PE=1 SV=2	71.6263	16	35	15	289	32.639	5.86	112.6	103.3	109	108.5	85.3	109.6	87	92.7	92
P50479	PDLIM4	PDZ and LIM domain protein 4 OS=Homo sapiens OX=9606 GN=PDLIM4 PE=1 SV=2	50.303	12	25	12	330	35.376	7.91	102.7	93.3	94.3	103.1	112.4	104.1	95.7	94.4	100
Q99733	NAP1L4	Nucleosome assembly protein 1-like 4 OS=Homo sapiens OX=9606 GN=NAP1L4 PE=1 SV=1	21.0667	7	20	6	375	42.797	4.69	97	110.4	104.7	99.7	101.9	96.5	95.6	98.7	95.5
P29350	PTPN6	Tyrosine-protein phosphatase non-receptor type 6 OS=Homo sapiens OX=9606 GN=PTPN6 PE=1 SV=1	20	9	22	9	595	67.519	7.78	81.1	133.1	150.9	83.3	70.9	102.2	107.4	92.1	78.9
P59998	ARPC4	Actin-related protein 2/3 complex subunit 4 OS=Homo sapiens OX=9606 GN=ARPC4 PE=1 SV=3	50.5952	8	47	8	168	19.654	8.43	97.7	108.2	110.2	97.4	93	102.1	97.2	98	96.2
Q9P0M6	H2AFY2	Core histone macro-H2A.2 OS=Homo sapiens OX=9606 GN=H2AFY2 PE=1 SV=3	32.2581	11	32	9	372	40.033	9.69	87.2	110.8	112.7	94.5	90.5	97.1	93.3	118	95.9
Q96CX2	KCTD12	BTB/POZ domain-containing protein KCTD12 OS=Homo sapiens OX=9606 GN=KCTD12 PE=1 SV=1	33.8462	9	26	9	325	35.679	5.64	99.1	92.9	88.8	98	108.8	86.3	95.7	109.4	121
Q9P2R7	SUCLA2	Succinate--CoA ligase [ADP-forming] subunit beta, mitochondrial OS=Homo sapiens OX=9606 GN=SUCLA2 PE=1 SV=3	34.5572	16	32	16	463	50.285	7.42	100.9	103.8	100.2	100.2	91.9	98.8	99.9	108.3	95.9
P62753	RPS6	40S ribosomal protein S6 OS=Homo sapiens OX=9606 GN=RPS6 PE=1 SV=1	41.7671	11	32	11	249	28.663	10.84	100.8	117.4	114.2	97.7	87.7	105.1	87	100.2	90
P19404	NDUFV2	NADH dehydrogenase [ubiquinone] flavoprotein 2, mitochondrial OS=Homo sapiens OX=9606 GN=NDUFV2 PE=1 SV=2	44.5783	9	28	9	249	27.374	8.06	102.9	104.5	98.6	110.8	92.3	105.1	101.1	96.2	88.5
P49821	NDUFV1	NADH dehydrogenase [ubiquinone] flavoprotein 1, mitochondrial OS=Homo sapiens OX=9606 GN=NDUFV1 PE=1 SV=4	41.5948	12	27	12	464	50.785	8.21	102.6	101.9	96.6	109.5	93.6	104.2	100.1	98.4	93.1
Q92522	H1FX	Histone H1x OS=Homo sapiens OX=9606 GN=H1FX PE=1 SV=1	42.2535	8	19	8	213	22.474	10.76	88	110.7	116.8	91.3	85.5	96.8	102.3	125.3	83.1
Q9H2U2	PPA2	Inorganic pyrophosphatase 2, mitochondrial OS=Homo sapiens OX=9606 GN=PPA2 PE=1 SV=2	38.024	11	23	10	334	37.896	7.39	108.8	109.6	98.6	105.5	83.3	108.3	97.5	102.2	86.3
P49755	TMED10	Transmembrane emp24 domain-containing protein 10 OS=Homo sapiens OX=9606 GN=TMED10 PE=1 SV=2	29.6804	6	25	6	219	24.96	7.44	107.7	110	105.1	103	91.5	104.3	89.4	99.3	89.8
Q14258	TRIM25	E3 ubiquitin/ISG15 ligase TRIM25 OS=Homo sapiens OX=9606 GN=TRIM25 PE=1 SV=2	25.5556	15	31	14	630	70.928	8.09	99.1	108.4	104.7	100.2	95.6	105.4	95.2	101.4	89.9
Q02818	NUCB1	Nucleobindin-1 OS=Homo sapiens OX=9606 GN=NUCB1 PE=1 SV=4	35.7918	14	28	14	461	53.846	5.25	106.9	107.9	103.3	100.2	94.9	101.2	96.9	99.9	88.8
O75340	PDCD6	Programmed cell death protein 6 OS=Homo sapiens OX=9606 GN=PDCD6 PE=1 SV=1	50.2618	8	26	8	191	21.855	5.4	98.9	105.2	99.9	99.6	92.8	100.1	99.5	103.3	100.7
Q16531	DDB1	DNA damage-binding protein 1 OS=Homo sapiens OX=9606 GN=DDB1 PE=1 SV=1	28.9474	27	46	27	1140	126.887	5.26	96.6	108.1	106.7	99.8	96.1	96.3	96.7	101	98.7
P47897	QARS	Glutamine--tRNA ligase OS=Homo sapiens OX=9606 GN=QARS PE=1 SV=1	24.3871	14	24	14	775	87.743	7.15	102.7	102.2	100.8	102.5	96.4	107.5	96	97.4	94.5
P57721	PCBP3	Poly(rC)-binding protein 3 OS=Homo sapiens OX=9606 GN=PCBP3 PE=2 SV=2	19.6765	6	24	1	371	39.44	8.07	98.2	112.6	106	95.6	97.4	96.7	93.1	99.4	101
O15523	DDX3Y	ATP-dependent RNA helicase DDX3Y OS=Homo sapiens OX=9606 GN=DDX3Y PE=1 SV=2	27.7273	17	34	2	660	73.108	7.55	90.5	116.6	112.8	98.5	125.5	77.6	93.9	76.4	108.3
P39687	ANP32A	Acidic leucine-rich nuclear phosphoprotein 32 family member A OS=Homo sapiens OX=9606 GN=ANP32A PE=1 SV=1	45.3815	11	37	6	249	28.568	4.09	92.2	122.4	113.8	100.2	78.3	105.9	99.4	100	87.8
P10321	HLA-C	HLA class I histocompatibility antigen, Cw-7 alpha chain OS=Homo sapiens OX=9606 GN=HLA-C PE=1 SV=3	32.7869	9	28	1	366	40.623	6.04	61.4	115	65.5	102.7	176	104.4	102.4	104.5	68.2
Q16836	HADH	Hydroxyacyl-coenzyme A dehydrogenase, mitochondrial OS=Homo sapiens OX=9606 GN=HADH PE=1 SV=3	36.6242	12	34	12	314	34.272	8.85	100.9	118.4	105.8	106.5	76.1	112.7	102	99	78.6
Q07020	RPL18	60S ribosomal protein L18 OS=Homo sapiens OX=9606 GN=RPL18 PE=1 SV=2	29.2553	5	20	5	188	21.621	11.72	100.4	112.6	108.5	100.1	94.6	97.1	92	98.1	96.5
Q15029	EFTUD2	116 kDa U5 small nuclear ribonucleoprotein component OS=Homo sapiens OX=9606 GN=EFTUD2 PE=1 SV=1	23.3539	19	30	18	972	109.366	5	92.1	112.1	113.5	93.8	92	98.3	96.7	104.1	97.6
P21964	COMT	Catechol O-methyltransferase OS=Homo sapiens OX=9606 GN=COMT PE=1 SV=2	52.3985	12	28	12	271	30.018	5.47	110.1	98.8	111	107.3	84.2	88	88.8	96	115.8
P55884	EIF3B	Eukaryotic translation initiation factor 3 subunit B OS=Homo sapiens OX=9606 GN=EIF3B PE=1 SV=3	21.6216	16	29	16	814	92.424	5	98.5	106.8	107	98.2	94.2	102.1	93.8	100.7	98.6
P60900	PSMA6	Proteasome subunit alpha type-6 OS=Homo sapiens OX=9606 GN=PSMA6 PE=1 SV=1	44.3089	10	34	10	246	27.382	6.76	98.1	108.2	111.6	98	89.8	104.2	97.1	98.9	94
Q13492	PICALM	Phosphatidylinositol-binding clathrin assembly protein OS=Homo sapiens OX=9606 GN=PICALM PE=1 SV=2	21.1656	11	18	11	652	70.71	7.9	94.5	105.9	102.6	99.8	101.7	97.8	92.8	102.1	102.8
Q99729	HNRNPAB	Heterogeneous nuclear ribonucleoprotein A/B OS=Homo sapiens OX=9606 GN=HNRNPAB PE=1 SV=2	20.4819	6	27	4	332	36.202	8.21	99.2	108	107.7	104.6	86	102.4	95.6	106.5	90.1
Q9UJ70	NAGK	N-acetyl-D-glucosamine kinase OS=Homo sapiens OX=9606 GN=NAGK PE=1 SV=4	27.6163	9	22	9	344	37.352	6.24	91.7	106.5	107.4	104	94.8	99	103	100.3	93.3
P04216	THY1	Thy-1 membrane glycoprotein OS=Homo sapiens OX=9606 GN=THY1 PE=1 SV=2	24.2236	3	21	3	161	17.923	8.73	100.5	84.6	92.9	102	112.6	98.3	90.5	95.5	122.9
P35443	THBS4	Thrombospondin-4 OS=Homo sapiens OX=9606 GN=THBS4 PE=1 SV=2	18.7305	11	24	11	961	105.802	4.68	120.6	62.7	63.5	171.5	85.7	95.3	96.3	65.5	139
Q07955	SRSF1	Serine/arginine-rich splicing factor 1 OS=Homo sapiens OX=9606 GN=SRSF1 PE=1 SV=2	40.3226	11	40	11	248	27.728	10.36	95.3	112.6	113.7	98	89.2	101	94.9	102.9	92.5
P10155	TROVE2	60 kDa SS-A/Ro ribonucleoprotein OS=Homo sapiens OX=9606 GN=TROVE2 PE=1 SV=2	26.7658	14	27	14	538	60.631	8.03	95.9	109.6	98.8	102.5	99.5	94.5	93.8	104.4	100.9
P06756	ITGAV	Integrin alpha-V OS=Homo sapiens OX=9606 GN=ITGAV PE=1 SV=2	19.6565	18	31	18	1048	115.964	5.68	102.6	92.1	90.4	105	98.3	98.7	95.9	103.4	113.6
Q15286	RAB35	Ras-related protein Rab-35 OS=Homo sapiens OX=9606 GN=RAB35 PE=1 SV=1	46.7662	9	32	7	201	23.011	8.29	95.3	102.1	109.7	96.7	94.5	99	96.6	106.7	99.4
P04003	C4BPA	C4b-binding protein alpha chain OS=Homo sapiens OX=9606 GN=C4BPA PE=1 SV=2	34.8409	18	37	18	597	66.989	7.3	103.1	79.5	138.1	71.7	93	91.9	131.8	88	102.8
P02461	COL3A1	Collagen alpha-1(III) chain OS=Homo sapiens OX=9606 GN=COL3A1 PE=1 SV=4	10.3683	12	30	12	1466	138.479	6.61	75	110.4	99.5	89.1	168.6	91.5	74.6	90.3	101
P35270	SPR	Sepiapterin reductase OS=Homo sapiens OX=9606 GN=SPR PE=1 SV=1	37.931	7	16	7	261	28.031	8.05	110.3	95.9	99.3	107.8	84.9	109.5	101.6	92.4	98.3
Q15393	SF3B3	Splicing factor 3B subunit 3 OS=Homo sapiens OX=9606 GN=SF3B3 PE=1 SV=4	18.4059	17	32	17	1217	135.492	5.26	95.7	109.5	112.3	96.5	92.4	100.8	96.9	99.4	96.6
Q8NBQ5	HSD17B11	Estradiol 17-beta-dehydrogenase 11 OS=Homo sapiens OX=9606 GN=HSD17B11 PE=1 SV=3	34.3333	10	25	10	300	32.915	9.07	115.3	103.6	107.1	113.6	78.1	106.8	99.4	98.1	77.9
P54577	YARS	Tyrosine--tRNA ligase, cytoplasmic OS=Homo sapiens OX=9606 GN=YARS PE=1 SV=4	32.9545	16	28	16	528	59.106	7.05	95.6	105.5	108.9	98.3	97.2	99.5	95.1	99.2	100.8
P27338	MAOB	Amine oxidase [flavin-containing] B OS=Homo sapiens OX=9606 GN=MAOB PE=1 SV=3	32.5	15	36	11	520	58.725	7.5	91.6	86.9	90.8	87.2	108.9	82.6	100.8	143.3	107.9
Q9UNM6	PSMD13	26S proteasome non-ATPase regulatory subunit 13 OS=Homo sapiens OX=9606 GN=PSMD13 PE=1 SV=2	36.4362	13	30	13	376	42.918	5.81	98.8	108.5	104.7	98.2	97.6	99.6	93.3	101.5	97.9
Q9NR45	NANS	Sialic acid synthase OS=Homo sapiens OX=9606 GN=NANS PE=1 SV=2	43.1755	11	30	11	359	40.281	6.74	108.8	99.5	93.2	120.2	87.1	107.6	91.6	92.7	99.3
O43795	MYO1B	Unconventional myosin-Ib OS=Homo sapiens OX=9606 GN=MYO1B PE=1 SV=3	20.0704	20	32	18	1136	131.902	9.38	96.8	106.9	104.6	102.9	93	113	91.6	101.2	90.1
P29966	MARCKS	Myristoylated alanine-rich C-kinase substrate OS=Homo sapiens OX=9606 GN=MARCKS PE=1 SV=4	35.8434	8	24	8	332	31.536	4.45	98.5	107.5	102.6	99.3	98.7	90.3	98.2	114.3	90.6
P62750	RPL23A	60S ribosomal protein L23a OS=Homo sapiens OX=9606 GN=RPL23A PE=1 SV=1	37.8205	8	31	8	156	17.684	10.45	99.7	118.7	113.5	100.1	87.5	104.1	86.7	99.3	90.4
O00339	MATN2	Matrilin-2 OS=Homo sapiens OX=9606 GN=MATN2 PE=1 SV=4	18.9331	14	25	14	956	106.767	6.27	101.5	80.9	87.2	102.7	112.6	83.2	91.6	98.9	141.4
Q96M27	PRRC1	Protein PRRC1 OS=Homo sapiens OX=9606 GN=PRRC1 PE=1 SV=1	18.2022	7	21	7	445	46.672	5.83	103.9	107.2	102.6	104.6	98.7	107	94.5	95.9	85.7
Q9UHX1	PUF60	Poly(U)-binding-splicing factor PUF60 OS=Homo sapiens OX=9606 GN=PUF60 PE=1 SV=1	19.678	8	17	8	559	59.838	5.29	95.4	113.9	109.9	97.1	90.9	100.6	99.3	100.6	92.3
O94826	TOMM70	Mitochondrial import receptor subunit TOM70 OS=Homo sapiens OX=9606 GN=TOMM70 PE=1 SV=1	32.8947	18	31	18	608	67.412	7.12	101.3	101.4	101.7	98.2	94.2	102.7	99	101.2	100.3
Q14847	LASP1	LIM and SH3 domain protein 1 OS=Homo sapiens OX=9606 GN=LASP1 PE=1 SV=2	44.8276	11	27	11	261	29.698	7.05	96.9	117.7	104.2	103.1	95.2	101.4	96.9	103	81.6
P10316	HLA-A	HLA class I histocompatibility antigen, A-69 alpha chain OS=Homo sapiens OX=9606 GN=HLA-A PE=1 SV=2	32.6027	9	37	3	365	40.951	6.9	106.3	73.1	198.7	70	79.3	69.8	124.7	68.3	109.9
O75396	SEC22B	Vesicle-trafficking protein SEC22b OS=Homo sapiens OX=9606 GN=SEC22B PE=1 SV=4	38.6047	7	20	7	215	24.578	6.92	104.1	107.2	97.9	107.4	105.2	101.7	90.7	101.7	84.1
Q13557	CAMK2D	Calcium/calmodulin-dependent protein kinase type II subunit delta OS=Homo sapiens OX=9606 GN=CAMK2D PE=1 SV=3	28.4569	12	35	9	499	56.334	7.25	102.8	104.3	97.8	100.1	96.1	102.7	92.2	104.3	99.8
P34913	EPHX2	Bifunctional epoxide hydrolase 2 OS=Homo sapiens OX=9606 GN=EPHX2 PE=1 SV=2	32.0721	13	25	13	555	62.575	6.28	111.1	100.6	89.4	110.1	71	103.9	111.7	129.2	73.1
O75533	SF3B1	Splicing factor 3B subunit 1 OS=Homo sapiens OX=9606 GN=SF3B1 PE=1 SV=3	15.184	15	24	15	1304	145.738	7.09	94.1	112.4	109.8	95.1	89.6	99.1	101.1	103.9	94.9
P29692	EEF1D	Elongation factor 1-delta OS=Homo sapiens OX=9606 GN=EEF1D PE=1 SV=5	42.3488	10	34	8	281	31.103	5.01	97.2	106.3	103.6	100.8	101.8	99.8	91.4	99	100
Q86UX7	FERMT3	Fermitin family homolog 3 OS=Homo sapiens OX=9606 GN=FERMT3 PE=1 SV=1	34.033	17	27	17	667	75.905	6.98	92.2	108.9	133	86.4	85.5	100.1	108	96.1	89.8
Q08257	CRYZ	Quinone oxidoreductase OS=Homo sapiens OX=9606 GN=CRYZ PE=1 SV=1	38.6018	11	31	11	329	35.185	8.44	107.1	111.7	96.2	99.5	91.8	91.4	95.1	111.1	96.1
P00390	GSR	Glutathione reductase, mitochondrial OS=Homo sapiens OX=9606 GN=GSR PE=1 SV=2	27.3946	11	24	11	522	56.221	8.5	101.7	105.2	109	104.5	83.6	106	94.8	101.4	93.9
P55809	OXCT1	Succinyl-CoA:3-ketoacid coenzyme A transferase 1, mitochondrial OS=Homo sapiens OX=9606 GN=OXCT1 PE=1 SV=1	31.9231	11	20	11	520	56.122	7.46	102.6	99.7	98.4	101.9	106	97.9	96.2	101.7	95.4
Q8NC51	SERBP1	Plasminogen activator inhibitor 1 RNA-binding protein OS=Homo sapiens OX=9606 GN=SERBP1 PE=1 SV=2	34.3137	11	28	11	408	44.938	8.65	101	119.3	117.8	102	89	103.7	88.6	104.3	74.4
P22307	SCP2	Non-specific lipid-transfer protein OS=Homo sapiens OX=9606 GN=SCP2 PE=1 SV=2	18.0987	10	24	10	547	58.956	6.89	120.8	107.4	103.5	113.3	81.8	110.9	92	92.1	78.2
P46777	RPL5	60S ribosomal protein L5 OS=Homo sapiens OX=9606 GN=RPL5 PE=1 SV=3	32.3232	11	32	11	297	34.341	9.72	97.7	114.6	113.2	96.4	91.5	104.3	90.6	101.2	90.6
Q03013	GSTM4	Glutathione S-transferase Mu 4 OS=Homo sapiens OX=9606 GN=GSTM4 PE=1 SV=3	31.6514	6	22	1	218	25.545	5.9	50.2	59.3	56.5	57.3	64.1	183.1	148.3	223.2	58
O15260	SURF4	Surfeit locus protein 4 OS=Homo sapiens OX=9606 GN=SURF4 PE=1 SV=3	18.2156	4	18	4	269	30.374	7.78	96	106.9	103.2	100.9	103.2	98.2	92.8	96.4	102.4
Q9NTK5	OLA1	Obg-like ATPase 1 OS=Homo sapiens OX=9606 GN=OLA1 PE=1 SV=2	37.6263	12	23	12	396	44.715	7.81	102.7	104.4	98.3	103.2	96.5	99.3	93.4	103.1	99.3
P51858	HDGF	Hepatoma-derived growth factor OS=Homo sapiens OX=9606 GN=HDGF PE=1 SV=1	40.8333	9	29	8	240	26.772	4.73	95.5	117.3	112.3	101.8	85.1	103.1	93.1	100.6	91.3
Q9P0K7	RAI14	Ankycorbin OS=Homo sapiens OX=9606 GN=RAI14 PE=1 SV=2	16.6327	12	17	12	980	109.973	6.21	104.9	93	91.7	125.9	113.9	102.2	89.7	82.9	95.8
P01903	HLA-DRA	HLA class II histocompatibility antigen, DR alpha chain OS=Homo sapiens OX=9606 GN=HLA-DRA PE=1 SV=1	32.2835	6	22	6	254	28.589	5	84.4	127.7	131.9	80.8	69.9	101.2	102.1	97.3	104.8
Q99613	EIF3C	Eukaryotic translation initiation factor 3 subunit C OS=Homo sapiens OX=9606 GN=EIF3C PE=1 SV=1	19.1676	15	26	15	913	105.278	5.68	96.4	108.1	107.5	96	95.4	101.7	99.7	99	96.1
Q92598	HSPH1	Heat shock protein 105 kDa OS=Homo sapiens OX=9606 GN=HSPH1 PE=1 SV=1	24.9417	15	23	14	858	96.804	5.39	93.7	104.5	114.4	95.5	97.9	100.3	100.1	94.1	99.3
P38606	ATP6V1A	V-type proton ATPase catalytic subunit A OS=Homo sapiens OX=9606 GN=ATP6V1A PE=1 SV=2	27.5527	14	28	14	617	68.26	5.52	95.6	101	107.8	94.9	86.8	100.3	109.3	105.2	99.1
Q12931	TRAP1	Heat shock protein 75 kDa, mitochondrial OS=Homo sapiens OX=9606 GN=TRAP1 PE=1 SV=3	16.9034	10	25	9	704	80.06	8.21	101.7	101.5	106.4	100.9	92.3	106.9	100.6	98.9	90.8
P09871	C1S	Complement C1s subcomponent OS=Homo sapiens OX=9606 GN=C1S PE=1 SV=1	25.436	13	26	13	688	76.635	4.96	94.9	99.5	114.7	86.3	98.3	104.3	106.3	95.2	100.6
Q99439	CNN2	Calponin-2 OS=Homo sapiens OX=9606 GN=CNN2 PE=1 SV=4	27.8317	8	23	6	309	33.675	7.33	88.5	130.5	116.7	98.6	82.2	103.3	93.9	95.5	90.7
Q04837	SSBP1	Single-stranded DNA-binding protein, mitochondrial OS=Homo sapiens OX=9606 GN=SSBP1 PE=1 SV=1	38.5135	4	16	4	148	17.249	9.6	100.1	99.6	110.2	105.4	110.3	98.5	102.3	93.4	80.2
P42126	ECI1	Enoyl-CoA delta isomerase 1, mitochondrial OS=Homo sapiens OX=9606 GN=ECI1 PE=1 SV=1	20.1987	6	17	6	302	32.795	8.54	96.8	109.6	99.9	107.2	82.5	102.7	103.3	104	94
O75915	ARL6IP5	PRA1 family protein 3 OS=Homo sapiens OX=9606 GN=ARL6IP5 PE=1 SV=1	32.4468	7	24	7	188	21.6	9.77	99.1	95.7	104.7	91.2	106.7	96.4	99	102.3	105
Q9Y305	ACOT9	Acyl-coenzyme A thioesterase 9, mitochondrial OS=Homo sapiens OX=9606 GN=ACOT9 PE=1 SV=2	25.9681	9	22	9	439	49.87	8.6	101.1	96.8	96.8	101.5	104.1	97.5	95.1	97.5	109.7
Q16718	NDUFA5	NADH dehydrogenase [ubiquinone] 1 alpha subcomplex subunit 5 OS=Homo sapiens OX=9606 GN=NDUFA5 PE=1 SV=3	43.9655	5	24	5	116	13.45	5.99	105	103.6	97.8	111.6	95.4	105.5	94.6	97.6	88.9
P62714	PPP2CB	Serine/threonine-protein phosphatase 2A catalytic subunit beta isoform OS=Homo sapiens OX=9606 GN=PPP2CB PE=1 SV=1	49.5146	11	24	2	309	35.552	5.43	100.1	94.6	100.1	94.9	98.9	91.2	106.8	109.7	103.6
P05164	MPO	Myeloperoxidase OS=Homo sapiens OX=9606 GN=MPO PE=1 SV=1	25.7718	15	28	12	745	83.815	8.97	82.8	120.5	92.2	75.3	82.3	94.6	188.7	81	82.6
P10319	HLA-B	HLA class I histocompatibility antigen, B-58 alpha chain OS=Homo sapiens OX=9606 GN=HLA-B PE=1 SV=1	30.1105	7	24	1	362	40.312	6.3	118.1	73.1	153.2	76.8	78.9	104.1	105.4	87.2	103.4
P25311	AZGP1	Zinc-alpha-2-glycoprotein OS=Homo sapiens OX=9606 GN=AZGP1 PE=1 SV=2	40.2685	11	29	11	298	34.237	6.05	104.5	85	120.1	80.8	87	92.9	143	94.3	92.4
P50914	RPL14	60S ribosomal protein L14 OS=Homo sapiens OX=9606 GN=RPL14 PE=1 SV=4	24.186	5	27	5	215	23.417	10.93	95.1	113.4	111.2	99.3	96.1	100.3	97.4	96.4	90.8
Q02978	SLC25A11	Mitochondrial 2-oxoglutarate/malate carrier protein OS=Homo sapiens OX=9606 GN=SLC25A11 PE=1 SV=3	31.5287	9	19	9	314	34.04	9.91	100	103.1	98.1	104.5	92.2	100.4	98.4	104.9	98.3
Q9Y6C9	MTCH2	Mitochondrial carrier homolog 2 OS=Homo sapiens OX=9606 GN=MTCH2 PE=1 SV=1	19.802	4	12	4	303	33.309	7.97	96.1	106.7	98.1	100.4	88.5	104.8	100.9	107.6	96.9
P22102	GART	Trifunctional purine biosynthetic protein adenosine-3 OS=Homo sapiens OX=9606 GN=GART PE=1 SV=1	18.3168	14	22	14	1010	107.699	6.7	100.4	111.9	108.5	96.3	95.8	101.9	93.5	95.9	95.8
P14174	MIF	Macrophage migration inhibitory factor OS=Homo sapiens OX=9606 GN=MIF PE=1 SV=4	41.7391	4	26	4	115	12.468	7.88	95.4	111.8	100.5	102.5	90.1	106.9	101.9	102.7	88.4
Q6UVK1	CSPG4	Chondroitin sulfate proteoglycan 4 OS=Homo sapiens OX=9606 GN=CSPG4 PE=1 SV=2	14.5134	22	30	22	2322	250.382	5.47	100.8	92.6	91.9	98.1	113	91.2	99.5	102.2	110.7
P12268	IMPDH2	Inosine-5'-monophosphate dehydrogenase 2 OS=Homo sapiens OX=9606 GN=IMPDH2 PE=1 SV=2	29.3774	13	26	13	514	55.77	6.9	93.1	111.2	116.2	93.5	95.2	97.7	91.5	104	97.6
Q9NP79	VTA1	Vacuolar protein sorting-associated protein VTA1 homolog OS=Homo sapiens OX=9606 GN=VTA1 PE=1 SV=1	31.2704	8	16	8	307	33.858	6.29	99.7	106.4	105.5	100.4	94.7	97.2	93.8	101.6	100.7
P46976	GYG1	Glycogenin-1 OS=Homo sapiens OX=9606 GN=GYG1 PE=1 SV=4	24.5714	7	25	7	350	39.359	5.53	96.3	102.2	101.1	100.3	92.5	101.9	103.5	101.1	101
P51648	ALDH3A2	Fatty aldehyde dehydrogenase OS=Homo sapiens OX=9606 GN=ALDH3A2 PE=1 SV=1	23.7113	10	21	10	485	54.813	7.88	95.3	94.9	104.6	91.5	93.9	106.1	97.6	113.3	103
P61011	SRP54	Signal recognition particle 54 kDa protein OS=Homo sapiens OX=9606 GN=SRP54 PE=1 SV=1	22.619	10	19	10	504	55.668	8.75	99.8	108.5	106.3	97.4	102.3	101	94	95	95.7
Q16630	CPSF6	Cleavage and polyadenylation specificity factor subunit 6 OS=Homo sapiens OX=9606 GN=CPSF6 PE=1 SV=2	12.3412	5	12	5	551	59.173	7.15	95.7	117.6	111.4	97	91.4	98.9	92.6	102.3	93.2
P05386	RPLP1	60S acidic ribosomal protein P1 OS=Homo sapiens OX=9606 GN=RPLP1 PE=1 SV=1	66.6667	3	16	2	114	11.507	4.32	95.6	118.3	99.1	106.3	90.5	98.4	87.4	99.1	105.3
P05165	PCCA	Propionyl-CoA carboxylase alpha chain, mitochondrial OS=Homo sapiens OX=9606 GN=PCCA PE=1 SV=4	31.3187	16	24	16	728	80.008	7.52	100.4	106.5	99.1	100.4	93.9	105.9	101.5	101	91.2
Q86UE4	MTDH	Protein LYRIC OS=Homo sapiens OX=9606 GN=MTDH PE=1 SV=2	23.0241	11	20	11	582	63.799	9.32	96.4	105.6	103.5	99.6	101.4	99.4	97.7	104.1	92.3
P62333	PSMC6	26S proteasome regulatory subunit 10B OS=Homo sapiens OX=9606 GN=PSMC6 PE=1 SV=1	45.2442	14	29	14	389	44.145	7.49	97.6	104.6	102.3	100.7	100	100.6	98.7	99.2	96.4
Q14914	PTGR1	Prostaglandin reductase 1 OS=Homo sapiens OX=9606 GN=PTGR1 PE=1 SV=2	35.5623	9	20	9	329	35.847	8.29	101.9	138	92.3	120.4	93.1	95.3	108.4	71	79.5
Q96HC4	PDLIM5	PDZ and LIM domain protein 5 OS=Homo sapiens OX=9606 GN=PDLIM5 PE=1 SV=5	19.1275	9	28	9	596	63.904	8.21	102.1	99.9	94.2	111.3	117.5	99.9	93.5	90.4	91.3
O94811	TPPP	Tubulin polymerization-promoting protein OS=Homo sapiens OX=9606 GN=TPPP PE=1 SV=1	32.8767	5	12	5	219	23.679	9.44	93.8	84.6	87.5	106.9	110.3	105.4	130.4	103.4	77.6
Q9Y2S2	CRYL1	Lambda-crystallin homolog OS=Homo sapiens OX=9606 GN=CRYL1 PE=1 SV=3	30.094	8	17	8	319	35.396	6.18	89	107.7	91.5	105.9	97.5	100.8	102.5	103	102
Q9Y2X3	NOP58	Nucleolar protein 58 OS=Homo sapiens OX=9606 GN=NOP58 PE=1 SV=1	22.1172	9	22	9	529	59.541	8.92	90.3	118.1	118.3	95.6	82.9	100	97.9	109.5	87.5
Q9BT78	COPS4	COP9 signalosome complex subunit 4 OS=Homo sapiens OX=9606 GN=COPS4 PE=1 SV=1	42.8571	12	17	12	406	46.24	5.83	95.5	105	95.2	100.4	102.8	95.5	98.7	102.8	104.2
P40429	RPL13A	60S ribosomal protein L13a OS=Homo sapiens OX=9606 GN=RPL13A PE=1 SV=2	28.0788	6	32	6	203	23.562	10.93	100.5	111.1	109.5	97.1	93.7	101.8	91	100	95.4
O00629	KPNA4	Importin subunit alpha-3 OS=Homo sapiens OX=9606 GN=KPNA4 PE=1 SV=1	32.2457	10	16	7	521	57.851	4.96	97.1	105	90.8	112.5	101.3	95.5	85.1	97	115.5
P18464	HLA-B	HLA class I histocompatibility antigen, B-51 alpha chain OS=Homo sapiens OX=9606 GN=HLA-B PE=1 SV=1	32.0442	8	27	0	362	40.541	6.39
P36776	LONP1	Lon protease homolog, mitochondrial OS=Homo sapiens OX=9606 GN=LONP1 PE=1 SV=2	25.2346	18	25	18	959	106.422	6.39	104.7	102.7	99.8	107.3	91.2	105	96.4	101.7	91.2
Q13200	PSMD2	26S proteasome non-ATPase regulatory subunit 2 OS=Homo sapiens OX=9606 GN=PSMD2 PE=1 SV=3	21.3656	17	33	17	908	100.136	5.2	100	108.2	102	98.9	96.8	98.3	92.3	102.1	101.4
O15511	ARPC5	Actin-related protein 2/3 complex subunit 5 OS=Homo sapiens OX=9606 GN=ARPC5 PE=1 SV=3	48.3444	7	24	6	151	16.31	5.67	94.6	106.4	109.1	96.8	91.8	98.8	99.8	102.5	100.1
O95571	ETHE1	Persulfide dioxygenase ETHE1, mitochondrial OS=Homo sapiens OX=9606 GN=ETHE1 PE=1 SV=2	31.1024	6	17	6	254	27.855	6.83	115.6	111.7	106.9	120.1	73	114.1	99.5	87.7	71.3
P63027	VAMP2	Vesicle-associated membrane protein 2 OS=Homo sapiens OX=9606 GN=VAMP2 PE=1 SV=3	34.4828	3	10	1	116	12.655	8.13	100.9	94.4	94.9	93.9	104.9	93.7	101.4	111.4	104.5
P30486	HLA-B	HLA class I histocompatibility antigen, B-48 alpha chain OS=Homo sapiens OX=9606 GN=HLA-B PE=1 SV=1	28.453	8	23	2	362	40.337	6	62.2	169.4	163.2	73.2	69.9	111.1	67.2	119.6	64.1
P42167	TMPO	Lamina-associated polypeptide 2, isoforms beta/gamma OS=Homo sapiens OX=9606 GN=TMPO PE=1 SV=2	31.2775	9	25	4	454	50.639	9.38	88.9	114	115.7	92.7	94.8	100	98.4	111.9	83.7
Q14344	GNA13	Guanine nucleotide-binding protein subunit alpha-13 OS=Homo sapiens OX=9606 GN=GNA13 PE=1 SV=2	38.1963	13	25	11	377	44.022	8	96.2	99.4	103.7	97.7	93.9	99.9	102.3	104.9	102
Q14011	CIRBP	Cold-inducible RNA-binding protein OS=Homo sapiens OX=9606 GN=CIRBP PE=1 SV=1	26.7442	3	13	3	172	18.637	9.51	95.7	112.5	103.7	108.5	96.2	97	94.7	105.8	86
Q9UJS0	SLC25A13	Calcium-binding mitochondrial carrier protein Aralar2 OS=Homo sapiens OX=9606 GN=SLC25A13 PE=1 SV=2	23.7037	11	20	6	675	74.129	8.62	108.6	102.1	89.2	111.1	85.8	103.3	109.3	98.8	91.7
Q08380	LGALS3BP	Galectin-3-binding protein OS=Homo sapiens OX=9606 GN=LGALS3BP PE=1 SV=1	23.5897	10	22	10	585	65.289	5.27	94.8	100.4	107.7	101.1	92.4	102.5	108.5	94.4	98.1
P62888	RPL30	60S ribosomal protein L30 OS=Homo sapiens OX=9606 GN=RPL30 PE=1 SV=2	39.1304	5	20	5	115	12.776	9.63	99.6	111.7	108.5	99	94.1	103.2	93.1	95.5	95.3
Q7Z7G0	ABI3BP	Target of Nesh-SH3 OS=Homo sapiens OX=9606 GN=ABI3BP PE=1 SV=1	13.7674	12	29	12	1075	118.569	9.44	106.8	92.2	87.9	77.4	136.8	89.9	86.4	103.1	119.4
P50453	SERPINB9	Serpin B9 OS=Homo sapiens OX=9606 GN=SERPINB9 PE=1 SV=1	41.7553	13	23	13	376	42.376	5.86	84.5	116.7	127.8	86.3	86.5	89.2	96.8	118.5	93.7
P41091	EIF2S3	Eukaryotic translation initiation factor 2 subunit 3 OS=Homo sapiens OX=9606 GN=EIF2S3 PE=1 SV=3	41.5254	15	25	15	472	51.077	8.4	99.1	107.4	106.5	99.3	95.9	101.1	92.4	98.2	100.1
O14579	COPE	Coatomer subunit epsilon OS=Homo sapiens OX=9606 GN=COPE PE=1 SV=3	32.4675	6	14	6	308	34.46	5.12	104.4	111.5	101.8	102.6	93.7	107.2	91.7	92.2	94.9
P54289	CACNA2D1	Voltage-dependent calcium channel subunit alpha-2/delta-1 OS=Homo sapiens OX=9606 GN=CACNA2D1 PE=1 SV=3	19.4016	17	27	17	1103	124.49	5.27	101	104.4	95	91.7	91.1	92.9	99	117.1	108
Q14683	SMC1A	Structural maintenance of chromosomes protein 1A OS=Homo sapiens OX=9606 GN=SMC1A PE=1 SV=2	16.545	19	29	19	1233	143.144	7.64	99.6	109	112.5	92.1	87.9	97.4	96.5	104.3	100.7
O94874	UFL1	E3 UFM1-protein ligase 1 OS=Homo sapiens OX=9606 GN=UFL1 PE=1 SV=2	19.0176	13	22	13	794	89.54	6.79	98.5	108.1	100.4	104.3	97	100.7	96.9	101.7	92.5
P20290	BTF3	Transcription factor BTF3 OS=Homo sapiens OX=9606 GN=BTF3 PE=1 SV=1	39.8058	4	12	4	206	22.154	9.38	98.5	108	108	92.2	93.8	103.8	98.2	98.1	99.3
P14406	COX7A2	Cytochrome c oxidase subunit 7A2, mitochondrial OS=Homo sapiens OX=9606 GN=COX7A2 PE=1 SV=1	27.7108	2	19	2	83	9.39	9.76	117.8	109.3	102.8	122.9	72.7	114.4	91.4	95.2	73.5
O95817	BAG3	BAG family molecular chaperone regulator 3 OS=Homo sapiens OX=9606 GN=BAG3 PE=1 SV=3	21.7391	9	17	9	575	61.557	6.95	104.2	92.3	92.1	106.8	109	96.1	98.6	99.5	101.4
P63208	SKP1	S-phase kinase-associated protein 1 OS=Homo sapiens OX=9606 GN=SKP1 PE=1 SV=2	42.3313	8	22	8	163	18.646	4.54	97.1	101.1	103.4	100.2	96.2	97.9	97.1	103	104
P27635	RPL10	60S ribosomal protein L10 OS=Homo sapiens OX=9606 GN=RPL10 PE=1 SV=4	45.3271	8	29	8	214	24.588	10.08	99.5	112.1	112	95.2	92	101	94.8	99.9	93.5
P41252	IARS	Isoleucine--tRNA ligase, cytoplasmic OS=Homo sapiens OX=9606 GN=IARS PE=1 SV=2	19.9683	22	34	22	1262	144.406	6.15	101.7	104.1	101.2	100.8	98.8	101.3	94.5	97.8	99.9
P20339	RAB5A	Ras-related protein Rab-5A OS=Homo sapiens OX=9606 GN=RAB5A PE=1 SV=2	43.2558	6	22	4	215	23.644	8.15	102.9	99.3	94.6	95.7	94.9	96.9	107.3	94.5	113.9
Q92688	ANP32B	Acidic leucine-rich nuclear phosphoprotein 32 family member B OS=Homo sapiens OX=9606 GN=ANP32B PE=1 SV=1	32.2709	9	31	4	251	28.77	4.06	89.5	121.2	117.7	96.2	80.9	96.1	93.7	105	99.8
Q96C19	EFHD2	EF-hand domain-containing protein D2 OS=Homo sapiens OX=9606 GN=EFHD2 PE=1 SV=1	37.9167	9	25	9	240	26.68	5.2	98.9	104.4	105.3	101.6	90.8	111.5	95.4	99.3	92.7
P02008	HBZ	Hemoglobin subunit zeta OS=Homo sapiens OX=9606 GN=HBZ PE=1 SV=2	20.4225	3	74	2	142	15.627	8.21	77.9	71.5	115.2	112.7	148.4	71.6	115.6	110.8	76.3
P48681	NES	Nestin OS=Homo sapiens OX=9606 GN=NES PE=1 SV=2	14.1888	20	30	20	1621	177.332	4.36	95.6	94.8	104.7	94.3	114.8	90.7	97.2	111.6	96.2
Q709C8	VPS13C	Vacuolar protein sorting-associated protein 13C OS=Homo sapiens OX=9606 GN=VPS13C PE=1 SV=1	7.40741	27	31	27	3753	422.124	6.83	99	99.8	103.9	99.9	94.8	99	97.8	103.1	102.8
P30499	HLA-C	HLA class I histocompatibility antigen, Cw-1 alpha chain OS=Homo sapiens OX=9606 GN=HLA-C PE=1 SV=1	23.4973	7	23	1	366	40.939	5.71	227.6	67.4	80.5	71.4	127.3	69.2	73.5	69.7	113.3
Q96CN7	ISOC1	Isochorismatase domain-containing protein 1 OS=Homo sapiens OX=9606 GN=ISOC1 PE=1 SV=3	30.2013	7	21	7	298	32.216	7.39	91.5	108.1	94.6	100.2	94.8	92.1	96.2	109.5	113.1
P49354	FNTA	Protein farnesyltransferase/geranylgeranyltransferase type-1 subunit alpha OS=Homo sapiens OX=9606 GN=FNTA PE=1 SV=1	22.4274	7	16	7	379	44.381	5.08	95.4	103.6	97.4	101.1	100.9	101.4	102.7	94.2	103.3
P07099	EPHX1	Epoxide hydrolase 1 OS=Homo sapiens OX=9606 GN=EPHX1 PE=1 SV=1	31.4286	13	38	13	455	52.915	7.25	91.8	88.1	97.7	93.9	96.2	94.8	101.6	109.8	125.9
P40306	PSMB10	Proteasome subunit beta type-10 OS=Homo sapiens OX=9606 GN=PSMB10 PE=1 SV=1	13.5531	3	11	3	273	28.918	7.81	103.6	109.6	119	100	79.9	114	104	87.2	82.6
Q9UKM9	RALY	RNA-binding protein Raly OS=Homo sapiens OX=9606 GN=RALY PE=1 SV=1	33.3333	11	28	11	306	32.444	9.17	95	116.9	116.4	100.9	86.9	105.4	97.3	105.3	76.1
P46108	CRK	Adapter molecule crk OS=Homo sapiens OX=9606 GN=CRK PE=1 SV=2	29.2763	8	16	8	304	33.81	5.55	100.7	101.1	94.8	101.8	104.1	100.5	95.9	100.2	100.8
Q9UEY8	ADD3	Gamma-adducin OS=Homo sapiens OX=9606 GN=ADD3 PE=1 SV=1	13.3144	8	21	8	706	79.105	6.32	96.6	98.5	102.1	93.5	103.4	94.2	98.1	107.9	105.6
P83731	RPL24	60S ribosomal protein L24 OS=Homo sapiens OX=9606 GN=RPL24 PE=1 SV=1	40.7643	8	27	8	157	17.768	11.25	99.4	115	109	100.5	90.9	102.7	91.4	97.6	93.5
P10644	PRKAR1A	cAMP-dependent protein kinase type I-alpha regulatory subunit OS=Homo sapiens OX=9606 GN=PRKAR1A PE=1 SV=1	28.084	11	30	11	381	42.955	5.35	94.6	99.6	98.5	108.9	105.4	88.9	88.5	111.2	104.3
Q96FW1	OTUB1	Ubiquitin thioesterase OTUB1 OS=Homo sapiens OX=9606 GN=OTUB1 PE=1 SV=2	46.1255	9	20	9	271	31.264	4.94	95.6	106	107.7	99.8	96.8	98.7	98.4	100.5	96.5
P30459	HLA-A	HLA class I histocompatibility antigen, A-74 alpha chain OS=Homo sapiens OX=9606 GN=HLA-A PE=1 SV=1	30.411	8	30	2	365	40.865	6.47	57.5	213.5	58.7	73.4	66.8	145.6	70.8	156.7	57.2
P02766	TTR	Transthyretin OS=Homo sapiens OX=9606 GN=TTR PE=1 SV=1	24.4898	3	16	3	147	15.877	5.76	94.9	88.3	138.4	73.5	85.6	96.4	137.6	89	96.5
Q9Y6B6	SAR1B	GTP-binding protein SAR1b OS=Homo sapiens OX=9606 GN=SAR1B PE=1 SV=1	36.8687	6	17	3	198	22.396	6.11	97.5	106.9	101.4	101.3	97.7	102.1	92.5	99.9	100.7
P63000	RAC1	Ras-related C3 botulinum toxin substrate 1 OS=Homo sapiens OX=9606 GN=RAC1 PE=1 SV=1	38.5417	7	28	3	192	21.436	8.5	97.2	97.4	99.2	98.3	99.1	96.5	100	105	107.4
P05198	EIF2S1	Eukaryotic translation initiation factor 2 subunit 1 OS=Homo sapiens OX=9606 GN=EIF2S1 PE=1 SV=3	40.9524	12	33	12	315	36.089	5.08	98	106	105.6	97.7	95.4	102.4	98.1	100.6	96.2
O95202	LETM1	Mitochondrial proton/calcium exchanger protein OS=Homo sapiens OX=9606 GN=LETM1 PE=1 SV=1	15.9675	9	17	9	739	83.302	6.7	112.2	104.6	108.2	104.5	87.8	107.1	102	92.8	80.9
O95831	AIFM1	Apoptosis-inducing factor 1, mitochondrial OS=Homo sapiens OX=9606 GN=AIFM1 PE=1 SV=1	30.1794	15	27	15	613	66.859	8.95	103.4	104	102.8	104.5	89.6	106.2	99.5	102	88
P55209	NAP1L1	Nucleosome assembly protein 1-like 1 OS=Homo sapiens OX=9606 GN=NAP1L1 PE=1 SV=1	18.9258	6	20	5	391	45.346	4.46	89.2	108.3	105.4	98.8	106.5	97.5	94.4	97.5	102.4
O75955	FLOT1	Flotillin-1 OS=Homo sapiens OX=9606 GN=FLOT1 PE=1 SV=3	37.4707	12	20	12	427	47.326	7.49	96.6	95.8	101.7	91.8	96.3	96.7	105.9	109.3	105.8
O76074	PDE5A	cGMP-specific 3',5'-cyclic phosphodiesterase OS=Homo sapiens OX=9606 GN=PDE5A PE=1 SV=2	22.2857	17	25	17	875	99.921	6.09	94.9	99.9	92.4	98.3	106.4	92.4	100.2	109	106.5
Q9Y2Q3	GSTK1	Glutathione S-transferase kappa 1 OS=Homo sapiens OX=9606 GN=GSTK1 PE=1 SV=3	43.3628	8	20	8	226	25.48	8.41	106.4	105.8	107.5	109.2	83.2	113.7	99	94.3	80.9
Q14254	FLOT2	Flotillin-2 OS=Homo sapiens OX=9606 GN=FLOT2 PE=1 SV=2	26.4019	11	21	11	428	47.035	5.25	99.4	99.6	100.7	95.1	93.1	92.6	100.9	108.9	109.8
Q02790	FKBP4	Peptidyl-prolyl cis-trans isomerase FKBP4 OS=Homo sapiens OX=9606 GN=FKBP4 PE=1 SV=3	38.78	17	30	17	459	51.772	5.43	89.2	106.6	105.7	94.3	86.7	104.6	93.8	121.3	97.9
P10606	COX5B	Cytochrome c oxidase subunit 5B, mitochondrial OS=Homo sapiens OX=9606 GN=COX5B PE=1 SV=2	30.2326	5	29	5	129	13.687	8.81	112.7	109.7	102	114.4	80.7	110.7	92.1	98.1	79.8
Q9UBT2	UBA2	SUMO-activating enzyme subunit 2 OS=Homo sapiens OX=9606 GN=UBA2 PE=1 SV=2	30.1562	12	21	12	640	71.179	5.29	94.7	110.8	108.3	96	97.1	99.5	94.3	103.4	95.9
O43242	PSMD3	26S proteasome non-ATPase regulatory subunit 3 OS=Homo sapiens OX=9606 GN=PSMD3 PE=1 SV=2	28.839	13	28	13	534	60.939	8.44	99.4	107.9	109.8	96.9	94	100.9	95.1	99.3	96.7
Q00577	PURA	Transcriptional activator protein Pur-alpha OS=Homo sapiens OX=9606 GN=PURA PE=1 SV=2	28.882	7	21	7	322	34.889	6.44	91.3	98.2	92.4	101.3	97.3	99.3	102.5	111.5	106.1
Q9ULZ3	PYCARD	Apoptosis-associated speck-like protein containing a CARD OS=Homo sapiens OX=9606 GN=PYCARD PE=1 SV=2	46.6667	9	18	9	195	21.613	6.34	94.7	109.8	123	93.5	75.7	118.2	102.7	93.4	88.9
O00264	PGRMC1	Membrane-associated progesterone receptor component 1 OS=Homo sapiens OX=9606 GN=PGRMC1 PE=1 SV=3	51.2821	8	25	7	195	21.658	4.7	99.7	97.5	96	97	102.2	93.1	96.6	107.6	110.1
P18621	RPL17	60S ribosomal protein L17 OS=Homo sapiens OX=9606 GN=RPL17 PE=1 SV=3	40.7609	8	37	7	184	21.383	10.17	100.8	112.8	109.6	96.1	91.4	103.8	92.2	99.5	93.8
P01824	IGHV4-39	Immunoglobulin heavy variable 4-39 OS=Homo sapiens OX=9606 GN=IGHV4-39 PE=1 SV=2	20	2	16	2	125	13.908	9.26	114.4	88.5	85.5	92	84.3	104	122.7	96.2	112.4
A0AVT1	UBA6	Ubiquitin-like modifier-activating enzyme 6 OS=Homo sapiens OX=9606 GN=UBA6 PE=1 SV=1	18.4411	17	24	17	1052	117.895	6.14	95.4	105.5	104.1	100.2	97.9	99	99.2	99.5	99.3
Q96CW1	AP2M1	AP-2 complex subunit mu OS=Homo sapiens OX=9606 GN=AP2M1 PE=1 SV=2	30.1149	13	27	13	435	49.623	9.54	96.1	101.2	103.5	100.3	98.2	96.5	96.2	106.4	101.7
P83916	CBX1	Chromobox protein homolog 1 OS=Homo sapiens OX=9606 GN=CBX1 PE=1 SV=1	23.7838	3	11	2	185	21.405	4.93	88.4	115.6	109.2	88.5	91.3	98.5	95.2	111.4	102
P14854	COX6B1	Cytochrome c oxidase subunit 6B1 OS=Homo sapiens OX=9606 GN=COX6B1 PE=1 SV=2	75.5814	7	25	7	86	10.186	7.05	104.8	106.1	94.7	112.8	94.6	103.5	96.8	98.2	88.4
P46977	STT3A	Dolichyl-diphosphooligosaccharide--protein glycosyltransferase subunit STT3A OS=Homo sapiens OX=9606 GN=STT3A PE=1 SV=2	19.7163	15	32	13	705	80.477	8.07	100.7	110	100.3	102.9	95.6	105	88.2	102.6	94.7
Q9ULC5	ACSL5	Long-chain-fatty-acid--CoA ligase 5 OS=Homo sapiens OX=9606 GN=ACSL5 PE=1 SV=1	18.448	10	21	9	683	75.942	6.92	109.1	110.9	102.2	111.6	82.8	106.6	110.4	89.9	76.6
Q15293	RCN1	Reticulocalbin-1 OS=Homo sapiens OX=9606 GN=RCN1 PE=1 SV=1	43.2024	10	22	10	331	38.866	5	107.3	101.1	101.7	101.8	105.7	97.2	89.2	96.4	99.7
Q15185	PTGES3	Prostaglandin E synthase 3 OS=Homo sapiens OX=9606 GN=PTGES3 PE=1 SV=1	50	7	25	7	160	18.685	4.54	94.9	113.6	112.7	96.5	90.4	102.3	96.5	102.4	90.6
P02792	FTL	Ferritin light chain OS=Homo sapiens OX=9606 GN=FTL PE=1 SV=2	49.1429	8	19	8	175	20.007	5.78	78.6	119.1	108.9	105.7	88.6	78.4	111.1	123.7	85.9
Q7Z3D6	DGLUCY	D-glutamate cyclase, mitochondrial OS=Homo sapiens OX=9606 GN=DGLUCY PE=1 SV=2	20.6169	10	18	10	616	66.394	6.79	91.8	105.9	96.6	99.4	100.7	100	105.2	109.6	90.8
Q9HDC9	APMAP	Adipocyte plasma membrane-associated protein OS=Homo sapiens OX=9606 GN=APMAP PE=1 SV=2	28.125	10	20	10	416	46.451	6.16	94.9	106.7	106.7	93.5	91.6	97.7	102.5	106.3	100.1
P51608	MECP2	Methyl-CpG-binding protein 2 OS=Homo sapiens OX=9606 GN=MECP2 PE=1 SV=1	27.1605	11	21	11	486	52.409	9.95	84	100.3	117.2	84.3	88.4	96.9	110.2	129.3	89.3
Q9GZM7	TINAGL1	Tubulointerstitial nephritis antigen-like OS=Homo sapiens OX=9606 GN=TINAGL1 PE=1 SV=1	24.4111	9	17	9	467	52.353	6.99	99.3	90.5	93.3	94.8	98.1	103.7	108.4	98.6	113.4
Q9NRN5	OLFML3	Olfactomedin-like protein 3 OS=Homo sapiens OX=9606 GN=OLFML3 PE=2 SV=1	31.0345	10	17	10	406	45.981	6.57	87.8	118	103.2	82.1	99.3	90.3	94.4	117.9	107
Q3LXA3	TKFC	Triokinase/FMN cyclase OS=Homo sapiens OX=9606 GN=TKFC PE=1 SV=2	26.087	11	19	11	575	58.91	7.49	98.9	104	102.6	102.5	90.9	99.6	100.4	100.4	100.7
Q9BR76	CORO1B	Coronin-1B OS=Homo sapiens OX=9606 GN=CORO1B PE=1 SV=1	24.1309	11	21	11	489	54.2	5.88	103.9	104.8	100.6	106	95.3	105.2	93.2	95.2	95.9
Q9BWM7	SFXN3	Sideroflexin-3 OS=Homo sapiens OX=9606 GN=SFXN3 PE=1 SV=3	42.3676	11	24	10	321	35.481	9.1	104.9	88.1	98.3	91.5	113.4	96.9	94.4	95.7	116.8
O75306	NDUFS2	NADH dehydrogenase [ubiquinone] iron-sulfur protein 2, mitochondrial OS=Homo sapiens OX=9606 GN=NDUFS2 PE=1 SV=2	23.3261	9	22	9	463	52.512	7.55	104.3	105.9	100.5	108.1	91.2	104.9	97.2	98.1	89.8
Q96C23	GALM	Aldose 1-epimerase OS=Homo sapiens OX=9606 GN=GALM PE=1 SV=1	33.0409	8	14	8	342	37.742	6.65	107.1	99.4	91	121.6	77.7	104.5	97.2	111.3	90.3
Q13596	SNX1	Sorting nexin-1 OS=Homo sapiens OX=9606 GN=SNX1 PE=1 SV=3	24.3295	12	23	10	522	59.033	5.15	98.3	105.6	102	104.9	103.2	100.1	93.6	99.4	92.9
P61163	ACTR1A	Alpha-centractin OS=Homo sapiens OX=9606 GN=ACTR1A PE=1 SV=1	36.1702	10	25	6	376	42.587	6.64	91.3	100.5	100.6	95	100.1	99.3	95.3	104.6	113.3
P20674	COX5A	Cytochrome c oxidase subunit 5A, mitochondrial OS=Homo sapiens OX=9606 GN=COX5A PE=1 SV=2	52	7	25	7	150	16.752	6.79	112.2	110.7	97.3	127.4	85.5	106.5	89	90.1	81.3
P61960	UFM1	Ubiquitin-fold modifier 1 OS=Homo sapiens OX=9606 GN=UFM1 PE=1 SV=1	68.2353	4	13	4	85	9.112	9.31	100.9	104.9	101	108.1	96.1	103.3	98.1	99.2	88.4
Q13976	PRKG1	cGMP-dependent protein kinase 1 OS=Homo sapiens OX=9606 GN=PRKG1 PE=1 SV=3	26.8256	16	27	16	671	76.316	6.04	97.6	99.9	96.7	101.8	102.5	96.4	91.3	111.6	102.1
P22061	PCMT1	Protein-L-isoaspartate(D-aspartate) O-methyltransferase OS=Homo sapiens OX=9606 GN=PCMT1 PE=1 SV=4	45.815	9	26	9	227	24.621	7.21	97	97.6	97	95	102.2	96.1	103.4	110.6	101
Q16643	DBN1	Drebrin OS=Homo sapiens OX=9606 GN=DBN1 PE=1 SV=4	27.1186	14	26	14	649	71.385	4.45	90.5	103.4	95.3	96.1	115.3	92.7	97.3	99.7	109.6
P36955	SERPINF1	Pigment epithelium-derived factor OS=Homo sapiens OX=9606 GN=SERPINF1 PE=1 SV=4	22.9665	9	21	9	418	46.283	6.38	85.4	99.5	98.6	90	124.5	105.4	89.5	103.3	103.7
P62745	RHOB	Rho-related GTP-binding protein RhoB OS=Homo sapiens OX=9606 GN=RHOB PE=1 SV=1	43.8776	6	15	5	196	22.109	5.24	93.6	86.2	83	100.1	124.4	92.5	107.5	103.6	109
Q96F07	CYFIP2	Cytoplasmic FMR1-interacting protein 2 OS=Homo sapiens OX=9606 GN=CYFIP2 PE=1 SV=2	11.0329	13	28	1	1278	148.302	7.31	98.8	100.8	106.2	95.2	89.3	96.3	109.1	102	102.3
O15371	EIF3D	Eukaryotic translation initiation factor 3 subunit D OS=Homo sapiens OX=9606 GN=EIF3D PE=1 SV=1	22.8102	9	16	9	548	63.932	6.05	97.9	108.2	107.1	100.1	96.2	104.2	94.2	97.2	94.8
Q93009	USP7	Ubiquitin carboxyl-terminal hydrolase 7 OS=Homo sapiens OX=9606 GN=USP7 PE=1 SV=2	18.6025	19	26	19	1102	128.22	5.55	94.3	111.3	107	98	91.9	102.4	95.8	103.1	96.2
P47985	UQCRFS1	Cytochrome b-c1 complex subunit Rieske, mitochondrial OS=Homo sapiens OX=9606 GN=UQCRFS1 PE=1 SV=2	30.6569	7	35	7	274	29.649	8.32	103.1	104.9	100.7	105.3	91.6	107.5	96.5	103.1	87.3
Q92599	SEPT8	Septin-8 OS=Homo sapiens OX=9606 GN=SEPT8 PE=1 SV=4	13.6646	6	20	2	483	55.721	6.28	93.5	96	100.3	94.9	94.2	98.9	94.8	113.4	113.8
P24539	ATP5F1	ATP synthase F(0) complex subunit B1, mitochondrial OS=Homo sapiens OX=9606 GN=ATP5F1 PE=1 SV=2	25.7812	7	25	7	256	28.89	9.36	107.4	104.7	102.9	101.4	90.2	102.7	101	102.9	86.7
O60610	DIAPH1	Protein diaphanous homolog 1 OS=Homo sapiens OX=9606 GN=DIAPH1 PE=1 SV=2	13.7579	13	18	13	1272	141.258	5.41	96.4	110.3	113.9	95.1	89.5	104.7	100.4	97.8	91.9
Q08945	SSRP1	FACT complex subunit SSRP1 OS=Homo sapiens OX=9606 GN=SSRP1 PE=1 SV=1	21.2976	11	22	11	709	81.024	6.87	91.6	111.7	120.3	90.9	92	97.1	100.1	100.5	95.7
Q96PD5	PGLYRP2	N-acetylmuramoyl-L-alanine amidase OS=Homo sapiens OX=9606 GN=PGLYRP2 PE=1 SV=1	22.3958	7	20	7	576	62.178	7.55	91.9	95.3	102.6	87.4	110.2	113.3	110.5	86.8	102.1
Q15056	EIF4H	Eukaryotic translation initiation factor 4H OS=Homo sapiens OX=9606 GN=EIF4H PE=1 SV=5	28.2258	4	14	4	248	27.368	7.23	99.8	99.9	101.4	102.9	104.6	101.6	98	96.5	95.3
O15020	SPTBN2	Spectrin beta chain, non-erythrocytic 2 OS=Homo sapiens OX=9606 GN=SPTBN2 PE=1 SV=3	5.18828	13	34	2	2390	271.157	6.11	82	113.8	84.9	111	101.1	113.1	97.8	106.3	90.2
P51659	HSD17B4	Peroxisomal multifunctional enzyme type 2 OS=Homo sapiens OX=9606 GN=HSD17B4 PE=1 SV=3	34.6467	17	24	17	736	79.636	8.84	106.1	108.1	109.3	99.6	89.6	107.3	95.2	95.1	89.7
Q99829	CPNE1	Copine-1 OS=Homo sapiens OX=9606 GN=CPNE1 PE=1 SV=1	17.3184	7	18	7	537	59.022	5.83	103.1	83.1	83.7	103.9	100.6	102.8	97.2	113	112.5
P35908	KRT2	Keratin, type II cytoskeletal 2 epidermal OS=Homo sapiens OX=9606 GN=KRT2 PE=1 SV=2	16.2754	10	20	6	639	65.393	8	84.5	94	88.2	92.6	141	89.3	93.9	88.9	127.6
Q2UY09	COL28A1	Collagen alpha-1(XXVIII) chain OS=Homo sapiens OX=9606 GN=COL28A1 PE=2 SV=2	13.5111	10	16	10	1125	116.585	6.4	107.4	65.9	72.6	76.9	98.9	71.9	119.8	119.9	166.8
P25786	PSMA1	Proteasome subunit alpha type-1 OS=Homo sapiens OX=9606 GN=PSMA1 PE=1 SV=1	38.7833	10	23	10	263	29.537	6.61	97.5	107.4	106.5	99.9	95.6	100.1	96.3	100.6	96.2
P43304	GPD2	Glycerol-3-phosphate dehydrogenase, mitochondrial OS=Homo sapiens OX=9606 GN=GPD2 PE=1 SV=3	24.4842	13	19	13	727	80.802	7.69	108.9	102.8	99.1	106.9	90.3	101.8	101.6	97.5	91.1
Q9ULC4	MCTS1	Malignant T-cell-amplified sequence 1 OS=Homo sapiens OX=9606 GN=MCTS1 PE=1 SV=1	51.3812	7	14	7	181	20.542	8.82	92	107.3	104	94.5	101.9	99.6	95.7	103.7	101.1
P05452	CLEC3B	Tetranectin OS=Homo sapiens OX=9606 GN=CLEC3B PE=1 SV=3	39.1089	7	18	7	202	22.522	5.67	96.3	99.3	95.3	91.5	110.1	104.4	97.4	95.7	109.9
Q6IBS0	TWF2	Twinfilin-2 OS=Homo sapiens OX=9606 GN=TWF2 PE=1 SV=2	29.2264	9	21	8	349	39.523	6.84	94.5	103.5	105.1	93.5	102.3	101	103.3	100.4	96.5
P08311	CTSG	Cathepsin G OS=Homo sapiens OX=9606 GN=CTSG PE=1 SV=2	36.8627	8	28	8	255	28.819	11.19	87.7	93.2	92.1	81	79.5	99.1	147	137.5	82.9
O60237	PPP1R12B	Protein phosphatase 1 regulatory subunit 12B OS=Homo sapiens OX=9606 GN=PPP1R12B PE=1 SV=2	4.78615	5	18	5	982	110.337	5.67	103.1	94.7	89	113.8	118.3	97.3	94.5	97.3	91.9
P20962	PTMS	Parathymosin OS=Homo sapiens OX=9606 GN=PTMS PE=1 SV=2	22.549	2	17	2	102	11.523	4.16	96.1	106.3	105.1	101.7	95.9	95.1	98.6	114.9	86.4
Q9NP72	RAB18	Ras-related protein Rab-18 OS=Homo sapiens OX=9606 GN=RAB18 PE=1 SV=1	53.3981	9	19	9	206	22.963	5.24	100.2	99.5	101.3	97.3	98.3	99.4	99.3	104.7	100
Q13740	ALCAM	CD166 antigen OS=Homo sapiens OX=9606 GN=ALCAM PE=1 SV=2	20.9262	11	23	11	583	65.061	6.25	80.2	69.7	69.1	96.4	95.1	72.9	106.6	162.4	147.5
Q9BTT0	ANP32E	Acidic leucine-rich nuclear phosphoprotein 32 family member E OS=Homo sapiens OX=9606 GN=ANP32E PE=1 SV=1	29.4776	6	15	6	268	30.674	3.85	90.7	109.2	125.9	79.9	79.7	88.1	109.9	118.6	98.1
P04424	ASL	Argininosuccinate lyase OS=Homo sapiens OX=9606 GN=ASL PE=1 SV=4	27.8017	11	20	11	464	51.625	6.48	103.4	101.2	89.8	111.8	84.5	108.5	103.2	102.3	95.3
Q9NSE4	IARS2	Isoleucine--tRNA ligase, mitochondrial OS=Homo sapiens OX=9606 GN=IARS2 PE=1 SV=2	19.5652	17	29	17	1012	113.719	7.2	101.8	103.9	101.1	100.6	92	103	100.6	102.2	94.7
Q15046	KARS	Lysine--tRNA ligase OS=Homo sapiens OX=9606 GN=KARS PE=1 SV=3	26.8007	15	26	15	597	68.005	6.35	102.3	104.9	105.4	96.7	93.4	102.4	99.3	102.3	93.3
O43747	AP1G1	AP-1 complex subunit gamma-1 OS=Homo sapiens OX=9606 GN=AP1G1 PE=1 SV=5	16.3017	11	14	11	822	91.293	6.8	102.9	108.6	103.9	106.3	89.5	107.2	91.6	97.7	92.3
O00499	BIN1	Myc box-dependent-interacting protein 1 OS=Homo sapiens OX=9606 GN=BIN1 PE=1 SV=1	17.7066	7	13	7	593	64.659	5.06	91.7	101.2	108.9	89.7	103.3	90	99.2	110.3	105.7
P55735	SEC13	Protein SEC13 homolog OS=Homo sapiens OX=9606 GN=SEC13 PE=1 SV=3	37.5776	8	16	8	322	35.518	5.48	98.6	105.6	97.4	102.2	107.8	101.4	91.8	96.2	98.9
Q8IWE2	FAM114A1	Protein NOXP20 OS=Homo sapiens OX=9606 GN=FAM114A1 PE=1 SV=2	22.913	9	17	9	563	60.704	4.68	104.1	98	93.7	114.5	128.4	98.1	88.7	89.3	85.1
P16422	EPCAM	Epithelial cell adhesion molecule OS=Homo sapiens OX=9606 GN=EPCAM PE=1 SV=2	28.3439	7	17	7	314	34.91	7.46	122.4	123.3	105.7	120.2	68.4	108.8	102.1	90	59.2
Q15836	VAMP3	Vesicle-associated membrane protein 3 OS=Homo sapiens OX=9606 GN=VAMP3 PE=1 SV=3	40	3	8	1	100	11.302	8.79	91	97.8	99.2	99.8	116.9	94.6	108.7	99.4	92.6
P56192	MARS	Methionine--tRNA ligase, cytoplasmic OS=Homo sapiens OX=9606 GN=MARS PE=1 SV=2	20.3333	15	22	15	900	101.052	6.16	97	105.7	101.4	96.5	95	100.1	101.9	99.9	102.7
Q9UBI6	GNG12	Guanine nucleotide-binding protein G(I)/G(S)/G(O) subunit gamma-12 OS=Homo sapiens OX=9606 GN=GNG12 PE=1 SV=3	34.7222	3	14	3	72	8.001	8.97	103.5	102.1	91.4	107.6	111.2	95.9	92.5	99.2	96.6
P00736	C1R	Complement C1r subcomponent OS=Homo sapiens OX=9606 GN=C1R PE=1 SV=2	20	11	20	11	705	80.067	6.21	95.8	100.2	117.9	80.2	93.4	106.6	103.4	99	103.6
P21926	CD9	CD9 antigen OS=Homo sapiens OX=9606 GN=CD9 PE=1 SV=4	21.4912	5	22	5	228	25.399	7.15	111.1	82.5	83.8	95.3	94.6	95.2	98.9	119.3	119.3
Q0ZGT2	NEXN	Nexilin OS=Homo sapiens OX=9606 GN=NEXN PE=1 SV=1	21.1852	17	32	17	675	80.609	5.33	99.7	97.8	94.4	108	101.4	95.1	92.6	98	113
P61970	NUTF2	Nuclear transport factor 2 OS=Homo sapiens OX=9606 GN=NUTF2 PE=1 SV=1	69.2913	5	23	5	127	14.469	5.38	97.3	104.2	101.1	99.5	96.3	97.2	99.3	104.4	100.7
Q12797	ASPH	Aspartyl/asparaginyl beta-hydroxylase OS=Homo sapiens OX=9606 GN=ASPH PE=1 SV=3	21.2401	12	15	12	758	85.809	5.01	97.3	100	101.9	90.4	101.3	101.8	94.6	104.6	108.2
O60763	USO1	General vesicular transport factor p115 OS=Homo sapiens OX=9606 GN=USO1 PE=1 SV=2	19.1268	15	21	15	962	107.828	4.91	100.3	103.6	100	105	98.5	105.2	94.1	94.4	98.8
P20340	RAB6A	Ras-related protein Rab-6A OS=Homo sapiens OX=9606 GN=RAB6A PE=1 SV=3	45.1923	9	24	8	208	23.578	5.54	101.9	101.2	97.8	100.2	103.8	97.1	95.4	101	101.6
P13798	APEH	Acylamino-acid-releasing enzyme OS=Homo sapiens OX=9606 GN=APEH PE=1 SV=4	17.0765	11	19	11	732	81.173	5.48	102.3	104.6	100.4	102.8	95.3	105.4	97.9	96.3	94.8
P60891	PRPS1	Ribose-phosphate pyrophosphokinase 1 OS=Homo sapiens OX=9606 GN=PRPS1 PE=1 SV=2	38.9937	10	19	5	318	34.812	6.98	91.8	105.7	112.9	85.8	87.5	94.4	108	108.7	105.3
Q9Y625	GPC6	Glypican-6 OS=Homo sapiens OX=9606 GN=GPC6 PE=1 SV=1	18.3784	6	14	4	555	62.695	5.41	97.2	98	97.2	95.7	102.8	93.1	107	107	102
Q96S97	MYADM	Myeloid-associated differentiation marker OS=Homo sapiens OX=9606 GN=MYADM PE=1 SV=2	13.6646	3	10	3	322	35.25	8.15	99.8	90	89.7	101.1	110.7	99.3	101	98.6	110
P30520	ADSS	Adenylosuccinate synthetase isozyme 2 OS=Homo sapiens OX=9606 GN=ADSS PE=1 SV=3	28.2895	11	18	11	456	50.066	6.55	93.8	108.3	102.5	99.7	95.2	101.6	102.8	101.7	94.4
Q96AB3	ISOC2	Isochorismatase domain-containing protein 2 OS=Homo sapiens OX=9606 GN=ISOC2 PE=1 SV=1	67.3171	6	15	6	205	22.323	7.77	100.9	97.2	95	102.2	96	100.3	107.6	101.2	99.5
P02760	AMBP	Protein AMBP OS=Homo sapiens OX=9606 GN=AMBP PE=1 SV=1	32.6705	8	17	8	352	38.974	6.25	91	88.3	113.6	93.8	101.9	98.1	126.3	86.9	100.1
P62913	RPL11	60S ribosomal protein L11 OS=Homo sapiens OX=9606 GN=RPL11 PE=1 SV=2	39.8876	6	20	6	178	20.24	9.6	99.5	113.5	108.8	97.8	91.7	102.6	90.3	100.2	95.7
P53597	SUCLG1	Succinate--CoA ligase [ADP/GDP-forming] subunit alpha, mitochondrial OS=Homo sapiens OX=9606 GN=SUCLG1 PE=1 SV=4	26.8786	8	25	8	346	36.227	8.79	108.8	110.2	89.5	109.4	84.7	107.9	101.9	100.8	86.7
Q16134	ETFDH	Electron transfer flavoprotein-ubiquinone oxidoreductase, mitochondrial OS=Homo sapiens OX=9606 GN=ETFDH PE=1 SV=2	18.3144	10	18	10	617	68.452	7.55	100.7	99.5	93.8	105.1	90.9	101.6	105.1	106.1	97.3
P61923	COPZ1	Coatomer subunit zeta-1 OS=Homo sapiens OX=9606 GN=COPZ1 PE=1 SV=1	39.548	5	15	5	177	20.185	4.81	108.8	107.2	103.8	107.5	94.3	108.3	89.1	91.8	89.3
P46063	RECQL	ATP-dependent DNA helicase Q1 OS=Homo sapiens OX=9606 GN=RECQL PE=1 SV=3	27.8891	16	25	16	649	73.41	7.88	93.7	107.3	115.4	93.5	100.9	97.3	93.4	102.2	96.4
Q05315	CLC	Galectin-10 OS=Homo sapiens OX=9606 GN=CLC PE=1 SV=3	25.3521	3	15	3	142	16.442	7.37	43.5	79.1	54.3	164.3	65.2	254.4	90	77.7	71.4
Q9H845	ACAD9	Acyl-CoA dehydrogenase family member 9, mitochondrial OS=Homo sapiens OX=9606 GN=ACAD9 PE=1 SV=1	21.5781	12	19	12	621	68.717	7.96	100	107.6	104.6	100.5	91.8	102.9	98.9	101.9	91.8
P27169	PON1	Serum paraoxonase/arylesterase 1 OS=Homo sapiens OX=9606 GN=PON1 PE=1 SV=3	34.3662	9	17	9	355	39.706	5.22	93.4	85.7	115.3	73.4	89	119.2	124	100.6	99.4
P61758	VBP1	Prefoldin subunit 3 OS=Homo sapiens OX=9606 GN=VBP1 PE=1 SV=3	41.6244	7	14	7	197	22.643	7.11	94.4	105.2	100.5	99.5	99.5	97.1	102.1	101.4	100.2
Q02878	RPL6	60S ribosomal protein L6 OS=Homo sapiens OX=9606 GN=RPL6 PE=1 SV=3	37.1528	12	38	12	288	32.708	10.58	97.4	117.3	107.7	98.7	88.4	102.1	89.2	103.6	95.7
Q8IUE6	HIST2H2AB	Histone H2A type 2-B OS=Homo sapiens OX=9606 GN=HIST2H2AB PE=1 SV=3	24.6154	4	36	2	130	13.987	10.89	77.9	132.2	129.5	96.2	68.5	98.3	88.2	129.5	79.8
P07996	THBS1	Thrombospondin-1 OS=Homo sapiens OX=9606 GN=THBS1 PE=1 SV=2	13.0769	12	20	12	1170	129.3	4.94	92.9	95.4	116.1	92.5	103.4	94.3	102.6	102.6	100.2
P04196	HRG	Histidine-rich glycoprotein OS=Homo sapiens OX=9606 GN=HRG PE=1 SV=1	20	10	28	10	525	59.541	7.5	106.5	91.7	102.3	80.4	74.9	110.6	128.6	99.5	105.5
Q9UNF0	PACSIN2	Protein kinase C and casein kinase substrate in neurons protein 2 OS=Homo sapiens OX=9606 GN=PACSIN2 PE=1 SV=2	29.0123	13	25	13	486	55.704	5.2	104.6	98.7	97.8	104.7	100.6	100.9	96.3	96.3	100.1
P48637	GSS	Glutathione synthetase OS=Homo sapiens OX=9606 GN=GSS PE=1 SV=1	40.7173	15	22	15	474	52.352	5.92	100	107.3	100.2	102.5	92.7	105.4	98.2	101.6	92.1
Q92734	TFG	Protein TFG OS=Homo sapiens OX=9606 GN=TFG PE=1 SV=2	16.5	5	10	5	400	43.421	5.1	99.1	103.9	98.2	100.7	98.6	102.7	100	100	96.7
Q9UHB6	LIMA1	LIM domain and actin-binding protein 1 OS=Homo sapiens OX=9606 GN=LIMA1 PE=1 SV=1	17.9183	13	21	13	759	85.173	6.84	105.8	116.9	105.2	108.7	91.9	108.2	97.2	96.3	69.8
P11908	PRPS2	Ribose-phosphate pyrophosphokinase 2 OS=Homo sapiens OX=9606 GN=PRPS2 PE=1 SV=2	34.2767	9	19	4	318	34.747	6.61	100.7	108.7	99.9	107.6	88.5	101	97	101.1	95.4
Q8TBC4	UBA3	NEDD8-activating enzyme E1 catalytic subunit OS=Homo sapiens OX=9606 GN=UBA3 PE=1 SV=2	30.2376	9	14	9	463	51.819	5.45	95.8	103	97.8	104.5	95.3	101.4	99.9	100.7	101.5
Q13131	PRKAA1	5'-AMP-activated protein kinase catalytic subunit alpha-1 OS=Homo sapiens OX=9606 GN=PRKAA1 PE=1 SV=4	18.068	8	14	8	559	63.969	8.12	100.3	101	98.2	104.2	100.1	103.6	99.5	98	95
Q14008	CKAP5	Cytoskeleton-associated protein 5 OS=Homo sapiens OX=9606 GN=CKAP5 PE=1 SV=3	9.05512	16	20	16	2032	225.352	7.8	98.1	98.6	96.4	93.5	99.9	101.5	101.1	100.9	110.1
P62847	RPS24	40S ribosomal protein S24 OS=Homo sapiens OX=9606 GN=RPS24 PE=1 SV=1	29.3233	4	17	4	133	15.413	10.78	98.7	113.3	110.6	97.5	89.1	103.2	90.5	102.2	94.9
P31937	HIBADH	3-hydroxyisobutyrate dehydrogenase, mitochondrial OS=Homo sapiens OX=9606 GN=HIBADH PE=1 SV=2	32.1429	8	14	8	336	35.306	8.13	98	98.1	96.6	104.3	97.7	102.6	100.2	101.9	100.6
O95373	IPO7	Importin-7 OS=Homo sapiens OX=9606 GN=IPO7 PE=1 SV=1	14.4509	11	18	11	1038	119.44	4.82	102.2	103.2	99.3	103.9	107.3	97.5	93.1	92.5	100.9
P16219	ACADS	Short-chain specific acyl-CoA dehydrogenase, mitochondrial OS=Homo sapiens OX=9606 GN=ACADS PE=1 SV=1	34.466	10	19	10	412	44.269	7.99	104	112.3	92.5	113.9	74.2	108.3	108.7	105.2	80.8
Q02338	BDH1	D-beta-hydroxybutyrate dehydrogenase, mitochondrial OS=Homo sapiens OX=9606 GN=BDH1 PE=1 SV=3	20.4082	7	14	7	343	38.132	8.95	112.4	115.6	113.1	126.2	73.5	107.3	92	92.1	67.8
P42166	TMPO	Lamina-associated polypeptide 2, isoform alpha OS=Homo sapiens OX=9606 GN=TMPO PE=1 SV=2	15.4179	7	21	2	694	75.446	7.66	90.2	109	105.6	94.5	96.9	112.6	102.8	97	91.3
Q9H254	SPTBN4	Spectrin beta chain, non-erythrocytic 4 OS=Homo sapiens OX=9606 GN=SPTBN4 PE=1 SV=2	1.67707	5	24	1	2564	288.808	6.01	97.6	110	109.3	108.7	81.7	101.9	96	100.4	94.5
Q9UIA9	XPO7	Exportin-7 OS=Homo sapiens OX=9606 GN=XPO7 PE=1 SV=3	17.6633	16	25	16	1087	123.828	6.32	98.5	102.8	106.9	96.6	96.1	101.7	98.9	98	100.5
P40616	ARL1	ADP-ribosylation factor-like protein 1 OS=Homo sapiens OX=9606 GN=ARL1 PE=1 SV=1	34.8066	4	10	4	181	20.404	5.72	115	108.4	99.5	111.9	91.8	107.3	87.9	92.2	86
O43488	AKR7A2	Aflatoxin B1 aldehyde reductase member 2 OS=Homo sapiens OX=9606 GN=AKR7A2 PE=1 SV=3	34.5404	10	18	7	359	39.564	7.17	99.4	99.3	96.6	101.9	97.7	100.8	94	106.9	103.2
P62854	RPS26	40S ribosomal protein S26 OS=Homo sapiens OX=9606 GN=RPS26 PE=1 SV=3	33.913	3	14	3	115	13.007	11	99.3	112.9	106.2	105.4	102.2	96.6	90.4	87.8	99.2
Q14019	COTL1	Coactosin-like protein OS=Homo sapiens OX=9606 GN=COTL1 PE=1 SV=3	63.3803	9	28	9	142	15.935	5.67	86.4	117.1	128.4	103.9	83	93	94.9	102.7	90.6
Q92530	PSMF1	Proteasome inhibitor PI31 subunit OS=Homo sapiens OX=9606 GN=PSMF1 PE=1 SV=2	29.5203	5	12	5	271	29.798	5.74	98.4	99.3	92.4	111	98.8	96.8	96.4	104.5	102.4
P20042	EIF2S2	Eukaryotic translation initiation factor 2 subunit 2 OS=Homo sapiens OX=9606 GN=EIF2S2 PE=1 SV=2	37.5375	10	17	10	333	38.364	5.8	99.3	100.3	105.9	95.9	99.7	99.2	104.7	100	94.8
Q9BRX8	FAM213A	Redox-regulatory protein FAM213A OS=Homo sapiens OX=9606 GN=FAM213A PE=1 SV=3	29.2576	6	13	6	229	25.747	8.84	90.9	97	96.7	89.1	89.7	94.9	103.6	116.3	121.9
Q92538	GBF1	Golgi-specific brefeldin A-resistance guanine nucleotide exchange factor 1 OS=Homo sapiens OX=9606 GN=GBF1 PE=1 SV=2	7.36955	11	14	11	1859	206.315	5.73	98.7	102.7	100.4	105.4	104.6	99.3	97.3	94.1	97.5
Q07866	KLC1	Kinesin light chain 1 OS=Homo sapiens OX=9606 GN=KLC1 PE=1 SV=2	29.6684	17	24	13	573	65.269	6.2	96.9	95.5	95.9	97.8	113.2	92.3	97.7	103	107.7
P60903	S100A10	Protein S100-A10 OS=Homo sapiens OX=9606 GN=S100A10 PE=1 SV=2	35.0515	4	33	4	97	11.196	7.37	123.6	75.8	94.3	83.5	123.9	96.6	88.1	88.5	125.8
P38117	ETFB	Electron transfer flavoprotein subunit beta OS=Homo sapiens OX=9606 GN=ETFB PE=1 SV=3	42.7451	12	30	12	255	27.826	8.1	102.9	108.3	104.8	102.1	87.9	109.7	104.4	103.7	76.1
P46781	RPS9	40S ribosomal protein S9 OS=Homo sapiens OX=9606 GN=RPS9 PE=1 SV=3	40.2062	10	35	10	194	22.578	10.65	96.4	116.6	110	95.9	87.7	100.4	92.5	101.2	99.3
Q14165	MLEC	Malectin OS=Homo sapiens OX=9606 GN=MLEC PE=1 SV=1	28.7671	8	21	8	292	32.214	5.41	105.1	107.8	102.2	106.5	92.2	101.7	95.9	98.5	90
P62314	SNRPD1	Small nuclear ribonucleoprotein Sm D1 OS=Homo sapiens OX=9606 GN=SNRPD1 PE=1 SV=1	27.7311	2	15	2	119	13.273	11.56	92.6	112.1	113.2	101	88.1	101.5	94.3	103.2	94
Q8N1G4	LRRC47	Leucine-rich repeat-containing protein 47 OS=Homo sapiens OX=9606 GN=LRRC47 PE=1 SV=1	32.247	13	20	13	583	63.434	8.28	99.6	105.1	101.6	99.6	96.7	97.8	97.7	105.8	96.2
P46783	RPS10	40S ribosomal protein S10 OS=Homo sapiens OX=9606 GN=RPS10 PE=1 SV=1	52.7273	10	36	9	165	18.886	10.15	96.9	114.2	108.6	97.7	93.8	102.2	94.5	102.1	89.9
P07205	PGK2	Phosphoglycerate kinase 2 OS=Homo sapiens OX=9606 GN=PGK2 PE=1 SV=3	9.11271	4	22	1	417	44.767	8.54	90.1	104.1	99.7	110.6	96.7	101.5	91.5	106.6	99.2
O95292	VAPB	Vesicle-associated membrane protein-associated protein B/C OS=Homo sapiens OX=9606 GN=VAPB PE=1 SV=3	44.4444	8	14	8	243	27.211	7.3	99.5	102.7	97.4	105.2	99.5	99.7	95	106.2	94.7
P22392	NME2	Nucleoside diphosphate kinase B OS=Homo sapiens OX=9606 GN=NME2 PE=1 SV=1	69.7368	9	39	1	152	17.287	8.41	107.2	105.9	111	104.2	89.2	111.8	87.4	90.1	93.2
Q9BZZ5	API5	Apoptosis inhibitor 5 OS=Homo sapiens OX=9606 GN=API5 PE=1 SV=3	24.8092	11	20	11	524	58.968	7.34	96.2	109.5	106	100.6	94.3	101.7	94.9	99.4	97.5
Q92629	SGCD	Delta-sarcoglycan OS=Homo sapiens OX=9606 GN=SGCD PE=1 SV=2	30.1038	8	17	8	289	32.051	9.11	100.9	98.6	88.4	104.8	100.7	106.5	102.6	96	101.3
O75475	PSIP1	PC4 and SFRS1-interacting protein OS=Homo sapiens OX=9606 GN=PSIP1 PE=1 SV=1	22.6415	11	20	10	530	60.067	9.13	90.2	112.4	121.7	89.8	94.9	94.6	99.6	121.1	75.7
Q13177	PAK2	Serine/threonine-protein kinase PAK 2 OS=Homo sapiens OX=9606 GN=PAK2 PE=1 SV=3	25.5725	12	21	12	524	58.006	5.96	95.9	105.3	109.3	94.6	97.5	100.9	101	101.9	93.6
P84095	RHOG	Rho-related GTP-binding protein RhoG OS=Homo sapiens OX=9606 GN=RHOG PE=1 SV=1	49.2147	7	17	6	191	21.295	8.12	99	97.5	104.4	95.6	106.1	96.2	99.3	103.1	98.8
P30046	DDT	D-dopachrome decarboxylase OS=Homo sapiens OX=9606 GN=DDT PE=1 SV=3	33.0508	4	20	4	118	12.704	7.3	103	107.5	96.7	111	79.6	106.8	97.8	96.6	100.9
Q99873	PRMT1	Protein arginine N-methyltransferase 1 OS=Homo sapiens OX=9606 GN=PRMT1 PE=1 SV=3	32.6146	12	21	12	371	42.434	5.35	95.3	114.4	113.1	96.3	92.4	103	88.6	101.2	95.8
P63098	PPP3R1	Calcineurin subunit B type 1 OS=Homo sapiens OX=9606 GN=PPP3R1 PE=1 SV=2	72.9412	9	13	9	170	19.288	4.81	97	100.2	98	96.6	102.5	93.7	97.9	106.5	107.7
P46776	RPL27A	60S ribosomal protein L27a OS=Homo sapiens OX=9606 GN=RPL27A PE=1 SV=2	27.7027	4	20	4	148	16.551	11	98.8	113.2	109.9	95.5	90.1	102.4	95.8	100.2	94
P80365	HSD11B2	Corticosteroid 11-beta-dehydrogenase isozyme 2 OS=Homo sapiens OX=9606 GN=HSD11B2 PE=1 SV=2	25.679	7	16	7	405	44.098	9.28	102.4	111.9	97.4	113.9	73.5	126.7	104.2	103.7	66.3
Q9Y333	LSM2	U6 snRNA-associated Sm-like protein LSm2 OS=Homo sapiens OX=9606 GN=LSM2 PE=1 SV=1	54.7368	4	10	4	95	10.828	6.52	97.5	107.2	108.6	99.7	89.5	97.2	101.5	103.1	95.6
Q16762	TST	Thiosulfate sulfurtransferase OS=Homo sapiens OX=9606 GN=TST PE=1 SV=4	44.4444	12	32	12	297	33.408	7.25	103.7	109	100.7	109.8	84.6	111.9	104.5	96.4	79.6
Q9BS26	ERP44	Endoplasmic reticulum resident protein 44 OS=Homo sapiens OX=9606 GN=ERP44 PE=1 SV=1	30.5419	11	28	10	406	46.941	5.26	108.5	102.6	103.8	104.2	95.7	102.2	95.1	94.5	93.4
P54619	PRKAG1	5'-AMP-activated protein kinase subunit gamma-1 OS=Homo sapiens OX=9606 GN=PRKAG1 PE=1 SV=1	23.565	7	16	7	331	37.556	6.92	101	96.4	94	106.6	104.6	99.3	96.1	99.1	102.9
P55036	PSMD4	26S proteasome non-ATPase regulatory subunit 4 OS=Homo sapiens OX=9606 GN=PSMD4 PE=1 SV=1	38.7268	10	17	10	377	40.711	4.79	97.5	107.7	103	100.9	98.6	104	92.8	103.4	92
P11171	EPB41	Protein 4.1 OS=Homo sapiens OX=9606 GN=EPB41 PE=1 SV=4	8.68056	6	15	5	864	96.957	5.58	105.1	96.8	112.8	86.2	87.6	90.4	105.8	109.6	105.6
Q9BW30	TPPP3	Tubulin polymerization-promoting protein family member 3 OS=Homo sapiens OX=9606 GN=TPPP3 PE=1 SV=1	43.75	7	18	7	176	18.974	9.13	97.3	67	75.7	106.8	134.3	91	127.2	100.3	100.4
Q09028	RBBP4	Histone-binding protein RBBP4 OS=Homo sapiens OX=9606 GN=RBBP4 PE=1 SV=3	21.1765	10	22	4	425	47.626	4.89	90.7	115	116	94.4	88.1	107.4	97.2	101.1	90
O60884	DNAJA2	DnaJ homolog subfamily A member 2 OS=Homo sapiens OX=9606 GN=DNAJA2 PE=1 SV=1	30.5825	11	22	11	412	45.717	6.48	99.4	102.4	103.4	101.7	99.7	101.1	95	101.2	95.9
Q00688	FKBP3	Peptidyl-prolyl cis-trans isomerase FKBP3 OS=Homo sapiens OX=9606 GN=FKBP3 PE=1 SV=1	32.5893	7	22	7	224	25.161	9.28	99.5	112.1	104.5	102.6	96.6	99.8	93.7	103	88.3
P38159	RBMX	RNA-binding motif protein, X chromosome OS=Homo sapiens OX=9606 GN=RBMX PE=1 SV=3	18.9258	7	22	3	391	42.306	10.05	90.3	117.7	118.3	96	86.8	98.1	93.9	108.8	90.1
P21912	SDHB	Succinate dehydrogenase [ubiquinone] iron-sulfur subunit, mitochondrial OS=Homo sapiens OX=9606 GN=SDHB PE=1 SV=3	35.7143	9	24	9	280	31.609	8.76	102.6	101.5	103.5	114.5	84.2	102.8	98.6	98.9	93.5
P09467	FBP1	Fructose-1,6-bisphosphatase 1 OS=Homo sapiens OX=9606 GN=FBP1 PE=1 SV=5	30.7692	7	13	7	338	36.819	6.99	96.1	110.1	89.9	102.6	77.4	113.9	103.8	104.7	101.5
P18428	LBP	Lipopolysaccharide-binding protein OS=Homo sapiens OX=9606 GN=LBP PE=1 SV=3	12.474	5	12	5	481	53.35	6.7	126.6	110.4	89.2	76.5	122	98.8	104.7	84.5	87.2
Q93008	USP9X	Probable ubiquitin carboxyl-terminal hydrolase FAF-X OS=Homo sapiens OX=9606 GN=USP9X PE=1 SV=3	7.393	16	19	16	2570	292.094	5.8	97.3	100.2	98	100.3	101.8	101.4	95.3	103.4	102.2
P62277	RPS13	40S ribosomal protein S13 OS=Homo sapiens OX=9606 GN=RPS13 PE=1 SV=2	36.4238	6	35	6	151	17.212	10.54	100.3	112.6	106.5	100.6	95.1	99.2	91.6	98.3	95.7
P08697	SERPINF2	Alpha-2-antiplasmin OS=Homo sapiens OX=9606 GN=SERPINF2 PE=1 SV=3	18.5336	7	19	7	491	54.531	6.29	97.3	82.4	120.7	74.6	105.3	114.7	136.3	81.2	87.5
Q9Y5B9	SUPT16H	FACT complex subunit SPT16 OS=Homo sapiens OX=9606 GN=SUPT16H PE=1 SV=1	11.6523	12	20	12	1047	119.838	5.66	90.2	111.5	116.2	91.6	91.6	103.7	99.7	99.9	95.7
P49591	SARS	Serine--tRNA ligase, cytoplasmic OS=Homo sapiens OX=9606 GN=SARS PE=1 SV=3	24.7082	10	28	10	514	58.74	6.43	93.8	105.2	99.9	96.5	97.6	103.8	103.1	98.5	101.7
Q14839	CHD4	Chromodomain-helicase-DNA-binding protein 4 OS=Homo sapiens OX=9606 GN=CHD4 PE=1 SV=2	6.48536	11	15	5	1912	217.867	5.86	96.2	113.8	111.5	95.2	95.5	100.1	96.5	98.7	92.5
Q7Z6Z7	HUWE1	E3 ubiquitin-protein ligase HUWE1 OS=Homo sapiens OX=9606 GN=HUWE1 PE=1 SV=3	6.0128	21	25	21	4374	481.589	5.22	94.5	104.9	99.8	100	99.4	100.5	100.3	100.6	100
P13671	C6	Complement component C6 OS=Homo sapiens OX=9606 GN=C6 PE=1 SV=3	7.17345	5	10	5	934	104.718	6.76	100.2	88	116.7	78.5	96.6	98.5	129.7	95.2	96.6
P61764	STXBP1	Syntaxin-binding protein 1 OS=Homo sapiens OX=9606 GN=STXBP1 PE=1 SV=1	16.835	8	14	8	594	67.526	6.96	89.4	78.8	82.7	85.8	92.2	85.2	115.4	144.7	125.9
P63279	UBE2I	SUMO-conjugating enzyme UBC9 OS=Homo sapiens OX=9606 GN=UBE2I PE=1 SV=1	25.9494	3	12	3	158	17.995	8.66	86.6	119.6	118.2	88.5	88.2	95.5	97.1	109.1	97.2
Q8TD06	AGR3	Anterior gradient protein 3 OS=Homo sapiens OX=9606 GN=AGR3 PE=1 SV=1	37.9518	7	20	6	166	19.159	7.99	138.5	94.9	88.9	142	76.8	113.2	82.3	87.2	76.2
P08575	PTPRC	Receptor-type tyrosine-protein phosphatase C OS=Homo sapiens OX=9606 GN=PTPRC PE=1 SV=3	11.1792	12	19	12	1306	147.394	6.15	82.8	115.6	143	78.6	77.5	98.9	110	100.8	92.7
P53004	BLVRA	Biliverdin reductase A OS=Homo sapiens OX=9606 GN=BLVRA PE=1 SV=2	31.0811	10	18	10	296	33.407	6.44	90	98.6	104	98.6	104	94.8	97.5	106.7	105.8
P49792	RANBP2	E3 SUMO-protein ligase RanBP2 OS=Homo sapiens OX=9606 GN=RANBP2 PE=1 SV=2	9.08809	23	25	22	3224	357.974	6.2	96.7	110.1	107.3	98.5	92.8	101.1	96.9	105	91.7
P01116	KRAS	GTPase KRas OS=Homo sapiens OX=9606 GN=KRAS PE=1 SV=1	41.7989	5	9	2	189	21.642	6.77	97.7	94.6	102.8	102.8	100.2	102.9	102.5	100.4	96
Q9UNZ2	NSFL1C	NSFL1 cofactor p47 OS=Homo sapiens OX=9606 GN=NSFL1C PE=1 SV=2	33.2432	10	17	10	370	40.548	5.1	92.5	106.7	102	101.4	110.3	94.8	101.5	101.8	89
P15153	RAC2	Ras-related C3 botulinum toxin substrate 2 OS=Homo sapiens OX=9606 GN=RAC2 PE=1 SV=1	31.25	6	20	2	192	21.415	7.61	76	135.8	152.6	79.6	72.2	95.4	109.7	101.2	77.7
P55010	EIF5	Eukaryotic translation initiation factor 5 OS=Homo sapiens OX=9606 GN=EIF5 PE=1 SV=2	21.3457	7	15	7	431	49.192	5.58	102.3	103.8	98	102.6	103	102.8	97.3	96.7	93.6
Q52LJ0	FAM98B	Protein FAM98B OS=Homo sapiens OX=9606 GN=FAM98B PE=1 SV=1	43.3333	9	11	8	330	37.167	6.29	92.4	111.8	106.4	96.6	93.5	98.7	98.8	104	97.7
P36507	MAP2K2	Dual specificity mitogen-activated protein kinase kinase 2 OS=Homo sapiens OX=9606 GN=MAP2K2 PE=1 SV=1	23.5	8	14	3	400	44.396	6.55	97.8	106.5	95.3	95.4	108.1	93.1	93	106	104.7
P63172	DYNLT1	Dynein light chain Tctex-type 1 OS=Homo sapiens OX=9606 GN=DYNLT1 PE=1 SV=1	49.5575	3	7	3	113	12.444	5.08	97.8	100.4	94.8	119.1	115.9	94.9	82	92.5	102.6
Q9H299	SH3BGRL3	SH3 domain-binding glutamic acid-rich-like protein 3 OS=Homo sapiens OX=9606 GN=SH3BGRL3 PE=1 SV=1	74.1935	5	18	5	93	10.431	4.93	99.4	97.4	105.4	100.8	107.7	98.6	95.8	93.7	101.1
P13611	VCAN	Versican core protein OS=Homo sapiens OX=9606 GN=VCAN PE=1 SV=3	3.97527	14	25	14	3396	372.59	4.51	110.6	79.2	76.3	114.3	133.9	84.4	92.8	83.1	125.4
Q9NZB2	FAM120A	Constitutive coactivator of PPAR-gamma-like protein 1 OS=Homo sapiens OX=9606 GN=FAM120A PE=1 SV=2	11.449	11	17	11	1118	121.811	8.88	97.9	100.8	100.9	96.8	98.1	105.3	102.1	100.1	97.9
Q13409	DYNC1I2	Cytoplasmic dynein 1 intermediate chain 2 OS=Homo sapiens OX=9606 GN=DYNC1I2 PE=1 SV=3	18.0251	9	17	9	638	71.412	5.2	100.7	103.6	96.1	108.3	105.6	99.3	89.7	98.7	97.9
Q13310	PABPC4	Polyadenylate-binding protein 4 OS=Homo sapiens OX=9606 GN=PABPC4 PE=1 SV=1	17.236	10	19	3	644	70.738	9.26	91.1	110	104.4	96.5	100.5	99.6	97	101	99.9
P18859	ATP5J	ATP synthase-coupling factor 6, mitochondrial OS=Homo sapiens OX=9606 GN=ATP5J PE=1 SV=1	44.4444	4	17	4	108	12.58	9.52	109	107.8	105.1	105.6	75.8	108.5	99.9	104.8	83.5
P0DMN0	SULT1A4	Sulfotransferase 1A4 OS=Homo sapiens OX=9606 GN=SULT1A4 PE=1 SV=1	43.7288	9	24	4	295	34.174	6.01	96.8	99.5	110.3	102.3	81.4	112.6	100.8	107.2	89.1
P15090	FABP4	Fatty acid-binding protein, adipocyte OS=Homo sapiens OX=9606 GN=FABP4 PE=1 SV=3	44.697	5	15	4	132	14.709	7.14	74.7	84.4	89.7	72.9	75	76.6	112.5	137.2	176.9
P00492	HPRT1	Hypoxanthine-guanine phosphoribosyltransferase OS=Homo sapiens OX=9606 GN=HPRT1 PE=1 SV=2	38.0734	7	15	7	218	24.564	6.68	100.3	103.3	108.4	92.9	92.4	96.1	101.6	99.1	105.9
O15145	ARPC3	Actin-related protein 2/3 complex subunit 3 OS=Homo sapiens OX=9606 GN=ARPC3 PE=1 SV=3	23.5955	4	16	4	178	20.533	8.59	94	114	112.6	103.6	85.9	101.4	92.4	99.4	96.7
P02786	TFRC	Transferrin receptor protein 1 OS=Homo sapiens OX=9606 GN=TFRC PE=1 SV=2	18.5526	12	19	12	760	84.818	6.61	105.5	108	104.8	96.6	96.9	122.7	87.8	86.5	91.2
Q9UI15	TAGLN3	Transgelin-3 OS=Homo sapiens OX=9606 GN=TAGLN3 PE=1 SV=2	32.6633	5	18	3	199	22.458	7.33	75.9	66.5	69.4	89	85.7	78.3	130.4	153	151.7
Q9Y2J2	EPB41L3	Band 4.1-like protein 3 OS=Homo sapiens OX=9606 GN=EPB41L3 PE=1 SV=2	15.9154	14	32	9	1087	120.603	5.19	95.6	88.8	94.3	93	101.5	86.4	111.4	123.4	105.7
O43615	TIMM44	Mitochondrial import inner membrane translocase subunit TIM44 OS=Homo sapiens OX=9606 GN=TIMM44 PE=1 SV=2	18.8053	7	13	7	452	51.323	8.32	100.4	105.6	101.8	104	99.9	102.9	93.7	98.6	92.9
P50895	BCAM	Basal cell adhesion molecule OS=Homo sapiens OX=9606 GN=BCAM PE=1 SV=2	22.7707	11	18	11	628	67.363	5.81	88.2	114.5	89.9	84.8	89.7	88.3	109.8	118.3	116.4
Q96C86	DCPS	m7GpppX diphosphatase OS=Homo sapiens OX=9606 GN=DCPS PE=1 SV=2	26.7062	7	16	7	337	38.585	6.38	97	100.8	111.4	103.5	96	97.4	98.7	93.4	101.7
O75116	ROCK2	Rho-associated protein kinase 2 OS=Homo sapiens OX=9606 GN=ROCK2 PE=1 SV=4	16.7147	21	31	15	1388	160.799	6.02	100.5	101.1	98.8	100.7	103.1	98.6	98.4	97.6	101.1
O15143	ARPC1B	Actin-related protein 2/3 complex subunit 1B OS=Homo sapiens OX=9606 GN=ARPC1B PE=1 SV=3	31.1828	10	19	9	372	40.923	8.35	92.8	116.1	127.9	93.1	82.8	102.3	97.8	97.4	89.8
Q6YHK3	CD109	CD109 antigen OS=Homo sapiens OX=9606 GN=CD109 PE=1 SV=2	10.5882	12	17	12	1445	161.587	5.85	99.9	107.8	88.7	91.6	101.6	97.4	86.3	110.9	115.9
Q9NSD9	FARSB	Phenylalanine--tRNA ligase beta subunit OS=Homo sapiens OX=9606 GN=FARSB PE=1 SV=3	35.9932	19	37	19	589	66.074	6.84	95.2	107.5	99.6	95.5	93.5	100.4	97.4	107.3	103.6
O75477	ERLIN1	Erlin-1 OS=Homo sapiens OX=9606 GN=ERLIN1 PE=1 SV=1	23.4104	7	18	4	346	38.901	7.87	103	106.1	108.1	103.7	88.4	101.9	99.8	100.5	88.5
Q27J81	INF2	Inverted formin-2 OS=Homo sapiens OX=9606 GN=INF2 PE=1 SV=2	9.84788	9	14	9	1249	135.54	5.38	103.6	103.6	103.5	95.1	100.1	95.9	100.6	99.7	98
P13645	KRT10	Keratin, type I cytoskeletal 10 OS=Homo sapiens OX=9606 GN=KRT10 PE=1 SV=6	31.5068	14	26	12	584	58.792	5.21	79.9	95.5	87.7	97.1	144.9	86.7	88.8	89.3	130.3
O14773	TPP1	Tripeptidyl-peptidase 1 OS=Homo sapiens OX=9606 GN=TPP1 PE=1 SV=2	9.41385	4	17	4	563	61.21	6.48	92.9	104.1	112.9	94.1	87.3	102.9	104.4	103.5	97.9
Q96AE4	FUBP1	Far upstream element-binding protein 1 OS=Homo sapiens OX=9606 GN=FUBP1 PE=1 SV=3	19.0994	11	23	9	644	67.518	7.61	91.4	111.4	115.2	95.4	87.6	100.3	105.9	102.7	90
P01019	AGT	Angiotensinogen OS=Homo sapiens OX=9606 GN=AGT PE=1 SV=1	13.6082	6	17	6	485	53.121	6.32	91.6	93.3	107.1	86.2	106.2	109.4	123.9	89.6	92.6
Q01484	ANK2	Ankyrin-2 OS=Homo sapiens OX=9606 GN=ANK2 PE=1 SV=4	3.99292	13	17	10	3957	433.448	5.14	91.7	73.6	80.8	90.9	105.9	78.4	115.4	130	133.3
Q5VYK3	ECPAS	Proteasome adapter and scaffold protein ECM29 OS=Homo sapiens OX=9606 GN=ECPAS PE=1 SV=2	7.64228	10	13	10	1845	204.16	7.12	99.3	108.2	101	100.8	97.5	102.5	96.9	93.9	99.9
Q16576	RBBP7	Histone-binding protein RBBP7 OS=Homo sapiens OX=9606 GN=RBBP7 PE=1 SV=1	23.7647	9	20	3	425	47.79	5.05	93.6	111.1	103	93.2	103.7	100.7	104.2	95.2	95.5
P14868	DARS	Aspartate--tRNA ligase, cytoplasmic OS=Homo sapiens OX=9606 GN=DARS PE=1 SV=2	45.509	21	33	21	501	57.1	6.55	96.2	106.3	107.1	96.9	98.1	101.5	98	97.4	98.5
O15400	STX7	Syntaxin-7 OS=Homo sapiens OX=9606 GN=STX7 PE=1 SV=4	39.0805	8	16	8	261	29.797	5.55	91.9	104.2	108	97.8	98.9	95.7	99.3	105.1	99.1
P26440	IVD	Isovaleryl-CoA dehydrogenase, mitochondrial OS=Homo sapiens OX=9606 GN=IVD PE=1 SV=1	22.2222	8	18	8	423	46.29	8.19	109.9	106.7	110.4	105.5	87.1	86.5	99	104.7	90.1
P17252	PRKCA	Protein kinase C alpha type OS=Homo sapiens OX=9606 GN=PRKCA PE=1 SV=4	27.381	16	28	12	672	76.7	7.05	100.3	95.4	88.3	103.7	106.4	94.9	104.6	101.2	105.3
P61221	ABCE1	ATP-binding cassette sub-family E member 1 OS=Homo sapiens OX=9606 GN=ABCE1 PE=1 SV=1	21.0351	11	21	11	599	67.271	8.34	98.2	108.8	103.6	102.6	102.3	99.9	92.4	96.3	95.9
P11233	RALA	Ras-related protein Ral-A OS=Homo sapiens OX=9606 GN=RALA PE=1 SV=1	36.4078	6	19	3	206	23.552	7.11	97.6	100.4	92.5	95.7	102.3	97.1	109	109.5	95.8
Q13630	TSTA3	GDP-L-fucose synthase OS=Homo sapiens OX=9606 GN=TSTA3 PE=1 SV=1	30.5296	8	14	8	321	35.87	6.6	110.7	97.5	99.4	104.7	90.9	105.7	94.8	96.6	99.6
Q9BUJ2	HNRNPUL1	Heterogeneous nuclear ribonucleoprotein U-like protein 1 OS=Homo sapiens OX=9606 GN=HNRNPUL1 PE=1 SV=2	21.4953	15	22	15	856	95.679	6.92	95.9	107.5	101.5	105	103.9	98	96.4	97.3	94.6
P26373	RPL13	60S ribosomal protein L13 OS=Homo sapiens OX=9606 GN=RPL13 PE=1 SV=4	36.4929	8	22	8	211	24.247	11.65	99.1	115.9	111.1	96.3	89.7	103.5	90.6	101.1	92.6
P08571	CD14	Monocyte differentiation antigen CD14 OS=Homo sapiens OX=9606 GN=CD14 PE=1 SV=2	20	5	10	5	375	40.051	6.23	91.4	97.5	117.9	87.7	88.1	108.7	105.4	95.2	108.1
P49720	PSMB3	Proteasome subunit beta type-3 OS=Homo sapiens OX=9606 GN=PSMB3 PE=1 SV=2	27.3171	4	18	4	205	22.933	6.55	99.8	104.4	111.2	96.7	91.7	97	93.6	101.2	104.5
Q16881	TXNRD1	Thioredoxin reductase 1, cytoplasmic OS=Homo sapiens OX=9606 GN=TXNRD1 PE=1 SV=3	22.0339	10	18	10	649	70.862	7.39	103.2	93.2	96.5	106	103.3	98.9	102.7	96.3	99.9
P61457	PCBD1	Pterin-4-alpha-carbinolamine dehydratase OS=Homo sapiens OX=9606 GN=PCBD1 PE=1 SV=2	39.4231	4	14	3	104	11.992	6.8	95.3	102.7	92.8	101.3	95.1	106.9	102.6	102.5	100.8
P41567	EIF1	Eukaryotic translation initiation factor 1 OS=Homo sapiens OX=9606 GN=EIF1 PE=1 SV=1	53.9823	5	10	2	113	12.725	7.44	91.7	112.4	99.3	120.7	104.7	95.4	80.5	104.3	91.1
Q13683	ITGA7	Integrin alpha-7 OS=Homo sapiens OX=9606 GN=ITGA7 PE=1 SV=3	16.3421	17	32	17	1181	128.866	5.73	97.6	96.8	95.7	97.1	92.7	111.5	109.6	102.3	96.6
Q14247	CTTN	Src substrate cortactin OS=Homo sapiens OX=9606 GN=CTTN PE=1 SV=2	18.9091	10	16	10	550	61.549	5.4	103.8	101.3	96.3	114.8	115.5	100.8	87.6	99.8	80.1
Q9UMR2	DDX19B	ATP-dependent RNA helicase DDX19B OS=Homo sapiens OX=9606 GN=DDX19B PE=1 SV=1	20.8768	9	20	9	479	53.893	6.3	97.7	103.7	106.8	98	102.1	102.5	97.8	99.1	92.4
O75165	DNAJC13	DnaJ homolog subfamily C member 13 OS=Homo sapiens OX=9606 GN=DNAJC13 PE=1 SV=5	8.15872	13	16	13	2243	254.252	6.74	96.8	101.5	107.7	98.5	95.4	98.2	102.6	98.6	100.7
P49321	NASP	Nuclear autoantigenic sperm protein OS=Homo sapiens OX=9606 GN=NASP PE=1 SV=2	20.4315	13	22	13	788	85.186	4.3	89.2	121.2	121.9	96	87.5	101.7	95	98.5	89
P04275	VWF	von Willebrand factor OS=Homo sapiens OX=9606 GN=VWF PE=1 SV=4	4.94134	11	18	11	2813	309.058	5.48	94.3	86.2	103.5	90.2	93.9	101.9	110.1	104.9	115
Q16695	HIST3H3	Histone H3.1t OS=Homo sapiens OX=9606 GN=HIST3H3 PE=1 SV=3	55.8824	8	47	1	136	15.499	11.12	71.8	129.7	120.5	97.1	73.2	96.3	101	95.6	115
O95747	OXSR1	Serine/threonine-protein kinase OSR1 OS=Homo sapiens OX=9606 GN=OXSR1 PE=1 SV=1	20.4934	9	16	7	527	57.986	6.43	94.4	103.7	98.7	96.8	99.4	96.5	105.6	103.4	101.5
P35573	AGL	Glycogen debranching enzyme OS=Homo sapiens OX=9606 GN=AGL PE=1 SV=3	11.0313	12	16	12	1532	174.652	6.76	94.6	105.5	91	104.3	107.9	93.2	97.8	104.8	100.9
Q15717	ELAVL1	ELAV-like protein 1 OS=Homo sapiens OX=9606 GN=ELAVL1 PE=1 SV=2	27.3006	8	18	8	326	36.069	9.17	95.4	109.9	102.6	105.8	105.1	101.1	93.3	97.4	89.3
Q15459	SF3A1	Splicing factor 3A subunit 1 OS=Homo sapiens OX=9606 GN=SF3A1 PE=1 SV=1	19.546	12	15	12	793	88.831	5.22	95	112.5	111.3	95.3	92.1	101.4	97.4	101	93.9
P16157	ANK1	Ankyrin-1 OS=Homo sapiens OX=9606 GN=ANK1 PE=1 SV=3	7.44285	11	16	10	1881	206.137	6.01	115.2	80.2	112.4	86.2	99.2	81.8	102.7	113.7	108.5
Q14118	DAG1	Dystroglycan OS=Homo sapiens OX=9606 GN=DAG1 PE=1 SV=2	13.9665	9	20	9	895	97.381	8.56	98.3	93.8	91.7	100.6	113.1	96.1	105.2	100.6	100.6
P25325	MPST	3-mercaptopyruvate sulfurtransferase OS=Homo sapiens OX=9606 GN=MPST PE=1 SV=3	37.3737	8	17	8	297	33.158	6.6	101.6	112.3	93.1	106.6	89.1	104	101.8	94.1	97.2
Q99459	CDC5L	Cell division cycle 5-like protein OS=Homo sapiens OX=9606 GN=CDC5L PE=1 SV=2	9.85037	5	8	5	802	92.194	8.18	92.9	109.9	109.6	103.8	103.7	95.6	95.6	108.6	80.4
Q32MZ4	LRRFIP1	Leucine-rich repeat flightless-interacting protein 1 OS=Homo sapiens OX=9606 GN=LRRFIP1 PE=1 SV=2	10.2723	7	13	6	808	89.199	4.65	98.3	98.6	103.3	96.9	101.1	99	95.2	99.1	108.6
Q8NF91	SYNE1	Nesprin-1 OS=Homo sapiens OX=9606 GN=SYNE1 PE=1 SV=4	1.84154	11	13	11	8797	1010.46	5.53	89.7	104.3	100.2	107.6	96.9	105.7	98.6	100.9	96.1
P15088	CPA3	Mast cell carboxypeptidase A OS=Homo sapiens OX=9606 GN=CPA3 PE=1 SV=2	19.6643	9	28	9	417	48.639	9	96.4	83	107	65.6	67.2	113.9	141.5	138.4	87.1
P62851	RPS25	40S ribosomal protein S25 OS=Homo sapiens OX=9606 GN=RPS25 PE=1 SV=1	36	6	22	6	125	13.734	10.11	98.9	113.7	111.7	97.2	87	103.3	92.3	100.1	95.7
Q13043	STK4	Serine/threonine-protein kinase 4 OS=Homo sapiens OX=9606 GN=STK4 PE=1 SV=2	22.9979	9	14	4	487	55.595	5.07	90.1	119.5	129.1	89.7	83.7	96.9	103.8	101.7	85.5
Q96HE7	ERO1A	ERO1-like protein alpha OS=Homo sapiens OX=9606 GN=ERO1A PE=1 SV=2	25.8547	10	16	10	468	54.358	5.68	106.5	112.5	108.3	105.4	97.3	106.9	91.5	89.8	81.8
Q04828	AKR1C1	Aldo-keto reductase family 1 member C1 OS=Homo sapiens OX=9606 GN=AKR1C1 PE=1 SV=1	39.6285	9	18	4	323	36.765	7.88	89	103.8	90.2	91.5	140.2	85.2	92.4	99.7	107.9
Q9HCJ6	VAT1L	Synaptic vesicle membrane protein VAT-1 homolog-like OS=Homo sapiens OX=9606 GN=VAT1L PE=1 SV=2	25.537	8	12	8	419	45.87	5.06	104.9	80.4	86.2	87.5	106.1	83	109.5	135.2	107.3
P62917	RPL8	60S ribosomal protein L8 OS=Homo sapiens OX=9606 GN=RPL8 PE=1 SV=2	46.6926	10	33	10	257	28.007	11.03	96	112.8	108.3	101.6	93.2	100.9	93.3	100.5	93.5
P51153	RAB13	Ras-related protein Rab-13 OS=Homo sapiens OX=9606 GN=RAB13 PE=1 SV=1	33.4975	7	19	4	203	22.76	9.19	102.7	96.4	101.2	102.3	108	102.4	87	96.4	103.5
P01034	CST3	Cystatin-C OS=Homo sapiens OX=9606 GN=CST3 PE=1 SV=1	30.137	3	9	3	146	15.789	8.75	115.4	90.3	97.3	135.7	85.2	101	89.1	88.9	97.1
Q9BTV4	TMEM43	Transmembrane protein 43 OS=Homo sapiens OX=9606 GN=TMEM43 PE=1 SV=1	27.5	10	22	10	400	44.847	8.13	96.8	94.8	98.1	95.7	109.7	92.5	96.3	102.1	114
Q15437	SEC23B	Protein transport protein Sec23B OS=Homo sapiens OX=9606 GN=SEC23B PE=1 SV=2	7.82269	5	11	3	767	86.424	6.89	110.8	101.7	102	109.3	90.6	112.5	92.6	90.6	89.9
Q15005	SPCS2	Signal peptidase complex subunit 2 OS=Homo sapiens OX=9606 GN=SPCS2 PE=1 SV=3	31.4159	7	16	7	226	24.987	8.47	99.5	112.8	102.1	98.6	88.6	108	101	100.9	88.4
Q13616	CUL1	Cullin-1 OS=Homo sapiens OX=9606 GN=CUL1 PE=1 SV=2	16.4948	11	16	11	776	89.622	8	98.3	98.7	95.2	102.9	104.7	97.2	100.1	99.2	103.8
O00161	SNAP23	Synaptosomal-associated protein 23 OS=Homo sapiens OX=9606 GN=SNAP23 PE=1 SV=1	53.5545	8	15	8	211	23.34	5.01	100.8	106.5	114.4	98.5	94.2	101.8	97.5	95.7	90.5
Q9Y3F4	STRAP	Serine-threonine kinase receptor-associated protein OS=Homo sapiens OX=9606 GN=STRAP PE=1 SV=1	36.2857	11	19	11	350	38.414	5.12	96.3	104.4	98	104	103.3	101.9	96.6	97.3	98.2
Q9Y394	DHRS7	Dehydrogenase/reductase SDR family member 7 OS=Homo sapiens OX=9606 GN=DHRS7 PE=1 SV=1	24.4838	6	10	6	339	38.274	8.32	96.1	101.6	99.9	98.8	91.2	100.7	105.6	107.3	98.7
P50135	HNMT	Histamine N-methyltransferase OS=Homo sapiens OX=9606 GN=HNMT PE=1 SV=1	29.4521	7	13	7	292	33.274	5.34	93.3	109.9	98	111.6	88.8	99.9	94.4	108.5	95.6
Q6YN16	HSDL2	Hydroxysteroid dehydrogenase-like protein 2 OS=Homo sapiens OX=9606 GN=HSDL2 PE=1 SV=1	19.378	7	14	7	418	45.366	7.99	95.4	109	98.8	104.2	85.4	108.9	100	109.9	88.3
Q13547	HDAC1	Histone deacetylase 1 OS=Homo sapiens OX=9606 GN=HDAC1 PE=1 SV=1	29.8755	10	17	8	482	55.068	5.48	93	113.3	114.4	97.2	87.1	109.6	97.6	98	89.8
P30466	HLA-B	HLA class I histocompatibility antigen, B-18 alpha chain OS=Homo sapiens OX=9606 GN=HLA-B PE=1 SV=1	28.453	7	21	1	362	40.25	6.76	78.3	116.9	184.7	65	104.5	66.5	116.8	97.3	70
P62280	RPS11	40S ribosomal protein S11 OS=Homo sapiens OX=9606 GN=RPS11 PE=1 SV=3	49.3671	10	33	10	158	18.419	10.3	98.4	111.3	109.1	96.5	91.6	103.7	91.2	101.8	96.4
O43837	IDH3B	Isocitrate dehydrogenase [NAD] subunit beta, mitochondrial OS=Homo sapiens OX=9606 GN=IDH3B PE=1 SV=2	35.3247	12	21	12	385	42.157	8.46	107.6	107.4	103.2	103.1	91.3	101.3	96.8	103	86.2
Q9P0V9	SEPT10	Septin-10 OS=Homo sapiens OX=9606 GN=SEPT10 PE=1 SV=2	15.6388	5	12	4	454	52.56	6.8	98.3	98.8	95	95.2	99.3	91.1	86	113.2	123
P30566	ADSL	Adenylosuccinate lyase OS=Homo sapiens OX=9606 GN=ADSL PE=1 SV=2	25.2066	9	15	9	484	54.854	7.11	96.2	104.3	102.8	98.5	99.7	99.4	100.5	101.4	97.2
Q13151	HNRNPA0	Heterogeneous nuclear ribonucleoprotein A0 OS=Homo sapiens OX=9606 GN=HNRNPA0 PE=1 SV=1	26.2295	7	19	5	305	30.822	9.29	92.3	109	108.2	100.2	104.7	103.1	93.6	110.7	78.2
P63167	DYNLL1	Dynein light chain 1, cytoplasmic OS=Homo sapiens OX=9606 GN=DYNLL1 PE=1 SV=1	44.9438	3	20	2	89	10.359	7.4	107.3	97.3	99.9	106.9	107.9	100.3	90	93.6	96.8
Q06828	FMOD	Fibromodulin OS=Homo sapiens OX=9606 GN=FMOD PE=1 SV=2	26.5957	7	18	7	376	43.152	6.04	87.7	103.2	98.4	95.2	90.2	109.6	116.4	102.5	96.9
Q5JTV8	TOR1AIP1	Torsin-1A-interacting protein 1 OS=Homo sapiens OX=9606 GN=TOR1AIP1 PE=1 SV=2	20.5832	9	18	9	583	66.208	8.18	93	103.3	110.5	94.4	94.9	97.6	105.2	105.5	95.7
P17480	UBTF	Nucleolar transcription factor 1 OS=Homo sapiens OX=9606 GN=UBTF PE=1 SV=1	10.733	7	13	7	764	89.35	5.81	94.7	113.1	114.6	94.6	91.4	97.5	95.8	103.8	94.5
Q13425	SNTB2	Beta-2-syntrophin OS=Homo sapiens OX=9606 GN=SNTB2 PE=1 SV=1	18.1481	9	16	8	540	57.913	8.82	99.9	94.6	96.7	97.1	101.1	99.3	101.6	104.8	104.8
Q6XQN6	NAPRT	Nicotinate phosphoribosyltransferase OS=Homo sapiens OX=9606 GN=NAPRT PE=1 SV=2	22.8625	8	16	8	538	57.542	5.68	86	98.6	108.1	103.2	85.3	107.4	106.3	100.8	104.3
Q8WZA0	LZIC	Protein LZIC OS=Homo sapiens OX=9606 GN=LZIC PE=1 SV=1	41.0526	5	12	5	190	21.481	4.94	93.6	104.6	93.5	94.7	93.4	97.7	113.1	102.7	106.8
Q9HA64	FN3KRP	Ketosamine-3-kinase OS=Homo sapiens OX=9606 GN=FN3KRP PE=1 SV=2	22.3301	6	15	6	309	34.39	7.33	89.5	116.8	85.2	107.7	84.9	95.3	106.1	97.7	116.7
Q14738	PPP2R5D	Serine/threonine-protein phosphatase 2A 56 kDa regulatory subunit delta isoform OS=Homo sapiens OX=9606 GN=PPP2R5D PE=1 SV=1	12.9568	7	12	5	602	69.947	8.13	94	104.6	98.2	99.5	106	94.9	98.6	102.8	101.3
Q02809	PLOD1	Procollagen-lysine,2-oxoglutarate 5-dioxygenase 1 OS=Homo sapiens OX=9606 GN=PLOD1 PE=1 SV=2	6.32737	4	9	4	727	83.497	6.95	83.5	103.9	105.2	92.8	123.7	94.9	83.3	91.6	121.1
Q99584	S100A13	Protein S100-A13 OS=Homo sapiens OX=9606 GN=S100A13 PE=1 SV=1	48.9796	6	20	6	98	11.464	6.16	86.9	90.9	94.2	120.4	111.3	93.3	95.8	93.9	113.4
Q9UBY9	HSPB7	Heat shock protein beta-7 OS=Homo sapiens OX=9606 GN=HSPB7 PE=1 SV=1	37.0588	5	13	5	170	18.599	6.52	115.8	102.1	97.4	108.7	112.1	97.2	91.1	86.5	89.1
P50416	CPT1A	Carnitine O-palmitoyltransferase 1, liver isoform OS=Homo sapiens OX=9606 GN=CPT1A PE=1 SV=2	13.3247	9	15	9	773	88.311	8.65	98.3	110.8	105.5	105.5	86.4	110	114.7	76.9	91.8
P23786	CPT2	Carnitine O-palmitoyltransferase 2, mitochondrial OS=Homo sapiens OX=9606 GN=CPT2 PE=1 SV=2	22.0365	14	22	14	658	73.73	8.18	108.8	109.4	96	129.2	75.6	105.9	96.5	97	81.8
P01111	NRAS	GTPase NRas OS=Homo sapiens OX=9606 GN=NRAS PE=1 SV=1	32.2751	4	7	1	189	21.216	5.17	96.4	101.8	97.1	100.2	100.1	96.8	98.4	106.2	103
O43813	LANCL1	LanC-like protein 1 OS=Homo sapiens OX=9606 GN=LANCL1 PE=1 SV=1	23.8095	7	13	7	399	45.254	7.75	98	97.8	94.1	96.4	96.4	96.3	100.3	111.9	108.8
O95433	AHSA1	Activator of 90 kDa heat shock protein ATPase homolog 1 OS=Homo sapiens OX=9606 GN=AHSA1 PE=1 SV=1	29.8817	9	15	9	338	38.25	5.53	90.9	104.9	108.2	93	96.8	103.4	107.3	98.4	97
Q9Y2J8	PADI2	Protein-arginine deiminase type-2 OS=Homo sapiens OX=9606 GN=PADI2 PE=1 SV=2	11.5789	7	14	7	665	75.515	5.59	121.3	98.4	95.4	133.1	81.2	93.9	101.4	95.5	79.9
Q8N163	CCAR2	Cell cycle and apoptosis regulator protein 2 OS=Homo sapiens OX=9606 GN=CCAR2 PE=1 SV=2	16.2514	12	19	12	923	102.838	5.22	99	111.8	110.9	96.8	91	101.4	92.7	105.2	91.2
Q06124	PTPN11	Tyrosine-protein phosphatase non-receptor type 11 OS=Homo sapiens OX=9606 GN=PTPN11 PE=1 SV=2	27.6382	13	21	13	597	68.393	7.3	96.7	98.7	98.5	109	106.3	96.8	99.4	94.6	99.9
Q93034	CUL5	Cullin-5 OS=Homo sapiens OX=9606 GN=CUL5 PE=1 SV=4	13.8462	11	17	10	780	90.897	7.94	95.1	104.3	96.8	103.9	100.2	96.3	101.3	101.7	100.4
Q9Y6E0	STK24	Serine/threonine-protein kinase 24 OS=Homo sapiens OX=9606 GN=STK24 PE=1 SV=1	15.5756	6	13	3	443	49.277	5.69	105	98.5	92.7	90.5	91.4	98.3	135.6	91.8	96.3
Q9Y4F1	FARP1	FERM, ARHGEF and pleckstrin domain-containing protein 1 OS=Homo sapiens OX=9606 GN=FARP1 PE=1 SV=1	15.311	12	17	12	1045	118.559	8.15	96.5	100.6	94.6	114.2	103	104.5	94.3	94.5	97.7
P52788	SMS	Spermine synthase OS=Homo sapiens OX=9606 GN=SMS PE=1 SV=2	36.612	10	12	10	366	41.242	5.02	99.4	101	94.7	104	103.7	102.4	97.9	96.6	100.3
P35613	BSG	Basigin OS=Homo sapiens OX=9606 GN=BSG PE=1 SV=2	25.1948	7	19	7	385	42.174	5.66	92.9	103	92.9	106	104.5	95.5	100.3	107.5	97.4
Q9NR28	DIABLO	Diablo homolog, mitochondrial OS=Homo sapiens OX=9606 GN=DIABLO PE=1 SV=1	35.1464	6	10	6	239	27.114	5.9	99.5	107.6	102.7	101.1	95.4	101.5	94.6	100.9	96.5
P36269	GGT5	Glutathione hydrolase 5 proenzyme OS=Homo sapiens OX=9606 GN=GGT5 PE=1 SV=2	16.2116	8	14	8	586	62.222	7.55	81.6	105.9	114.1	81.5	76.2	86.8	106.6	131.6	115.7
Q02750	MAP2K1	Dual specificity mitogen-activated protein kinase kinase 1 OS=Homo sapiens OX=9606 GN=MAP2K1 PE=1 SV=2	27.4809	10	16	5	393	43.411	6.62	83.5	110.9	88.4	89.1	107.3	108.9	107.7	104.7	99.6
P58546	MTPN	Myotrophin OS=Homo sapiens OX=9606 GN=MTPN PE=1 SV=2	55.0847	6	14	6	118	12.887	5.52	97.9	110	102	102.5	101	96.7	88.2	99.9	101.8
P63220	RPS21	40S ribosomal protein S21 OS=Homo sapiens OX=9606 GN=RPS21 PE=1 SV=1	49.3976	4	15	4	83	9.106	8.5	95.8	113	109.2	98	93.4	103.7	93	99.2	94.6
Q9P1F3	ABRACL	Costars family protein ABRACL OS=Homo sapiens OX=9606 GN=ABRACL PE=1 SV=1	35.8025	2	9	2	81	9.051	6.29	88.9	130.1	128.5	103.7	64.3	102.7	102	97.2	82.5
Q9Y4J8	DTNA	Dystrobrevin alpha OS=Homo sapiens OX=9606 GN=DTNA PE=1 SV=2	12.5168	8	12	8	743	83.848	6.89	100.7	95.3	91	104.8	122.8	95.2	102.6	95.2	92.4
Q9Y295	DRG1	Developmentally-regulated GTP-binding protein 1 OS=Homo sapiens OX=9606 GN=DRG1 PE=1 SV=1	18.8011	7	13	6	367	40.517	8.9	98	113.3	105.8	101.5	95.9	101.3	92.9	94.2	97.2
P62316	SNRPD2	Small nuclear ribonucleoprotein Sm D2 OS=Homo sapiens OX=9606 GN=SNRPD2 PE=1 SV=1	55.9322	7	22	7	118	13.518	9.91	93.7	111.2	113.4	97.2	91.6	101.4	95.2	104.2	92
P25788	PSMA3	Proteasome subunit alpha type-3 OS=Homo sapiens OX=9606 GN=PSMA3 PE=1 SV=2	32.1569	11	20	11	255	28.415	5.33	97.5	107.4	108.6	98.4	91.7	101.7	95.4	103.5	95.8
Q9NUJ1	ABHD10	Mycophenolic acid acyl-glucuronide esterase, mitochondrial OS=Homo sapiens OX=9606 GN=ABHD10 PE=1 SV=1	16.6667	4	8	4	306	33.911	8.57	102.1	104.6	102.8	96.2	88.6	99.7	100.4	110.2	95.4
Q9UKV8	AGO2	Protein argonaute-2 OS=Homo sapiens OX=9606 GN=AGO2 PE=1 SV=3	22.9336	15	18	12	859	97.146	9.19	91.1	101.4	98.6	97.2	99.1	100.5	102.3	101.4	108.4
P80723	BASP1	Brain acid soluble protein 1 OS=Homo sapiens OX=9606 GN=BASP1 PE=1 SV=2	59.9119	8	16	8	227	22.68	4.63	83.5	102.2	103.6	83.3	96.2	80.5	108.7	141.3	100.7
Q15847	ADIRF	Adipogenesis regulatory factor OS=Homo sapiens OX=9606 GN=ADIRF PE=1 SV=1	78.9474	4	10	4	76	7.85	5.31	108.2	96.8	104.2	77.3	116.8	92.5	106.8	102.2	95.2
P52306	RAP1GDS1	Rap1 GTPase-GDP dissociation stimulator 1 OS=Homo sapiens OX=9606 GN=RAP1GDS1 PE=1 SV=3	25.7002	12	17	11	607	66.275	5.31	94.5	101.8	97.3	103.7	105.7	97.4	100.7	98.9	100
P14927	UQCRB	Cytochrome b-c1 complex subunit 7 OS=Homo sapiens OX=9606 GN=UQCRB PE=1 SV=2	55.8559	7	17	7	111	13.522	8.78	105.1	107.7	96	116	88.5	109.6	93.5	98.7	84.9
Q9Y266	NUDC	Nuclear migration protein nudC OS=Homo sapiens OX=9606 GN=NUDC PE=1 SV=1	26.8882	9	17	9	331	38.219	5.38	94.7	104	107.1	96.3	102.6	100.1	98.4	99.4	97.3
P41250	GARS	Glycine--tRNA ligase OS=Homo sapiens OX=9606 GN=GARS PE=1 SV=3	24.3572	14	21	14	739	83.113	7.03	100.8	105.1	104.7	104.8	100.3	102.3	91	98.3	92.7
O75828	CBR3	Carbonyl reductase [NADPH] 3 OS=Homo sapiens OX=9606 GN=CBR3 PE=1 SV=3	25.9928	6	13	3	277	30.831	6.18	96.4	87.6	95.7	91.2	116.7	103.3	99.6	105.5	103.9
Q96DG6	CMBL	Carboxymethylenebutenolidase homolog OS=Homo sapiens OX=9606 GN=CMBL PE=1 SV=1	45.3061	11	26	11	245	28.03	7.18	101.6	99.5	102.9	102.8	89.5	103.2	101.7	98.3	100.4
P54727	RAD23B	UV excision repair protein RAD23 homolog B OS=Homo sapiens OX=9606 GN=RAD23B PE=1 SV=1	29.3399	10	24	8	409	43.145	4.84	98.9	107.8	97.7	105.5	98.1	99.7	97.1	98.1	97.1
P55145	MANF	Mesencephalic astrocyte-derived neurotrophic factor OS=Homo sapiens OX=9606 GN=MANF PE=1 SV=3	35.7143	6	13	6	182	20.687	8.69	104.7	116.2	105.6	96.6	87.2	109.7	100.8	96.5	82.8
A0A0B4J2H0	IGHV1-69D	Immunoglobulin heavy variable 1-69D OS=Homo sapiens OX=9606 GN=IGHV1-69D PE=3 SV=1	32.4786	3	17	1	117	12.652	8.47	96.6	108.6	95.2	99.8	93.3	97.9	103.5	99.4	105.7
Q8NBF2	NHLRC2	NHL repeat-containing protein 2 OS=Homo sapiens OX=9606 GN=NHLRC2 PE=1 SV=1	13.7741	7	15	7	726	79.393	5.55	97	98.8	94.1	102.3	104.7	101.4	95.6	101.7	104.3
P54578	USP14	Ubiquitin carboxyl-terminal hydrolase 14 OS=Homo sapiens OX=9606 GN=USP14 PE=1 SV=3	21.2551	11	19	11	494	56.033	5.3	104.3	103.2	101.2	97.8	99.3	98.4	99	97.9	99
A0A0C4DH38	IGHV5-51	Immunoglobulin heavy variable 5-51 OS=Homo sapiens OX=9606 GN=IGHV5-51 PE=3 SV=1	40.1709	4	17	2	117	12.666	8.27	97.6	102.8	91.8	70.6	88.1	97.7	127.7	87.1	136.5
Q9UN36	NDRG2	Protein NDRG2 OS=Homo sapiens OX=9606 GN=NDRG2 PE=1 SV=2	30.9973	7	15	7	371	40.772	5.21	98.8	109	97.2	103.7	87.5	99.2	99.8	106.3	98.4
O94901	SUN1	SUN domain-containing protein 1 OS=Homo sapiens OX=9606 GN=SUN1 PE=1 SV=3	18.1034	11	16	10	812	90.007	7.08	101.5	96.6	100.2	91.6	103.4	99.2	101.8	103.6	102.2
P78539	SRPX	Sushi repeat-containing protein SRPX OS=Homo sapiens OX=9606 GN=SRPX PE=1 SV=1	18.5345	8	19	8	464	51.538	8.66	71.9	115.7	98.7	75.4	98.8	100.2	98.9	123.8	116.7
P02656	APOC3	Apolipoprotein C-III OS=Homo sapiens OX=9606 GN=APOC3 PE=1 SV=1	34.3434	3	9	3	99	10.845	5.41	80.8	82.3	130.4	90.4	108	89.5	111.9	118.8	88
P62942	FKBP1A	Peptidyl-prolyl cis-trans isomerase FKBP1A OS=Homo sapiens OX=9606 GN=FKBP1A PE=1 SV=2	25	2	9	2	108	11.943	8.16	92.6	105.8	97.3	98.7	107.4	96.9	101.9	95.5	103.9
Q969X5	ERGIC1	Endoplasmic reticulum-Golgi intermediate compartment protein 1 OS=Homo sapiens OX=9606 GN=ERGIC1 PE=1 SV=1	25.8621	6	13	6	290	32.571	7.06	101.5	106.9	99.8	105.5	99.7	93.4	94.6	98.7	99.8
Q9UBX5	FBLN5	Fibulin-5 OS=Homo sapiens OX=9606 GN=FBLN5 PE=1 SV=1	16.0714	7	18	7	448	50.147	4.73	103.6	98.1	82.9	119.5	114.5	95.4	90.2	94.5	101.3
P07686	HEXB	Beta-hexosaminidase subunit beta OS=Homo sapiens OX=9606 GN=HEXB PE=1 SV=3	12.7698	6	16	6	556	63.071	6.76	98	106.6	100.6	114.7	83.7	109.8	103.4	91.6	91.5
P42330	AKR1C3	Aldo-keto reductase family 1 member C3 OS=Homo sapiens OX=9606 GN=AKR1C3 PE=1 SV=4	23.2198	7	14	2	323	36.83	7.94	92.2	112	103.4	88.9	84.8	141.3	102.2	97.3	78
Q86Y82	STX12	Syntaxin-12 OS=Homo sapiens OX=9606 GN=STX12 PE=1 SV=1	22.1014	4	9	4	276	31.622	5.59	96	88.1	107.2	87	91.2	84.7	124.2	116	105.6
Q12765	SCRN1	Secernin-1 OS=Homo sapiens OX=9606 GN=SCRN1 PE=1 SV=2	17.6329	6	13	6	414	46.353	4.75	94.9	101.1	96.4	88.6	101.5	82.9	107.4	121	106
P02750	LRG1	Leucine-rich alpha-2-glycoprotein OS=Homo sapiens OX=9606 GN=LRG1 PE=1 SV=2	26.8012	6	12	6	347	38.154	6.95	105.1	84.7	103.7	83.1	106.6	102	121.8	89	103.8
Q9UDW1	UQCR10	Cytochrome b-c1 complex subunit 9 OS=Homo sapiens OX=9606 GN=UQCR10 PE=1 SV=3	39.6825	2	9	2	63	7.304	9.47	112.5	103.8	107	101.7	85.6	108.9	103.4	87.9	89.2
P15144	ANPEP	Aminopeptidase N OS=Homo sapiens OX=9606 GN=ANPEP PE=1 SV=4	10.4447	9	16	9	967	109.471	5.48	86.6	156.3	95.7	90.4	88.2	94.3	99.9	91.2	97.4
Q92878	RAD50	DNA repair protein RAD50 OS=Homo sapiens OX=9606 GN=RAD50 PE=1 SV=1	12.1951	16	20	16	1312	153.797	6.89	92.5	105.1	103.4	104.9	95.7	100.2	93.9	102.3	102
Q9UL25	RAB21	Ras-related protein Rab-21 OS=Homo sapiens OX=9606 GN=RAB21 PE=1 SV=3	24.4444	5	14	5	225	24.332	7.94	94.4	105.9	106.8	95.9	95	99.9	99.8	104.9	97.3
P61956	SUMO2	Small ubiquitin-related modifier 2 OS=Homo sapiens OX=9606 GN=SUMO2 PE=1 SV=3	23.1579	2	14	1	95	10.864	5.5	90.1	114.2	106.2	103	96	96.6	92.3	105.2	96.4
Q02543	RPL18A	60S ribosomal protein L18a OS=Homo sapiens OX=9606 GN=RPL18A PE=1 SV=2	29.5455	5	17	5	176	20.749	10.71	95.5	110.1	108.2	97.3	98.2	100.6	94	97.2	98.9
Q9Y5X1	SNX9	Sorting nexin-9 OS=Homo sapiens OX=9606 GN=SNX9 PE=1 SV=1	23.5294	11	17	11	595	66.55	5.58	101.3	95.4	98.6	97.4	107.4	99.2	98.3	100.8	101.5
Q16527	CSRP2	Cysteine and glycine-rich protein 2 OS=Homo sapiens OX=9606 GN=CSRP2 PE=1 SV=3	41.4508	6	10	6	193	20.94	8.62	104	106.9	103.1	103.2	106.1	103.4	90.4	104.9	78.1
Q9P289	STK26	Serine/threonine-protein kinase 26 OS=Homo sapiens OX=9606 GN=STK26 PE=1 SV=2	18.5096	7	14	4	416	46.5	5.29	99.7	109.7	105.5	97.8	98.2	106	97.3	98.3	87.4
Q96SI9	STRBP	Spermatid perinuclear RNA-binding protein OS=Homo sapiens OX=9606 GN=STRBP PE=1 SV=1	6.99405	5	19	1	672	73.606	8.72	95.7	101.8	99.9	87.1	97.8	101.5	97.9	107.3	111
O00468	AGRN	Agrin OS=Homo sapiens OX=9606 GN=AGRN PE=1 SV=5	8.56313	13	20	13	2067	217.092	6.39	91.3	96.7	90.4	96	92.7	84.9	103.3	126.1	118.7
P26583	HMGB2	High mobility group protein B2 OS=Homo sapiens OX=9606 GN=HMGB2 PE=1 SV=2	33.4928	8	23	6	209	24.019	7.81	82.7	133.4	138.1	94.6	80	105	98.7	111	56.5
O00116	AGPS	Alkyldihydroxyacetonephosphate synthase, peroxisomal OS=Homo sapiens OX=9606 GN=AGPS PE=1 SV=1	16.5653	8	15	8	658	72.866	7.34	102.8	106.2	106.8	101.3	96.6	107.9	97.1	90	91.4
O75487	GPC4	Glypican-4 OS=Homo sapiens OX=9606 GN=GPC4 PE=1 SV=4	7.19424	4	9	2	556	62.372	6.68	87.9	102.6	95.5	111.8	107.3	97.5	93.3	100.1	104
Q8WUM0	NUP133	Nuclear pore complex protein Nup133 OS=Homo sapiens OX=9606 GN=NUP133 PE=1 SV=2	10.4671	8	12	8	1156	128.898	5.1	96	105.6	108.1	98.3	100.5	97	99.4	100.5	94.5
P51812	RPS6KA3	Ribosomal protein S6 kinase alpha-3 OS=Homo sapiens OX=9606 GN=RPS6KA3 PE=1 SV=1	17.1622	12	21	6	740	83.683	6.89	98.2	105.1	103.8	104.4	88.5	108.1	96.4	101.5	94.2
P36405	ARL3	ADP-ribosylation factor-like protein 3 OS=Homo sapiens OX=9606 GN=ARL3 PE=1 SV=2	43.4066	6	13	6	182	20.443	7.24	95.2	103.7	101.4	99	103.6	98	100.7	103.5	94.9
P35637	FUS	RNA-binding protein FUS OS=Homo sapiens OX=9606 GN=FUS PE=1 SV=1	15.7795	7	20	5	526	53.394	9.36	86.8	120.9	111.1	98	94.6	101.2	97.1	108.1	82.2
O60739	EIF1B	Eukaryotic translation initiation factor 1b OS=Homo sapiens OX=9606 GN=EIF1B PE=1 SV=2	42.4779	4	8	1	113	12.816	7.37	99.8	100.1	101.6	115.5	116.2	85.9	92.9	102.4	85.5
Q9Y3D6	FIS1	Mitochondrial fission 1 protein OS=Homo sapiens OX=9606 GN=FIS1 PE=1 SV=2	30.9211	4	12	4	152	16.927	8.79	103.2	107.9	92.6	94.2	98.9	100.8	97.2	108.9	96.3
P52943	CRIP2	Cysteine-rich protein 2 OS=Homo sapiens OX=9606 GN=CRIP2 PE=1 SV=1	38.9423	5	14	5	208	22.478	8.72	100.4	98.5	83.4	128.3	136.1	99.3	99	83	72
P43034	PAFAH1B1	Platelet-activating factor acetylhydrolase IB subunit alpha OS=Homo sapiens OX=9606 GN=PAFAH1B1 PE=1 SV=2	30	12	20	11	410	46.608	7.37	100.4	101.3	99.9	100.9	95.5	95.7	94.1	109	103.4
Q9BVC6	TMEM109	Transmembrane protein 109 OS=Homo sapiens OX=9606 GN=TMEM109 PE=1 SV=1	12.7572	4	18	4	243	26.194	10.48	93.1	101.7	105	91.4	98.6	96.1	100.8	109.5	104
P50225	SULT1A1	Sulfotransferase 1A1 OS=Homo sapiens OX=9606 GN=SULT1A1 PE=1 SV=3	32.5424	8	21	3	295	34.143	6.62	83.1	115	115.5	93.3	92.6	88.3	98.3	111.4	102.4
P15531	NME1	Nucleoside diphosphate kinase A OS=Homo sapiens OX=9606 GN=NME1 PE=1 SV=1	60.5263	8	31	4	152	17.138	6.19	95.4	119.7	106.2	106	87	96.4	96.5	88.2	104.7
O14908	GIPC1	PDZ domain-containing protein GIPC1 OS=Homo sapiens OX=9606 GN=GIPC1 PE=1 SV=2	20.7207	5	8	5	333	36.027	6.28	112.8	94.5	94.5	108.5	105.9	106.6	90.7	92.8	93.7
P51610	HCFC1	Host cell factor 1 OS=Homo sapiens OX=9606 GN=HCFC1 PE=1 SV=2	5.01229	8	11	8	2035	208.602	7.46	91.9	115.6	110.9	93.9	90.1	98.2	101.5	105.8	92.1
P08294	SOD3	Extracellular superoxide dismutase [Cu-Zn] OS=Homo sapiens OX=9606 GN=SOD3 PE=1 SV=2	20	4	15	4	240	25.835	6.61	112.2	84.7	97	90.1	95.9	108.6	114.2	94.7	102.6
O43396	TXNL1	Thioredoxin-like protein 1 OS=Homo sapiens OX=9606 GN=TXNL1 PE=1 SV=3	43.5986	9	18	9	289	32.231	4.96	96.4	103.3	99.3	106.6	101.7	101.8	91.9	98.1	100.8
Q16629	SRSF7	Serine/arginine-rich splicing factor 7 OS=Homo sapiens OX=9606 GN=SRSF7 PE=1 SV=1	21.4286	5	21	4	238	27.35	11.82	97.8	112.4	117.9	104.2	86.3	100.5	89.5	100.3	91.3
Q9BQE5	APOL2	Apolipoprotein L2 OS=Homo sapiens OX=9606 GN=APOL2 PE=1 SV=1	26.4095	8	12	8	337	37.069	6.74	97.6	99.7	104.6	100.1	102.1	98.3	99.2	107.5	90.8
O00505	KPNA3	Importin subunit alpha-4 OS=Homo sapiens OX=9606 GN=KPNA3 PE=1 SV=2	21.6891	8	14	5	521	57.775	4.94	96.9	95.2	95.3	99.3	109.9	100.4	92.1	106	104.9
Q96P70	IPO9	Importin-9 OS=Homo sapiens OX=9606 GN=IPO9 PE=1 SV=3	9.89433	7	9	7	1041	115.889	4.81	89.5	110	101.8	103.2	105.3	97.9	90.2	101.8	100.1
Q8WU39	MZB1	Marginal zone B- and B1-cell-specific protein OS=Homo sapiens OX=9606 GN=MZB1 PE=1 SV=1	46.0317	5	11	5	189	20.681	5.57	94.6	117.8	75.3	145.1	72	127.1	95	95.8	77.3
Q13510	ASAH1	Acid ceramidase OS=Homo sapiens OX=9606 GN=ASAH1 PE=1 SV=5	30.8861	10	20	10	395	44.631	7.62	97.6	111.1	98.8	105.3	79.8	92.9	118	94.8	101.8
Q05193	DNM1	Dynamin-1 OS=Homo sapiens OX=9606 GN=DNM1 PE=1 SV=2	12.6157	11	19	3	864	97.347	7.17	100.9	91	96.1	92.4	111.2	86.5	103.2	105.9	112.9
Q6DKJ4	NXN	Nucleoredoxin OS=Homo sapiens OX=9606 GN=NXN PE=1 SV=2	27.8161	8	15	8	435	48.362	4.97	90.5	104.2	90.5	111.7	118.4	92	93.8	95.3	103.7
Q13618	CUL3	Cullin-3 OS=Homo sapiens OX=9606 GN=CUL3 PE=1 SV=2	12.7604	10	13	10	768	88.873	8.48	98.7	103.8	100.2	96.3	100	99.2	102.7	100.7	98.5
P36543	ATP6V1E1	V-type proton ATPase subunit E 1 OS=Homo sapiens OX=9606 GN=ATP6V1E1 PE=1 SV=1	34.5133	7	17	7	226	26.129	8	93.6	99.9	108	97.3	92.4	100.9	105.5	102.8	99.7
P29218	IMPA1	Inositol monophosphatase 1 OS=Homo sapiens OX=9606 GN=IMPA1 PE=1 SV=1	33.935	8	13	8	277	30.169	5.26	99.6	109.5	96.5	115.4	88.4	93	98.3	92.1	107.1
Q9Y6W5	WASF2	Wiskott-Aldrich syndrome protein family member 2 OS=Homo sapiens OX=9606 GN=WASF2 PE=1 SV=3	19.8795	9	13	9	498	54.25	5.53	98.8	106.1	106.9	103.6	101	98.3	93	101.3	90.9
Q9Y6F6	MRVI1	Protein MRVI1 OS=Homo sapiens OX=9606 GN=MRVI1 PE=1 SV=3	13.2743	10	16	10	904	97.869	5.63	95.3	96.8	95.2	98.8	112.6	98.3	99.6	106	97.4
O75347	TBCA	Tubulin-specific chaperone A OS=Homo sapiens OX=9606 GN=TBCA PE=1 SV=3	56.4815	9	22	9	108	12.847	5.29	96.4	105.1	100.2	102.1	99.7	98.8	97.8	101.6	98.3
P42025	ACTR1B	Beta-centractin OS=Homo sapiens OX=9606 GN=ACTR1B PE=1 SV=1	17.8191	6	16	2	376	42.267	6.4	98.2	101.6	98.1	95.4	98.4	98.6	92.3	109.8	107.6
Q13162	PRDX4	Peroxiredoxin-4 OS=Homo sapiens OX=9606 GN=PRDX4 PE=1 SV=1	36.5314	8	26	6	271	30.521	6.29	97.8	118.1	95.4	101.3	104.6	96.8	94.4	100.9	90.6
P25685	DNAJB1	DnaJ homolog subfamily B member 1 OS=Homo sapiens OX=9606 GN=DNAJB1 PE=1 SV=4	32.9412	10	17	9	340	38.02	8.63	97.8	100.1	108.4	99	96	99.6	96.9	103.3	99
O75112	LDB3	LIM domain-binding protein 3 OS=Homo sapiens OX=9606 GN=LDB3 PE=1 SV=2	12.1045	8	15	8	727	77.086	8.13	114.7	88.6	83.9	110.3	123.1	95.8	92.4	93.2	98
Q8WXH0	SYNE2	Nesprin-2 OS=Homo sapiens OX=9606 GN=SYNE2 PE=1 SV=3	2.13508	12	14	12	6885	795.944	5.36	97	108.6	105.2	101.6	88.8	103.3	98.2	101.9	95.4
Q9BRF8	CPPED1	Serine/threonine-protein phosphatase CPPED1 OS=Homo sapiens OX=9606 GN=CPPED1 PE=1 SV=3	33.4395	9	15	9	314	35.526	6.2	88.2	104.7	97.9	105.3	94.5	94.1	97.4	109.8	108.1
P61077	UBE2D3	Ubiquitin-conjugating enzyme E2 D3 OS=Homo sapiens OX=9606 GN=UBE2D3 PE=1 SV=1	28.5714	3	10	3	147	16.676	7.8	98.5	106.5	105.3	105.2	98.8	100.2	93.9	96.8	94.8
P62244	RPS15A	40S ribosomal protein S15a OS=Homo sapiens OX=9606 GN=RPS15A PE=1 SV=2	35.3846	5	17	5	130	14.83	10.13	100.2	114.6	112.2	96.1	89.2	103.4	93	101.5	89.8
Q7Z4H8	KDELC2	KDEL motif-containing protein 2 OS=Homo sapiens OX=9606 GN=KDELC2 PE=1 SV=2	24.4576	11	14	11	507	58.535	8.24	91.4	104.1	96.8	95.4	115.8	90	95.4	98	113.2
O95139	NDUFB6	NADH dehydrogenase [ubiquinone] 1 beta subcomplex subunit 6 OS=Homo sapiens OX=9606 GN=NDUFB6 PE=1 SV=3	37.5	5	14	5	128	15.479	9.63	101.3	101.8	106.1	107.6	98.7	103.3	92.6	96.3	92.3
Q9NQG5	RPRD1B	Regulation of nuclear pre-mRNA domain-containing protein 1B OS=Homo sapiens OX=9606 GN=RPRD1B PE=1 SV=1	19.0184	4	8	3	326	36.877	5.97	94.5	105.2	105.8	95.7	97.5	96.2	102.4	104.3	98.5
P53992	SEC24C	Protein transport protein Sec24C OS=Homo sapiens OX=9606 GN=SEC24C PE=1 SV=3	14.4424	14	16	13	1094	118.249	7.06	98.2	107.2	102.2	102.1	95.8	102.6	93	102.4	96.6
Q13564	NAE1	NEDD8-activating enzyme E1 regulatory subunit OS=Homo sapiens OX=9606 GN=NAE1 PE=1 SV=1	16.2921	5	10	5	534	60.209	5.4	96.7	100.7	99.8	101.2	96	102.1	100.9	101.8	100.8
P16278	GLB1	Beta-galactosidase OS=Homo sapiens OX=9606 GN=GLB1 PE=1 SV=2	7.97637	4	10	4	677	76.027	6.57	96.7	102	101.5	106.4	89.8	108.5	112.5	86.5	96.2
Q12965	MYO1E	Unconventional myosin-Ie OS=Homo sapiens OX=9606 GN=MYO1E PE=1 SV=2	6.40794	6	12	5	1108	126.982	8.92	101.4	103.5	110.8	99.6	94	104.3	100.3	94.2	91.9
P23946	CMA1	Chymase OS=Homo sapiens OX=9606 GN=CMA1 PE=1 SV=1	31.5789	6	17	6	247	27.307	9.29	97.9	76.8	105.2	57.7	62.3	117.1	155	147.2	80.8
P54886	ALDH18A1	Delta-1-pyrroline-5-carboxylate synthase OS=Homo sapiens OX=9606 GN=ALDH18A1 PE=1 SV=2	15.7233	11	18	11	795	87.248	7.12	104.1	115.2	107	102.8	99.1	96.4	96.8	90.4	88.2
Q08623	PUDP	Pseudouridine-5'-phosphatase OS=Homo sapiens OX=9606 GN=PUDP PE=1 SV=3	34.2105	5	8	5	228	25.233	5.31	87.4	103.4	89	96.3	90.5	117.7	104	113.1	98.7
P56537	EIF6	Eukaryotic translation initiation factor 6 OS=Homo sapiens OX=9606 GN=EIF6 PE=1 SV=1	33.0612	6	8	6	245	26.582	4.68	97.2	115.4	102.7	107.4	103.3	99.7	87	89.2	98.1
O00764	PDXK	Pyridoxal kinase OS=Homo sapiens OX=9606 GN=PDXK PE=1 SV=1	22.4359	5	9	5	312	35.08	6.13	93.7	96.7	96.9	97.4	106.9	95.9	107.1	102.1	103.1
P22087	FBL	rRNA 2'-O-methyltransferase fibrillarin OS=Homo sapiens OX=9606 GN=FBL PE=1 SV=2	38.6293	11	17	11	321	33.763	10.18	90.7	120.9	116.9	99.9	85.7	98.1	93.6	106.9	87.2
O60361	NME2P1	Putative nucleoside diphosphate kinase OS=Homo sapiens OX=9606 GN=NME2P1 PE=5 SV=1	59.1241	7	24	1	137	15.519	8.57	110.6	97.6	94.1	108.5	104.1	97.2	87.3	99.7	100.9
O14787	TNPO2	Transportin-2 OS=Homo sapiens OX=9606 GN=TNPO2 PE=1 SV=3	13.6009	8	17	5	897	101.322	5.01	93.9	104.2	105.7	100.1	100.4	98.4	93.3	102.7	101.2
O00217	NDUFS8	NADH dehydrogenase [ubiquinone] iron-sulfur protein 8, mitochondrial OS=Homo sapiens OX=9606 GN=NDUFS8 PE=1 SV=1	27.1429	5	12	5	210	23.69	6.34	104.6	106.7	95.2	115.6	93.6	105.1	90.2	96.2	93
Q14677	CLINT1	Clathrin interactor 1 OS=Homo sapiens OX=9606 GN=CLINT1 PE=1 SV=1	17.28	9	15	9	625	68.216	6.42	105.8	109.8	104.8	107.7	93.7	105	95.1	96.3	81.8
P27694	RPA1	Replication protein A 70 kDa DNA-binding subunit OS=Homo sapiens OX=9606 GN=RPA1 PE=1 SV=2	23.8636	12	21	12	616	68.095	7.21	88	108.4	118.4	91.7	93.5	96.6	100.5	107.6	95.2
Q6NVY1	HIBCH	3-hydroxyisobutyryl-CoA hydrolase, mitochondrial OS=Homo sapiens OX=9606 GN=HIBCH PE=1 SV=2	26.4249	9	17	9	386	43.454	8.19	95.7	97.1	107.1	117	93.3	98.2	94.6	109.2	87.8
Q15631	TSN	Translin OS=Homo sapiens OX=9606 GN=TSN PE=1 SV=1	27.6316	5	13	5	228	26.167	6.44	92.1	117.3	106.1	98.1	84.8	99	96	108.9	97.6
P11310	ACADM	Medium-chain specific acyl-CoA dehydrogenase, mitochondrial OS=Homo sapiens OX=9606 GN=ACADM PE=1 SV=1	17.5772	6	12	6	421	46.559	8.37	109.6	104.9	98.6	99	93.3	102.2	101.6	96.2	94.5
Q99961	SH3GL1	Endophilin-A2 OS=Homo sapiens OX=9606 GN=SH3GL1 PE=1 SV=1	38.587	13	21	13	368	41.464	5.43	91.9	100.3	97.5	94.8	117.5	94.9	100.2	103.4	99.5
Q9Y5Z4	HEBP2	Heme-binding protein 2 OS=Homo sapiens OX=9606 GN=HEBP2 PE=1 SV=1	44.878	6	14	6	205	22.861	4.63	102.5	91.9	89	106.5	97.7	103	95.1	107.5	106.8
P78347	GTF2I	General transcription factor II-I OS=Homo sapiens OX=9606 GN=GTF2I PE=1 SV=2	18.2365	16	20	16	998	112.346	6.39	93.4	108.6	108.4	97	95.8	96.6	98.7	107.2	94.2
P09110	ACAA1	3-ketoacyl-CoA thiolase, peroxisomal OS=Homo sapiens OX=9606 GN=ACAA1 PE=1 SV=2	29.2453	7	10	7	424	44.264	8.44	123.9	100.1	110.3	113.5	83.9	109.9	91.7	85.8	80.8
Q92888	ARHGEF1	Rho guanine nucleotide exchange factor 1 OS=Homo sapiens OX=9606 GN=ARHGEF1 PE=1 SV=2	14.364	10	13	10	912	102.371	5.66	90.3	109.5	118.5	95.5	93.1	96.7	100.5	100.7	95.3
P10643	C7	Complement component C7 OS=Homo sapiens OX=9606 GN=C7 PE=1 SV=2	14.7094	12	14	12	843	93.457	6.48	93.2	94.2	102.2	87	93.5	106.6	113.1	103	107.2
O43237	DYNC1LI2	Cytoplasmic dynein 1 light intermediate chain 2 OS=Homo sapiens OX=9606 GN=DYNC1LI2 PE=1 SV=1	25.2033	10	17	9	492	54.066	6.38	100.1	96.3	93.5	106.6	107	97.4	95.9	101.1	102.2
Q14444	CAPRIN1	Caprin-1 OS=Homo sapiens OX=9606 GN=CAPRIN1 PE=1 SV=2	10.8604	6	13	6	709	78.318	5.25	101.2	112.7	107.9	94.8	90.5	103.4	97	97.1	95.4
P55854	SUMO3	Small ubiquitin-related modifier 3 OS=Homo sapiens OX=9606 GN=SUMO3 PE=1 SV=2	20.3883	2	10	1	103	11.63	5.49	103.5	114.7	127	86.2	106.3	88.5	81.1	112	80.7
Q9P2R3	ANKFY1	Rabankyrin-5 OS=Homo sapiens OX=9606 GN=ANKFY1 PE=1 SV=2	13.0881	15	18	14	1169	128.318	6.1	96.8	99.9	104.8	93.8	95	100	101	107.6	101.1
P68036	UBE2L3	Ubiquitin-conjugating enzyme E2 L3 OS=Homo sapiens OX=9606 GN=UBE2L3 PE=1 SV=1	66.8831	7	20	6	154	17.85	8.51	100.4	104.2	98.6	107.2	98	100.7	90.8	99.2	100.9
Q9BX68	HINT2	Histidine triad nucleotide-binding protein 2, mitochondrial OS=Homo sapiens OX=9606 GN=HINT2 PE=1 SV=1	46.0123	5	10	5	163	17.151	9.16	103.8	102.4	98.9	101.4	93.3	103.2	99.9	101.6	95.5
Q9NUV9	GIMAP4	GTPase IMAP family member 4 OS=Homo sapiens OX=9606 GN=GIMAP4 PE=1 SV=1	22.1884	5	12	5	329	37.51	7.81	83.7	108.7	128.7	82.1	105	85	106.4	110.5	89.9
Q9BR39	JPH2	Junctophilin-2 OS=Homo sapiens OX=9606 GN=JPH2 PE=1 SV=2	12.069	6	12	6	696	74.176	8.72	98.6	99.8	85.1	108.7	112.3	94.2	102.7	99.9	98.8
P62263	RPS14	40S ribosomal protein S14 OS=Homo sapiens OX=9606 GN=RPS14 PE=1 SV=3	36.4238	5	14	5	151	16.263	10.05	98.6	114.8	115	92	88.3	103	93.5	105.3	89.5
P08559	PDHA1	Pyruvate dehydrogenase E1 component subunit alpha, somatic form, mitochondrial OS=Homo sapiens OX=9606 GN=PDHA1 PE=1 SV=3	35.1282	13	21	13	390	43.268	8.06	107.6	98.8	99.3	101.3	94.9	97.9	103.3	102.9	93.9
Q12805	EFEMP1	EGF-containing fibulin-like extracellular matrix protein 1 OS=Homo sapiens OX=9606 GN=EFEMP1 PE=1 SV=2	19.2698	7	17	7	493	54.604	5.07	100.2	99	93	101.6	111.9	98.6	103.7	96.3	95.8
P37108	SRP14	Signal recognition particle 14 kDa protein OS=Homo sapiens OX=9606 GN=SRP14 PE=1 SV=2	52.2059	5	12	5	136	14.561	10.04	91.6	117.2	117.4	97.5	90.1	101.2	89.1	108.4	87.4
P16949	STMN1	Stathmin OS=Homo sapiens OX=9606 GN=STMN1 PE=1 SV=3	44.9664	7	18	7	149	17.292	5.97	94.7	116.6	115.7	105.3	93.1	95.4	95.5	115.7	67.8
Q12873	CHD3	Chromodomain-helicase-DNA-binding protein 3 OS=Homo sapiens OX=9606 GN=CHD3 PE=1 SV=3	3.85	7	10	1	2000	226.45	7.3	87.8	107.4	112.8	103.2	98.3	94	97.3	103.3	95.9
Q16647	PTGIS	Prostacyclin synthase OS=Homo sapiens OX=9606 GN=PTGIS PE=1 SV=1	20.4	7	17	7	500	57.068	7.31	100.1	88.4	79.9	110.7	139.1	88.5	102.5	92.2	98.5
O75351	VPS4B	Vacuolar protein sorting-associated protein 4B OS=Homo sapiens OX=9606 GN=VPS4B PE=1 SV=2	23.8739	9	19	6	444	49.271	7.23	102.5	104	102.8	99.7	93.1	98.2	100.4	102.9	96.3
Q92900	UPF1	Regulator of nonsense transcripts 1 OS=Homo sapiens OX=9606 GN=UPF1 PE=1 SV=2	11.3375	11	16	11	1129	124.267	6.61	99	98.2	106.6	94.2	96.7	97.6	101.8	104.1	101.6
P46060	RANGAP1	Ran GTPase-activating protein 1 OS=Homo sapiens OX=9606 GN=RANGAP1 PE=1 SV=1	15.8433	8	13	8	587	63.502	4.68	95.2	106	106.1	98.6	99.2	99.4	96.3	101.4	97.8
O75531	BANF1	Barrier-to-autointegration factor OS=Homo sapiens OX=9606 GN=BANF1 PE=1 SV=1	34.8315	2	15	2	89	10.052	6.09	90.5	111.4	107.4	96.7	87.8	96.4	91.3	116.7	101.7
P21589	NT5E	5'-nucleotidase OS=Homo sapiens OX=9606 GN=NT5E PE=1 SV=1	20.9059	9	14	9	574	63.327	7.03	96.2	88	101.4	90.3	103.5	97.5	107.1	102.6	113.5
Q9BVK6	TMED9	Transmembrane emp24 domain-containing protein 9 OS=Homo sapiens OX=9606 GN=TMED9 PE=1 SV=2	22.9787	5	12	4	235	27.26	8.02	104.2	107.7	106.2	101.5	95.3	108.8	89.6	97.6	89.1
Q9Y6E2	BZW2	Basic leucine zipper and W2 domain-containing protein 2 OS=Homo sapiens OX=9606 GN=BZW2 PE=1 SV=1	20.5251	9	18	7	419	48.132	6.68	97	102.5	96.2	102.5	106	98.2	102.2	96.1	99.3
O94919	ENDOD1	Endonuclease domain-containing 1 protein OS=Homo sapiens OX=9606 GN=ENDOD1 PE=1 SV=2	28.2	6	10	6	500	54.981	5.71	108.4	91.7	94.8	98.9	103.4	91.9	104.3	102	104.7
Q96FJ2	DYNLL2	Dynein light chain 2, cytoplasmic OS=Homo sapiens OX=9606 GN=DYNLL2 PE=1 SV=1	44.9438	3	10	2	89	10.343	7.37	98.3	98.5	96.7	99.2	97.9	94.3	99.9	110.5	104.8
P55039	DRG2	Developmentally-regulated GTP-binding protein 2 OS=Homo sapiens OX=9606 GN=DRG2 PE=1 SV=1	13.1868	4	7	3	364	40.72	8.88	95.4	104.2	99.2	106.4	104.8	100.8	90.6	99.3	99.3
Q6P587	FAHD1	Acylpyruvase FAHD1, mitochondrial OS=Homo sapiens OX=9606 GN=FAHD1 PE=1 SV=2	16.9643	3	7	3	224	24.827	7.39	95.7	102.6	105.4	97.7	87.5	113	100.8	100.4	96.9
Q9Y4W6	AFG3L2	AFG3-like protein 2 OS=Homo sapiens OX=9606 GN=AFG3L2 PE=1 SV=2	16.4366	13	21	12	797	88.528	8.66	105.6	107.2	102	104	89.2	104.6	101.3	100.4	85.9
Q9UBC5	MYO1A	Unconventional myosin-Ia OS=Homo sapiens OX=9606 GN=MYO1A PE=2 SV=1	15.0527	12	14	9	1043	118.326	9.31	113.3	109	97.4	120.7	82.6	116	96.1	92.2	72.8
Q9UBB4	ATXN10	Ataxin-10 OS=Homo sapiens OX=9606 GN=ATXN10 PE=1 SV=1	18.1053	7	12	7	475	53.455	5.25	95.9	108.3	100.2	103.3	102.9	94	95.4	99.4	100.6
P22059	OSBP	Oxysterol-binding protein 1 OS=Homo sapiens OX=9606 GN=OSBP PE=1 SV=1	14.3742	10	14	10	807	89.365	7.3	102.2	99.2	103.2	101.1	96	102.2	97.9	99	99.2
Q12904	AIMP1	Aminoacyl tRNA synthase complex-interacting multifunctional protein 1 OS=Homo sapiens OX=9606 GN=AIMP1 PE=1 SV=2	25.3205	7	14	7	312	34.331	8.43	103.1	109.5	106.5	100.6	89.7	106.2	90.2	98.8	95.3
Q9Y263	PLAA	Phospholipase A-2-activating protein OS=Homo sapiens OX=9606 GN=PLAA PE=1 SV=2	15.4717	9	11	9	795	87.101	6.37	96.4	103.9	101.7	101.2	102.5	96.3	98.2	100.1	99.8
P62166	NCS1	Neuronal calcium sensor 1 OS=Homo sapiens OX=9606 GN=NCS1 PE=1 SV=2	30	5	15	5	190	21.865	4.83	92.2	99.7	91.8	101.7	114.9	94.1	103	100.9	101.7
P15121	AKR1B1	Aldose reductase OS=Homo sapiens OX=9606 GN=AKR1B1 PE=1 SV=3	34.1772	11	27	10	316	35.83	6.98	84.8	115.4	104.3	91.1	86.8	91.6	103.8	115.4	106.7
Q96HY6	DDRGK1	DDRGK domain-containing protein 1 OS=Homo sapiens OX=9606 GN=DDRGK1 PE=1 SV=2	25.4777	5	11	5	314	35.589	5.12	92.6	106.4	97.3	105.8	98.3	101.3	102.2	104.8	91.3
P08185	SERPINA6	Corticosteroid-binding globulin OS=Homo sapiens OX=9606 GN=SERPINA6 PE=1 SV=1	15.3086	6	13	6	405	45.112	6.04	100.9	87.2	114	78.4	97.4	100.2	126.8	89.5	105.8
Q9Y639	NPTN	Neuroplastin OS=Homo sapiens OX=9606 GN=NPTN PE=1 SV=2	12.8141	6	17	6	398	44.36	7.99	98.8	94.4	93.9	97.5	107.2	96.2	100.5	107.7	104
Q9UDY4	DNAJB4	DnaJ homolog subfamily B member 4 OS=Homo sapiens OX=9606 GN=DNAJB4 PE=1 SV=1	30.2671	8	12	7	337	37.783	8.5	105.4	91	95.6	121.4	101.5	103	93.7	92.5	95.8
O00748	CES2	Cocaine esterase OS=Homo sapiens OX=9606 GN=CES2 PE=1 SV=1	16.458	8	20	8	559	61.767	6.1	114.1	117.3	100.2	127.6	79.3	95.3	96.7	86.8	82.8
Q9UBQ5	EIF3K	Eukaryotic translation initiation factor 3 subunit K OS=Homo sapiens OX=9606 GN=EIF3K PE=1 SV=1	28.4404	5	12	5	218	25.043	4.93	95	109.1	104.5	96.2	98.1	102	99.3	100.4	95.5
Q5T4S7	UBR4	E3 ubiquitin-protein ligase UBR4 OS=Homo sapiens OX=9606 GN=UBR4 PE=1 SV=1	3.24137	11	13	11	5183	573.476	6.04	93.7	105.1	102.3	99.6	98.7	99	101.2	100.3	100.2
P52815	MRPL12	39S ribosomal protein L12, mitochondrial OS=Homo sapiens OX=9606 GN=MRPL12 PE=1 SV=2	33.3333	5	9	5	198	21.335	8.87	107.5	117.8	101.7	113.4	83.4	105.8	87.2	97.5	85.6
O00487	PSMD14	26S proteasome non-ATPase regulatory subunit 14 OS=Homo sapiens OX=9606 GN=PSMD14 PE=1 SV=1	42.5806	9	15	9	310	34.555	6.52	99	109.1	103.9	98	97.5	100.1	93.9	99	99.6
Q96RQ3	MCCC1	Methylcrotonoyl-CoA carboxylase subunit alpha, mitochondrial OS=Homo sapiens OX=9606 GN=MCCC1 PE=1 SV=3	11.0345	7	13	7	725	80.422	7.78	100.4	112	103.5	104.7	88.7	99.6	104.9	96	90.2
O75935	DCTN3	Dynactin subunit 3 OS=Homo sapiens OX=9606 GN=DCTN3 PE=1 SV=1	30.6452	6	13	6	186	21.106	5.47	96.7	99.8	99.6	99.7	99.2	94.7	96.3	106.6	107.5
P62993	GRB2	Growth factor receptor-bound protein 2 OS=Homo sapiens OX=9606 GN=GRB2 PE=1 SV=1	58.5253	11	18	11	217	25.19	6.32	92.8	99.9	107.4	96.9	99.4	97	104.5	99.8	102.3
Q8TAQ2	SMARCC2	SWI/SNF complex subunit SMARCC2 OS=Homo sapiens OX=9606 GN=SMARCC2 PE=1 SV=1	12.7677	13	21	13	1214	132.797	5.69	96.3	104.6	104	100.1	96.7	99.5	95.6	102.2	101
Q969G5	CAVIN3	Caveolae-associated protein 3 OS=Homo sapiens OX=9606 GN=CAVIN3 PE=1 SV=3	25.2874	7	15	7	261	27.685	6.43	110.6	90.9	81.7	108.3	116.5	99.1	96.1	91.6	105.3
O14617	AP3D1	AP-3 complex subunit delta-1 OS=Homo sapiens OX=9606 GN=AP3D1 PE=1 SV=1	8.5863	8	13	8	1153	130.076	8.48	97.5	101.1	95.2	101.5	97	101.9	97.4	102.5	106
Q99805	TM9SF2	Transmembrane 9 superfamily member 2 OS=Homo sapiens OX=9606 GN=TM9SF2 PE=1 SV=1	11.0106	5	11	5	663	75.725	7.44	120.9	99.2	104.5	117.7	90.8	107.8	89.4	90	79.7
Q14314	FGL2	Fibroleukin OS=Homo sapiens OX=9606 GN=FGL2 PE=1 SV=1	15.0342	8	13	8	439	50.197	7.39	98.5	87.1	98.1	89	123.6	96.9	89.2	98.6	119
Q9NRX4	PHPT1	14 kDa phosphohistidine phosphatase OS=Homo sapiens OX=9606 GN=PHPT1 PE=1 SV=1	39.2	4	10	4	125	13.824	6.07	87.7	100.3	99.8	108.5	109.9	94.1	95.2	105.6	98.9
O60437	PPL	Periplakin OS=Homo sapiens OX=9606 GN=PPL PE=1 SV=4	8.31435	10	12	10	1756	204.623	5.6	102.1	83.9	89.3	74	144	94.2	96	85	131.6
P13987	CD59	CD59 glycoprotein OS=Homo sapiens OX=9606 GN=CD59 PE=1 SV=1	25	4	14	4	128	14.168	6.48	100.7	97	100.8	96.3	98.5	98.3	96	106.1	106.4
Q01581	HMGCS1	Hydroxymethylglutaryl-CoA synthase, cytoplasmic OS=Homo sapiens OX=9606 GN=HMGCS1 PE=1 SV=2	7.11538	3	9	2	520	57.257	5.41	137.1	116.5	98.8	89.2	108.3	107.2	80.6	84.1	78.1
Q68EM7	ARHGAP17	Rho GTPase-activating protein 17 OS=Homo sapiens OX=9606 GN=ARHGAP17 PE=1 SV=1	11.6913	8	12	8	881	95.377	7.62	91.6	108	117	93.2	97.5	97.8	97	100.5	97.3
P35659	DEK	Protein DEK OS=Homo sapiens OX=9606 GN=DEK PE=1 SV=1	23.2	10	17	10	375	42.648	8.56	89.5	118.4	121.3	93.6	89.5	103.8	96.1	104.9	83
P07741	APRT	Adenine phosphoribosyltransferase OS=Homo sapiens OX=9606 GN=APRT PE=1 SV=2	58.8889	10	29	10	180	19.595	6.02	95	106.9	107.8	95.7	88.6	103.8	100.1	107.3	94.7
O95573	ACSL3	Long-chain-fatty-acid--CoA ligase 3 OS=Homo sapiens OX=9606 GN=ACSL3 PE=1 SV=3	16.8056	8	12	6	720	80.368	8.38	101.7	103.8	101.5	97.1	99	99.2	93.8	105.4	98.6
P62899	RPL31	60S ribosomal protein L31 OS=Homo sapiens OX=9606 GN=RPL31 PE=1 SV=1	44.8	6	18	6	125	14.454	10.54	101.8	110.9	105	100.2	96.5	97.5	89	100.9	98.3
Q96E39	RBMXL1	RNA binding motif protein, X-linked-like-1 OS=Homo sapiens OX=9606 GN=RBMXL1 PE=1 SV=1	13.5897	5	13	1	390	42.116	9.89	101.6	101.5	103.8	91.7	107.5	93.8	107.6	105.3	87.3
Q6UWP2	DHRS11	Dehydrogenase/reductase SDR family member 11 OS=Homo sapiens OX=9606 GN=DHRS11 PE=1 SV=1	26.1538	6	9	6	260	28.29	6.64	93.9	115.9	95.1	108.8	74.9	112.6	109.6	97.3	91.8
Q8NBJ5	COLGALT1	Procollagen galactosyltransferase 1 OS=Homo sapiens OX=9606 GN=COLGALT1 PE=1 SV=1	14.3087	8	19	8	622	71.59	7.31	98.1	99.1	103.3	99.1	104.7	96.1	90.7	97.9	111.1
P61086	UBE2K	Ubiquitin-conjugating enzyme E2 K OS=Homo sapiens OX=9606 GN=UBE2K PE=1 SV=3	35.5	6	15	6	200	22.393	5.44	96.4	105.5	97.3	103.2	101.4	101.2	102.7	97.4	94.9
P56134	ATP5J2	ATP synthase subunit f, mitochondrial OS=Homo sapiens OX=9606 GN=ATP5J2 PE=1 SV=3	39.3617	3	11	3	94	10.911	9.67	100.2	114.3	97.8	110.7	82.5	103.6	101.9	98.4	90.8
P62269	RPS18	40S ribosomal protein S18 OS=Homo sapiens OX=9606 GN=RPS18 PE=1 SV=3	57.8947	10	26	10	152	17.708	10.99	98.1	113.6	109.5	97.2	92.6	101.4	95.1	98.3	94.2
P20336	RAB3A	Ras-related protein Rab-3A OS=Homo sapiens OX=9606 GN=RAB3A PE=1 SV=1	27.7273	5	15	3	220	24.968	5.03	112.7	80.6	95.5	104.6	96.2	91.8	100.5	111.5	106.6
O95379	TNFAIP8	Tumor necrosis factor alpha-induced protein 8 OS=Homo sapiens OX=9606 GN=TNFAIP8 PE=1 SV=1	17.6768	3	6	3	198	22.989	7.93	86.2	117.1	115.2	96.9	99.8	101	104.6	96.2	83
P17812	CTPS1	CTP synthase 1 OS=Homo sapiens OX=9606 GN=CTPS1 PE=1 SV=2	14.5516	9	17	9	591	66.648	6.46	99.3	99.1	96.6	103.8	111.7	93	91.2	97.9	107.5
Q7Z7H5	TMED4	Transmembrane emp24 domain-containing protein 4 OS=Homo sapiens OX=9606 GN=TMED4 PE=1 SV=1	18.9427	4	11	3	227	25.926	8.28	105.4	105.4	94.2	107.7	94.6	95.4	97.8	104.4	95.2
O75534	CSDE1	Cold shock domain-containing protein E1 OS=Homo sapiens OX=9606 GN=CSDE1 PE=1 SV=2	17.1679	13	17	13	798	88.829	6.25	95	99.5	101.2	96.3	109.6	97.9	100.4	98.1	102
Q9H4A6	GOLPH3	Golgi phosphoprotein 3 OS=Homo sapiens OX=9606 GN=GOLPH3 PE=1 SV=1	26.8456	6	10	5	298	33.79	6.44	106.8	104.3	100	104	98.9	104.6	88.2	100.3	92.9
P19075	TSPAN8	Tetraspanin-8 OS=Homo sapiens OX=9606 GN=TSPAN8 PE=1 SV=1	13.5021	3	9	3	237	26.026	5.6	125	114.2	99	107.2	70.7	121.1	114.4	91.4	57.1
P61313	RPL15	60S ribosomal protein L15 OS=Homo sapiens OX=9606 GN=RPL15 PE=1 SV=2	37.2549	8	18	8	204	24.131	11.62	95.6	113.3	108.5	102.8	86.8	102.5	90	102.5	98
Q96A26	FAM162A	Protein FAM162A OS=Homo sapiens OX=9606 GN=FAM162A PE=1 SV=2	29.8701	5	12	5	154	17.331	9.77	106.7	104	99.2	113.8	87.3	110.3	102.8	97.6	78.3
Q9NZ45	CISD1	CDGSH iron-sulfur domain-containing protein 1 OS=Homo sapiens OX=9606 GN=CISD1 PE=1 SV=1	43.5185	4	10	4	108	12.191	9.09	102.7	97	101.2	95.5	95.6	99.3	99.2	110.1	99.5
Q07157	TJP1	Tight junction protein ZO-1 OS=Homo sapiens OX=9606 GN=TJP1 PE=1 SV=3	10.0114	15	18	15	1748	195.34	6.7	98.6	100.1	100.5	98.6	100.7	95	97.2	108.7	100.7
P78559	MAP1A	Microtubule-associated protein 1A OS=Homo sapiens OX=9606 GN=MAP1A PE=1 SV=6	2.81841	6	11	5	2803	305.298	4.92	101.7	90.4	94.3	94.2	127.8	87.6	98.3	101.4	104.3
P25205	MCM3	DNA replication licensing factor MCM3 OS=Homo sapiens OX=9606 GN=MCM3 PE=1 SV=3	8.66337	6	9	6	808	90.924	5.77	90.8	120	126.4	86.9	90.5	104.4	94.9	94.7	91.4
Q13347	EIF3I	Eukaryotic translation initiation factor 3 subunit I OS=Homo sapiens OX=9606 GN=EIF3I PE=1 SV=1	26.1538	8	14	8	325	36.479	5.64	96.6	110.6	108.4	95.9	94.3	101.5	97.9	99.4	95.3
P07360	C8G	Complement component C8 gamma chain OS=Homo sapiens OX=9606 GN=C8G PE=1 SV=3	30.6931	5	9	5	202	22.264	8.31	98.2	93.9	105.2	88.9	102.1	100.3	113.7	96.8	100.9
P23229	ITGA6	Integrin alpha-6 OS=Homo sapiens OX=9606 GN=ITGA6 PE=1 SV=5	19.2035	20	29	20	1130	126.526	6.61	106	99.4	96.3	97	95	108.7	98.3	101.2	98.1
P34897	SHMT2	Serine hydroxymethyltransferase, mitochondrial OS=Homo sapiens OX=9606 GN=SHMT2 PE=1 SV=3	22.2222	11	13	10	504	55.958	8.53	96.5	115.4	121.1	96.5	93.1	107.2	90.6	93.4	86.3
Q13404	UBE2V1	Ubiquitin-conjugating enzyme E2 variant 1 OS=Homo sapiens OX=9606 GN=UBE2V1 PE=1 SV=2	34.6939	6	18	2	147	16.484	7.93	95.6	105.7	101	104.8	102.2	99.3	95.1	99	97.4
O76021	RSL1D1	Ribosomal L1 domain-containing protein 1 OS=Homo sapiens OX=9606 GN=RSL1D1 PE=1 SV=3	24.4898	10	12	10	490	54.939	10.13	92.8	113.8	115.4	96.6	94.3	100.7	100.9	98.6	86.9
Q8WWP7	GIMAP1	GTPase IMAP family member 1 OS=Homo sapiens OX=9606 GN=GIMAP1 PE=1 SV=1	16.6667	4	8	4	306	34.348	8.87	80.5	104.1	121.2	88.2	95.4	95.6	113.4	100.5	101.1
P48163	ME1	NADP-dependent malic enzyme OS=Homo sapiens OX=9606 GN=ME1 PE=1 SV=1	8.04196	3	6	3	572	64.109	6.13	120.4	86.4	98.9	113.7	102.9	99.3	97.9	86.6	93.9
P51692	STAT5B	Signal transducer and activator of transcription 5B OS=Homo sapiens OX=9606 GN=STAT5B PE=1 SV=2	11.817	8	10	2	787	89.81	6.05	90.4	107.6	111	88.8	91.8	93.2	97.4	114.6	105.2
P33316	DUT	Deoxyuridine 5'-triphosphate nucleotidohydrolase, mitochondrial OS=Homo sapiens OX=9606 GN=DUT PE=1 SV=4	42.0635	8	12	8	252	26.547	9.36	93.8	105.8	114.4	88.9	92.3	100	104.2	96.6	103.9
P50213	IDH3A	Isocitrate dehydrogenase [NAD] subunit alpha, mitochondrial OS=Homo sapiens OX=9606 GN=IDH3A PE=1 SV=1	33.0601	12	22	12	366	39.566	6.92	106.5	106	100.2	100.8	88.1	108	104.8	99.8	85.7
Q9HC35	EML4	Echinoderm microtubule-associated protein-like 4 OS=Homo sapiens OX=9606 GN=EML4 PE=1 SV=3	15.8002	14	18	14	981	108.848	6.4	100.4	107.2	99.2	104.4	93	105	98.5	99	93.3
Q9H0D6	XRN2	5'-3' exoribonuclease 2 OS=Homo sapiens OX=9606 GN=XRN2 PE=1 SV=1	7.89474	5	7	5	950	108.513	7.47	92.5	108.4	111.1	97	93.5	100	98.2	105.5	93.9
Q92882	OSTF1	Osteoclast-stimulating factor 1 OS=Homo sapiens OX=9606 GN=OSTF1 PE=1 SV=2	31.3084	5	11	5	214	23.772	5.68	91.8	110.2	109.3	99.5	89.5	103.2	105.3	98.6	92.6
Q12792	TWF1	Twinfilin-1 OS=Homo sapiens OX=9606 GN=TWF1 PE=1 SV=3	21.1429	6	12	5	350	40.258	6.96	103.2	115.3	104.7	104.5	105.7	96.1	92.8	92.1	85.5
O76070	SNCG	Gamma-synuclein OS=Homo sapiens OX=9606 GN=SNCG PE=1 SV=2	56.6929	6	9	6	127	13.323	4.86	97.9	68.4	86.6	93.7	108.1	75.6	126.7	164.1	78.8
P84103	SRSF3	Serine/arginine-rich splicing factor 3 OS=Homo sapiens OX=9606 GN=SRSF3 PE=1 SV=1	30.4878	5	23	4	164	19.318	11.65	92.5	113.6	118.7	96.2	87.4	98.6	98.1	108.5	86.3
Q12907	LMAN2	Vesicular integral-membrane protein VIP36 OS=Homo sapiens OX=9606 GN=LMAN2 PE=1 SV=1	25.8427	8	20	8	356	40.203	6.95	105.8	110.8	104.8	99.5	91.5	103.2	95.1	98.9	90.5
O43301	HSPA12A	Heat shock 70 kDa protein 12A OS=Homo sapiens OX=9606 GN=HSPA12A PE=1 SV=2	14.0741	8	16	8	675	74.931	6.77	103.6	90.8	91.7	87.3	115.5	86.4	106.9	102.5	115.2
P02747	C1QC	Complement C1q subcomponent subunit C OS=Homo sapiens OX=9606 GN=C1QC PE=1 SV=3	21.2245	4	8	4	245	25.757	8.41	103.2	97	117.4	91.1	90.5	110.6	101	90.5	98.6
A0A0B4J2D5	GATD3B	Glutamine amidotransferase-like class 1 domain-containing protein 3B, mitochondrial OS=Homo sapiens OX=9606 GN=GATD3B PE=1 SV=1	32.8358	6	10	6	268	28.125	8.27	95.8	109.8	106	103.3	90.8	102.7	100.6	101.6	89.4
O76094	SRP72	Signal recognition particle subunit SRP72 OS=Homo sapiens OX=9606 GN=SRP72 PE=1 SV=3	8.34575	5	10	5	671	74.56	9.26	100.9	111.3	106.5	101.4	95.6	98.7	90.2	97.7	97.6
P60983	GMFB	Glia maturation factor beta OS=Homo sapiens OX=9606 GN=GMFB PE=1 SV=2	53.5211	6	12	5	142	16.702	5.29	97.9	99.2	103	101.4	94.1	99.6	103	100.2	101.5
P49589	CARS	Cysteine--tRNA ligase, cytoplasmic OS=Homo sapiens OX=9606 GN=CARS PE=1 SV=3	15.2406	9	11	9	748	85.419	6.76	102.7	98.8	101.8	101	97.5	95.1	95	99.8	108.3
Q9Y383	LUC7L2	Putative RNA-binding protein Luc7-like 2 OS=Homo sapiens OX=9606 GN=LUC7L2 PE=1 SV=2	23.2143	9	15	9	392	46.486	10.01	95.8	114.8	113	100.1	87.9	104.1	90.5	101.1	92.8
P48509	CD151	CD151 antigen OS=Homo sapiens OX=9606 GN=CD151 PE=1 SV=3	20.5534	6	18	6	253	28.276	7.47	99.8	98.8	96.1	88	101.9	99	109.7	100.4	106.2
P14735	IDE	Insulin-degrading enzyme OS=Homo sapiens OX=9606 GN=IDE PE=1 SV=4	8.43965	7	10	7	1019	117.893	6.61	101.7	100	103.7	103.2	101.4	101.9	92.8	93.8	101.4
Q9UIJ7	AK3	GTP:AMP phosphotransferase AK3, mitochondrial OS=Homo sapiens OX=9606 GN=AK3 PE=1 SV=4	46.696	10	19	10	227	25.55	9.16	105	95.5	103.3	93	92.1	102.2	101.2	108.1	99.6
O43264	ZW10	Centromere/kinetochore protein zw10 homolog OS=Homo sapiens OX=9606 GN=ZW10 PE=1 SV=3	13.8639	7	10	7	779	88.773	6.27	97.2	102	103.9	97.6	95.6	101.9	102.5	98.8	100.5
P57764	GSDMD	Gasdermin-D OS=Homo sapiens OX=9606 GN=GSDMD PE=1 SV=1	16.7355	6	10	6	484	52.768	5.08	97.7	108.3	104.3	106.9	100.9	103.2	97.8	93.8	87
P68400	CSNK2A1	Casein kinase II subunit alpha OS=Homo sapiens OX=9606 GN=CSNK2A1 PE=1 SV=1	32.2251	10	19	9	391	45.115	7.74	95.3	103.3	100.3	98.4	98.7	98.8	95.2	104.8	105.2
P46778	RPL21	60S ribosomal protein L21 OS=Homo sapiens OX=9606 GN=RPL21 PE=1 SV=2	43.125	7	18	7	160	18.553	10.49	95.9	117.2	108.1	99.7	89.7	105.2	90.5	101.4	92.2
P35527	KRT9	Keratin, type I cytoskeletal 9 OS=Homo sapiens OX=9606 GN=KRT9 PE=1 SV=3	12.8411	6	14	5	623	62.027	5.24	88.8	98.9	109	95.6	119.3	90.9	92.3	106.4	98.9
P42226	STAT6	Signal transducer and activator of transcription 6 OS=Homo sapiens OX=9606 GN=STAT6 PE=1 SV=1	10.5077	7	13	7	847	94.075	6.23	89.8	103	103.9	97.9	101	99.5	99	104.5	101.4
O00303	EIF3F	Eukaryotic translation initiation factor 3 subunit F OS=Homo sapiens OX=9606 GN=EIF3F PE=1 SV=1	21.0084	6	10	6	357	37.54	5.45	96.9	107.6	108.5	95.8	98.6	100.1	95.7	98.3	98.5
P43487	RANBP1	Ran-specific GTPase-activating protein OS=Homo sapiens OX=9606 GN=RANBP1 PE=1 SV=1	30.3483	5	15	5	201	23.296	5.29	99.1	119.1	117.3	102.2	92.5	107.1	94.2	101.8	66.7
P51636	CAV2	Caveolin-2 OS=Homo sapiens OX=9606 GN=CAV2 PE=1 SV=2	29.6296	3	8	3	162	18.279	5.27	116.9	93.7	86.6	105.3	118.1	103.1	89.7	89.2	97.3
O00743	PPP6C	Serine/threonine-protein phosphatase 6 catalytic subunit OS=Homo sapiens OX=9606 GN=PPP6C PE=1 SV=1	30.4918	7	13	7	305	35.121	5.69	92.1	104.4	109	101.5	95.9	102.1	97	99.5	98.5
Q8WWX9	SELENOM	Selenoprotein M OS=Homo sapiens OX=9606 GN=SELENOM PE=1 SV=3	30.3448	3	10	3	145	16.222	5.54	93.2	103.8	97.1	96.2	105.2	94.4	99.2	99.8	111.2
Q96PK6	RBM14	RNA-binding protein 14 OS=Homo sapiens OX=9606 GN=RBM14 PE=1 SV=2	12.4066	6	12	6	669	69.449	9.67	89.2	111.1	112.5	108.8	97.2	101.9	90.6	103.8	84.9
O95340	PAPSS2	Bifunctional 3'-phosphoadenosine 5'-phosphosulfate synthase 2 OS=Homo sapiens OX=9606 GN=PAPSS2 PE=1 SV=2	19.3811	10	14	9	614	69.457	8.03	98.9	121.5	89.1	98.2	84.6	123.3	105	92.7	86.8
P26447	S100A4	Protein S100-A4 OS=Homo sapiens OX=9606 GN=S100A4 PE=1 SV=1	36.6337	5	21	5	101	11.721	6.11	117.1	72.4	102.4	69	114.1	97.7	94.7	100.8	131.8
O60831	PRAF2	PRA1 family protein 2 OS=Homo sapiens OX=9606 GN=PRAF2 PE=1 SV=1	20.2247	3	7	3	178	19.246	9.19	92.1	100.1	96	90.4	112.3	92.1	95.6	109.2	112.2
P53999	SUB1	Activated RNA polymerase II transcriptional coactivator p15 OS=Homo sapiens OX=9606 GN=SUB1 PE=1 SV=3	44.8819	6	16	6	127	14.386	9.6	93.2	131.4	115.7	93.7	82.6	100.5	93.2	107.2	82.6
P53041	PPP5C	Serine/threonine-protein phosphatase 5 OS=Homo sapiens OX=9606 GN=PPP5C PE=1 SV=1	10.2204	5	8	5	499	56.842	6.28	101	100	95.2	107.1	96.8	95	91.7	103.2	109.9
Q8NDH3	NPEPL1	Probable aminopeptidase NPEPL1 OS=Homo sapiens OX=9606 GN=NPEPL1 PE=1 SV=3	13.3843	5	12	5	523	55.825	6.87	110.8	91.2	89.7	101.1	108.8	95.1	106.7	93.6	103.2
Q96AQ6	PBXIP1	Pre-B-cell leukemia transcription factor-interacting protein 1 OS=Homo sapiens OX=9606 GN=PBXIP1 PE=1 SV=1	14.7743	8	11	8	731	80.594	5.33	101.1	90.6	97.1	112.9	108.5	103.2	103.7	91.4	91.5
P49915	GMPS	GMP synthase [glutamine-hydrolyzing] OS=Homo sapiens OX=9606 GN=GMPS PE=1 SV=1	23.3766	11	13	11	693	76.667	6.87	95.4	109.6	112.3	97.5	91.5	100.5	96.7	99	97.7
Q96AY3	FKBP10	Peptidyl-prolyl cis-trans isomerase FKBP10 OS=Homo sapiens OX=9606 GN=FKBP10 PE=1 SV=1	17.1821	8	13	8	582	64.204	5.62	85.3	114.6	99.4	94.6	127.6	88.2	88	88.4	113.8
P23219	PTGS1	Prostaglandin G/H synthase 1 OS=Homo sapiens OX=9606 GN=PTGS1 PE=1 SV=2	18.3639	9	19	9	599	68.642	7.23	104.4	80.2	84.7	107	110.5	93.3	96.2	105.6	118.1
Q9H2D6	TRIOBP	TRIO and F-actin-binding protein OS=Homo sapiens OX=9606 GN=TRIOBP PE=1 SV=3	7.27273	17	21	17	2365	261.217	8.48	97.7	93.4	101	103.3	110.4	97.7	91.8	99.2	105.3
P20591	MX1	Interferon-induced GTP-binding protein Mx1 OS=Homo sapiens OX=9606 GN=MX1 PE=1 SV=4	16.9184	8	12	8	662	75.473	5.83	78.9	87.7	129.7	73.6	124.3	85.3	110.1	112.3	98.1
P11387	TOP1	DNA topoisomerase 1 OS=Homo sapiens OX=9606 GN=TOP1 PE=1 SV=2	17.2549	12	17	12	765	90.669	9.31	93.2	117.8	118.4	91.6	82.7	105.9	98.7	101.7	89.9
P56385	ATP5ME	ATP synthase subunit e, mitochondrial OS=Homo sapiens OX=9606 GN=ATP5ME PE=1 SV=2	31.8841	3	12	3	69	7.928	9.35	107.5	102.5	100.6	112.5	103.2	94.6	97.2	91.9	90
Q7Z3B1	NEGR1	Neuronal growth regulator 1 OS=Homo sapiens OX=9606 GN=NEGR1 PE=1 SV=3	19.209	6	12	6	354	38.694	6.21	89	100.5	98	94.3	94.8	95.9	101.9	122	103.5
Q14257	RCN2	Reticulocalbin-2 OS=Homo sapiens OX=9606 GN=RCN2 PE=1 SV=1	22.3975	6	11	6	317	36.854	4.4	98.9	105.6	95.9	106.1	103.7	100.6	92.8	97.9	98.5
P49961	ENTPD1	Ectonucleoside triphosphate diphosphohydrolase 1 OS=Homo sapiens OX=9606 GN=ENTPD1 PE=1 SV=1	16.8627	9	16	9	510	57.927	6.34	91.5	113.5	94	105.2	107.9	98.2	96.3	100.2	93.2
P01780	IGHV3-7	Immunoglobulin heavy variable 3-7 OS=Homo sapiens OX=9606 GN=IGHV3-7 PE=1 SV=2	32.4786	4	13	2	117	12.934	6.57	107.5	150.7	88.9	77.2	62.9	95.7	118.2	97.5	101.6
O43665	RGS10	Regulator of G-protein signaling 10 OS=Homo sapiens OX=9606 GN=RGS10 PE=1 SV=2	31.7919	5	10	5	173	20.223	5.49	85.7	121.5	112.3	92.6	93.7	91.8	104.2	104.2	93.9
Q13283	G3BP1	Ras GTPase-activating protein-binding protein 1 OS=Homo sapiens OX=9606 GN=G3BP1 PE=1 SV=1	15.0215	5	12	5	466	52.132	5.52	94	111.5	108.2	97.6	94	104.2	100.9	99.4	90.2
P11413	G6PD	Glucose-6-phosphate 1-dehydrogenase OS=Homo sapiens OX=9606 GN=G6PD PE=1 SV=4	27.767	14	19	14	515	59.219	6.84	94.3	101.8	106	95.3	97	104.1	102.9	99	99.7
O15305	PMM2	Phosphomannomutase 2 OS=Homo sapiens OX=9606 GN=PMM2 PE=1 SV=1	44.7154	10	13	10	246	28.064	6.77	104.5	113.7	99.4	111.7	84.3	115.7	92.6	88.4	89.8
P84090	ERH	Enhancer of rudimentary homolog OS=Homo sapiens OX=9606 GN=ERH PE=1 SV=1	44.2308	4	13	4	104	12.251	5.92	94.1	110.9	116.8	98.1	95.8	95.2	89.1	102	98.1
P12955	PEPD	Xaa-Pro dipeptidase OS=Homo sapiens OX=9606 GN=PEPD PE=1 SV=3	9.93915	4	7	4	493	54.513	6	98.4	99.3	100.4	99.7	98.2	101.4	100.4	97.2	104.9
O76038	SCGN	Secretagogin OS=Homo sapiens OX=9606 GN=SCGN PE=2 SV=2	38.7681	9	13	9	276	32.019	5.41	74.9	63	70.1	110.1	65.8	68.5	134.5	162.2	150.8
Q15102	PAFAH1B3	Platelet-activating factor acetylhydrolase IB subunit gamma OS=Homo sapiens OX=9606 GN=PAFAH1B3 PE=1 SV=1	34.1991	5	7	5	231	25.718	6.84	94.7	107	97.3	107.5	87.7	103	98.4	106.4	97.9
P61421	ATP6V0D1	V-type proton ATPase subunit d 1 OS=Homo sapiens OX=9606 GN=ATP6V0D1 PE=1 SV=1	20.7977	6	12	6	351	40.303	5	90.1	98.2	101.6	98.3	96.8	100.2	110.1	107.3	97.5
Q9Y5X3	SNX5	Sorting nexin-5 OS=Homo sapiens OX=9606 GN=SNX5 PE=1 SV=1	38.3663	15	21	14	404	46.787	6.76	92.8	105.5	105.3	100.7	99.9	99.9	97.1	100.8	97.9
P05161	ISG15	Ubiquitin-like protein ISG15 OS=Homo sapiens OX=9606 GN=ISG15 PE=1 SV=5	23.0303	3	7	3	165	17.876	7.44	89.2	93.2	110.6	93.1	107.9	90.6	109.3	109.5	96.7
P09936	UCHL1	Ubiquitin carboxyl-terminal hydrolase isozyme L1 OS=Homo sapiens OX=9606 GN=UCHL1 PE=1 SV=2	39.4619	8	18	8	223	24.808	5.48	85.1	66	68.6	86.1	99.9	67.6	126.7	170.3	129.7
O15173	PGRMC2	Membrane-associated progesterone receptor component 2 OS=Homo sapiens OX=9606 GN=PGRMC2 PE=1 SV=1	19.7309	5	14	4	223	23.804	4.88	104.9	97.5	98.5	100.5	100.2	99.4	89.9	107	102.1
P55265	ADAR	Double-stranded RNA-specific adenosine deaminase OS=Homo sapiens OX=9606 GN=ADAR PE=1 SV=4	12.398	12	16	12	1226	135.981	8.65	91.2	103.7	113.8	90.4	97.1	100.3	104.6	103.6	95.1
P48506	GCLC	Glutamate--cysteine ligase catalytic subunit OS=Homo sapiens OX=9606 GN=GCLC PE=1 SV=2	20.8791	11	16	10	637	72.719	6.09	98.3	97	101.3	100.4	101.5	99.3	104.8	98.7	98.6
Q9UIQ6	LNPEP	Leucyl-cystinyl aminopeptidase OS=Homo sapiens OX=9606 GN=LNPEP PE=1 SV=3	11.0244	9	12	9	1025	117.274	5.73	92.5	104	100.2	96.3	96.1	101.1	96	111.3	102.5
P22090	RPS4Y1	40S ribosomal protein S4, Y isoform 1 OS=Homo sapiens OX=9606 GN=RPS4Y1 PE=1 SV=2	32.3194	8	21	4	263	29.437	10.24	108	115	118.3	105.1	101.6	72.8	105	67.5	106.6
O14737	PDCD5	Programmed cell death protein 5 OS=Homo sapiens OX=9606 GN=PDCD5 PE=1 SV=3	48	6	14	6	125	14.276	6.04	101.3	109.7	108.9	103.8	98.7	100.8	96.6	103.8	76.5
Q15257	PTPA	Serine/threonine-protein phosphatase 2A activator OS=Homo sapiens OX=9606 GN=PTPA PE=1 SV=3	30.1676	8	13	8	358	40.641	5.94	93.7	107	94.7	101.5	101.5	93	104.3	101.9	102.4
Q01130	SRSF2	Serine/arginine-rich splicing factor 2 OS=Homo sapiens OX=9606 GN=SRSF2 PE=1 SV=4	21.7195	4	10	4	221	25.461	11.85	94.6	116.2	116.9	101.2	87.3	100.2	94.4	106.1	83.1
P62318	SNRPD3	Small nuclear ribonucleoprotein Sm D3 OS=Homo sapiens OX=9606 GN=SNRPD3 PE=1 SV=1	37.3016	4	14	4	126	13.907	10.32	96.7	113.7	113.4	93.4	90.6	98.4	98.3	103.1	92.4
P09234	SNRPC	U1 small nuclear ribonucleoprotein C OS=Homo sapiens OX=9606 GN=SNRPC PE=1 SV=1	13.2075	2	6	2	159	17.381	9.67	95.4	112.3	120.8	95.5	88.4	96.8	98.7	107.6	84.5
Q16204	CCDC6	Coiled-coil domain-containing protein 6 OS=Homo sapiens OX=9606 GN=CCDC6 PE=1 SV=2	18.7764	8	14	8	474	53.258	7.34	100.9	99.3	110.2	101	103.6	100	94.1	96	95
Q9HBI1	PARVB	Beta-parvin OS=Homo sapiens OX=9606 GN=PARVB PE=1 SV=1	14.2857	5	11	2	364	41.688	6.73	100.1	98.2	104.4	98.6	107.7	95.8	101.5	95.3	98.4
Q9ULA0	DNPEP	Aspartyl aminopeptidase OS=Homo sapiens OX=9606 GN=DNPEP PE=1 SV=1	19.5789	8	12	8	475	52.395	7.42	97.7	104.6	106.6	97.3	83	101.9	102.6	106.3	99.9
Q15369	ELOC	Elongin-C OS=Homo sapiens OX=9606 GN=ELOC PE=1 SV=1	38.3929	3	8	3	112	12.465	4.78	101.3	97.3	96.1	105.3	101.9	98	93.8	99	107.3
P46734	MAP2K3	Dual specificity mitogen-activated protein kinase kinase 3 OS=Homo sapiens OX=9606 GN=MAP2K3 PE=1 SV=2	25.3602	8	14	7	347	39.293	7.43	100.5	98.4	103.9	96.3	106.9	94.9	96.5	96.2	106.3
P22033	MUT	Methylmalonyl-CoA mutase, mitochondrial OS=Homo sapiens OX=9606 GN=MUT PE=1 SV=4	11.2	6	8	6	750	83.082	6.93	107.7	103.9	102.7	103.9	88.1	98.5	103.8	107.2	84.4
P21283	ATP6V1C1	V-type proton ATPase subunit C 1 OS=Homo sapiens OX=9606 GN=ATP6V1C1 PE=1 SV=4	30.1047	11	16	11	382	43.914	7.46	99.1	100.7	103.1	97.4	93.4	99.7	103.9	103.9	99
P09455	RBP1	Retinol-binding protein 1 OS=Homo sapiens OX=9606 GN=RBP1 PE=1 SV=2	48.8889	6	11	6	135	15.84	5.11	79.1	108.7	86.3	104.2	124.1	81	90.7	126.2	99.6
Q00169	PITPNA	Phosphatidylinositol transfer protein alpha isoform OS=Homo sapiens OX=9606 GN=PITPNA PE=1 SV=2	36.6667	9	15	7	270	31.786	6.55	98.9	103.8	99.7	104.1	98	99.8	96.1	101.4	98.3
Q14166	TTLL12	Tubulin--tyrosine ligase-like protein 12 OS=Homo sapiens OX=9606 GN=TTLL12 PE=1 SV=2	14.441	6	9	6	644	74.356	5.53	96.4	98	103.4	105.1	95.9	103.1	100.9	99.1	98.1
Q96B97	SH3KBP1	SH3 domain-containing kinase-binding protein 1 OS=Homo sapiens OX=9606 GN=SH3KBP1 PE=1 SV=2	13.3835	8	10	8	665	73.082	6.62	94.6	112.5	117	91.1	92.1	107	103.7	100.8	81.2
P61201	COPS2	COP9 signalosome complex subunit 2 OS=Homo sapiens OX=9606 GN=COPS2 PE=1 SV=1	26.1851	10	11	10	443	51.564	5.53	94.8	109.9	102.5	101.8	96.1	95.5	92.3	106.7	100.4
Q9UKA9	PTBP2	Polypyrimidine tract-binding protein 2 OS=Homo sapiens OX=9606 GN=PTBP2 PE=1 SV=1	17.3258	7	12	6	531	57.455	8.66	90.8	102.5	95.2	94.7	117.2	100.3	93.5	110	95.9
Q92552	MRPS27	28S ribosomal protein S27, mitochondrial OS=Homo sapiens OX=9606 GN=MRPS27 PE=1 SV=3	10.8696	4	9	4	414	47.581	6.18	101.1	109.7	111.4	99.6	87.2	108.8	102.6	95.5	84.1
O00423	EML1	Echinoderm microtubule-associated protein-like 1 OS=Homo sapiens OX=9606 GN=EML1 PE=1 SV=3	15.7055	13	18	12	815	89.805	7.06	101.3	83.2	86	100	106.9	102.6	109.1	100.1	110.7
P61289	PSME3	Proteasome activator complex subunit 3 OS=Homo sapiens OX=9606 GN=PSME3 PE=1 SV=1	30.315	7	10	7	254	29.488	5.95	97.7	109.3	111.4	90.9	92.2	108.3	101.7	95.5	93
Q9NQR4	NIT2	Omega-amidase NIT2 OS=Homo sapiens OX=9606 GN=NIT2 PE=1 SV=1	33.6957	8	15	8	276	30.589	7.21	95.8	102	99.9	105.1	93.8	101.4	102.9	100.6	98.5
Q99943	AGPAT1	1-acyl-sn-glycerol-3-phosphate acyltransferase alpha OS=Homo sapiens OX=9606 GN=AGPAT1 PE=1 SV=2	7.42049	1	4	1	283	31.696	9.38	92.7	104.4	99.6	99.7	112.7	95.1	109	93.1	93.8
Q13449	LSAMP	Limbic system-associated membrane protein OS=Homo sapiens OX=9606 GN=LSAMP PE=1 SV=2	24.2604	6	8	6	338	37.37	6.98	83.2	104.7	110	81.3	81.7	87.7	97.2	132.3	122
P55769	SNU13	NHP2-like protein 1 OS=Homo sapiens OX=9606 GN=SNU13 PE=1 SV=3	25	3	12	3	128	14.165	8.46	89.7	115.5	115	96.2	90.2	98.9	94.9	107.4	92.3
P59768	GNG2	Guanine nucleotide-binding protein G(I)/G(S)/G(O) subunit gamma-2 OS=Homo sapiens OX=9606 GN=GNG2 PE=1 SV=2	52.1127	3	11	3	71	7.845	7.99	86.8	92.5	102.3	85.4	84.6	92	98	144.1	114.3
Q96JB5	CDK5RAP3	CDK5 regulatory subunit-associated protein 3 OS=Homo sapiens OX=9606 GN=CDK5RAP3 PE=1 SV=2	21.7391	11	16	11	506	56.885	4.75	99.7	108.3	102.7	103.3	94.8	100.1	96.3	103.1	91.7
Q8N2S1	LTBP4	Latent-transforming growth factor beta-binding protein 4 OS=Homo sapiens OX=9606 GN=LTBP4 PE=1 SV=2	8.43596	10	12	10	1624	173.32	5.43	98.9	97.6	93.7	103.1	127.4	91.7	100.5	94.7	92.5
P02746	C1QB	Complement C1q subcomponent subunit B OS=Homo sapiens OX=9606 GN=C1QB PE=1 SV=3	23.7154	4	8	4	253	26.704	8.63	93.2	101.6	121.5	89.4	89.7	111.2	101.4	90	102
Q9NX40	OCIAD1	OCIA domain-containing protein 1 OS=Homo sapiens OX=9606 GN=OCIAD1 PE=1 SV=1	21.6327	4	7	4	245	27.609	7.49	100.9	105.6	97.2	108.4	92.4	104.2	97.2	99.9	94.3
Q9Y371	SH3GLB1	Endophilin-B1 OS=Homo sapiens OX=9606 GN=SH3GLB1 PE=1 SV=1	27.9452	10	19	9	365	40.771	6.04	96.9	103.9	100.8	99.4	102.3	101.6	98.6	100.3	96.3
Q96IX5	USMG5	Up-regulated during skeletal muscle growth protein 5 OS=Homo sapiens OX=9606 GN=USMG5 PE=1 SV=1	25.8621	1	4	1	58	6.453	9.76	111.9	110.4	104.4	112.2	87.9	105.9	94.3	94.3	78.7
Q9H444	CHMP4B	Charged multivesicular body protein 4b OS=Homo sapiens OX=9606 GN=CHMP4B PE=1 SV=1	40.1786	10	19	10	224	24.935	4.82	100.3	104.7	100.7	104.4	91.6	103.5	91.3	100.1	103.4
O60613	SELENOF	Selenoprotein F OS=Homo sapiens OX=9606 GN=SELENOF PE=1 SV=4	17.5758	2	6	2	165	18.081	5.03	102.9	107.2	105.6	103	88.7	107.5	95.4	97.4	92.2
P15374	UCHL3	Ubiquitin carboxyl-terminal hydrolase isozyme L3 OS=Homo sapiens OX=9606 GN=UCHL3 PE=1 SV=1	20.8696	4	10	4	230	26.166	4.92	106.9	82.2	99.7	102.5	100.6	103.2	99.5	101.8	103.6
Q9Y2B0	CNPY2	Protein canopy homolog 2 OS=Homo sapiens OX=9606 GN=CNPY2 PE=1 SV=1	14.2857	2	6	2	182	20.639	4.92	96.5	112.8	101	97.7	87.8	109.9	92.9	104.7	96.7
P55290	CDH13	Cadherin-13 OS=Homo sapiens OX=9606 GN=CDH13 PE=1 SV=1	11.641	6	12	6	713	78.238	4.98	103.7	99.6	88.2	86.5	118	102.2	101.5	97.6	102.7
P49773	HINT1	Histidine triad nucleotide-binding protein 1 OS=Homo sapiens OX=9606 GN=HINT1 PE=1 SV=2	28.5714	3	12	3	126	13.793	6.95	99.7	106.5	96.2	103.5	91.2	99.7	108.4	98.1	96.8
O95471	CLDN7	Claudin-7 OS=Homo sapiens OX=9606 GN=CLDN7 PE=1 SV=4	15.6398	2	6	2	211	22.403	8.6	106.3	107.4	99.3	118.9	83.8	110.3	110	88	75.9
Q14155	ARHGEF7	Rho guanine nucleotide exchange factor 7 OS=Homo sapiens OX=9606 GN=ARHGEF7 PE=1 SV=2	8.96638	5	6	5	803	89.955	7.09	97.8	107.2	104.3	101.7	100.4	99	92.7	101.1	95.8
Q96ST3	SIN3A	Paired amphipathic helix protein Sin3a OS=Homo sapiens OX=9606 GN=SIN3A PE=1 SV=2	5.73449	5	7	5	1273	145.085	7.25	90.4	107.1	105.4	95.3	87.8	99.6	106.5	104.9	103
Q8TAT6	NPLOC4	Nuclear protein localization protein 4 homolog OS=Homo sapiens OX=9606 GN=NPLOC4 PE=1 SV=3	11.3487	5	7	5	608	68.077	6.38	93.9	103.1	103.9	96.7	102	100.2	102.3	99.9	98.2
Q96RU3	FNBP1	Formin-binding protein 1 OS=Homo sapiens OX=9606 GN=FNBP1 PE=1 SV=2	15.8833	9	12	9	617	71.262	5.72	95.7	102.3	105.1	96.3	106.1	95.9	100.8	99.1	98.7
O95299	NDUFA10	NADH dehydrogenase [ubiquinone] 1 alpha subcomplex subunit 10, mitochondrial OS=Homo sapiens OX=9606 GN=NDUFA10 PE=1 SV=1	19.1549	8	13	8	355	40.725	8.48	103.4	103.5	98.2	115.4	93.1	106.8	89.1	97.6	93
Q8N3D4	EHBP1L1	EH domain-binding protein 1-like protein 1 OS=Homo sapiens OX=9606 GN=EHBP1L1 PE=1 SV=2	5.58109	7	10	5	1523	161.756	4.83	98.6	96.5	96.9	99.1	109	93.6	101.7	102.1	102.6
Q03518	TAP1	Antigen peptide transporter 1 OS=Homo sapiens OX=9606 GN=TAP1 PE=1 SV=2	10.2723	5	8	5	808	87.163	8.02	98.8	102.6	120.5	94.4	93.1	101.1	105.6	92.4	91.6
Q99816	TSG101	Tumor susceptibility gene 101 protein OS=Homo sapiens OX=9606 GN=TSG101 PE=1 SV=2	25.8974	9	13	9	390	43.916	6.46	101.3	97.6	97.5	104.5	102.8	99.1	96.3	100.1	100.7
P46109	CRKL	Crk-like protein OS=Homo sapiens OX=9606 GN=CRKL PE=1 SV=1	28.7129	7	16	7	303	33.756	6.74	96.2	103.3	100.3	95.6	96.4	96.4	107.5	102.3	101.9
P67870	CSNK2B	Casein kinase II subunit beta OS=Homo sapiens OX=9606 GN=CSNK2B PE=1 SV=1	37.2093	6	11	6	215	24.926	5.55	93.5	99.4	104.5	91.2	101.7	99.6	110	98.4	101.6
Q9Y4Y9	LSM5	U6 snRNA-associated Sm-like protein LSm5 OS=Homo sapiens OX=9606 GN=LSM5 PE=1 SV=3	46.1538	2	5	2	91	9.931	4.54	101.7	104.6	107.1	99.3	96.8	99.4	102.6	99.5	89
P55957	BID	BH3-interacting domain death agonist OS=Homo sapiens OX=9606 GN=BID PE=1 SV=1	14.359	2	4	2	195	21.981	5.44	86.1	115.2	108.1	104.8	98.3	105.4	103	91.4	87.7
Q9HCC0	MCCC2	Methylcrotonoyl-CoA carboxylase beta chain, mitochondrial OS=Homo sapiens OX=9606 GN=MCCC2 PE=1 SV=1	8.70337	4	6	4	563	61.294	7.68	115.6	105.9	102.6	117.7	83.1	107.5	94.4	93.6	79.5
Q9HB71	CACYBP	Calcyclin-binding protein OS=Homo sapiens OX=9606 GN=CACYBP PE=1 SV=2	41.6667	8	19	8	228	26.194	8.25	92.9	112.3	114.4	95.1	94.5	102.1	95.4	101.4	91.9
P16070	CD44	CD44 antigen OS=Homo sapiens OX=9606 GN=CD44 PE=1 SV=3	11.5903	8	19	8	742	81.487	5.33	95.1	101.6	101.9	92.8	109.8	103.8	107.5	90	97.6
Q99598	TSNAX	Translin-associated protein X OS=Homo sapiens OX=9606 GN=TSNAX PE=1 SV=1	25.8621	5	7	5	290	33.092	6.55	90.3	114.8	107	97	88.8	96.3	106.2	106	93.6
O14744	PRMT5	Protein arginine N-methyltransferase 5 OS=Homo sapiens OX=9606 GN=PRMT5 PE=1 SV=4	12.7159	8	12	8	637	72.638	6.29	97.5	110.6	104.7	98.5	96.4	99.2	97.1	98.2	97.8
Q9C002	NMES1	Normal mucosa of esophagus-specific gene 1 protein OS=Homo sapiens OX=9606 GN=NMES1 PE=2 SV=1	60.241	5	16	5	83	9.611	9.47	123.1	118.9	99.8	138.7	69.6	114.9	94.3	87.7	53.1
Q9NYL2	MAP3K20	Mitogen-activated protein kinase kinase kinase 20 OS=Homo sapiens OX=9606 GN=MAP3K20 PE=1 SV=3	16	9	14	9	800	91.098	7.87	94.3	97.8	93.6	100.9	106.7	98.4	107.4	97.8	103
Q9Y5L4	TIMM13	Mitochondrial import inner membrane translocase subunit Tim13 OS=Homo sapiens OX=9606 GN=TIMM13 PE=1 SV=1	67.3684	5	10	5	95	10.493	8.18	100.8	112.1	110.8	97.5	88.3	100.9	101.2	99.2	89.2
O43293	DAPK3	Death-associated protein kinase 3 OS=Homo sapiens OX=9606 GN=DAPK3 PE=1 SV=1	14.3172	5	9	5	454	52.503	6.89	96.7	97.4	97.5	104.2	117.4	97.5	90.3	89.3	109.7
Q13451	FKBP5	Peptidyl-prolyl cis-trans isomerase FKBP5 OS=Homo sapiens OX=9606 GN=FKBP5 PE=1 SV=2	17.9431	6	8	6	457	51.18	5.9	89.9	99.4	136.8	89.4	90.1	95.6	95.5	108.3	95.1
O75431	MTX2	Metaxin-2 OS=Homo sapiens OX=9606 GN=MTX2 PE=1 SV=1	26.616	4	7	4	263	29.744	6.29	101.1	102.2	101.3	106.2	95.3	99.4	98.7	101.6	94.1
Q8NC56	LEMD2	LEM domain-containing protein 2 OS=Homo sapiens OX=9606 GN=LEMD2 PE=1 SV=1	15.1093	7	9	7	503	56.94	9	95.5	99.7	102.7	94.3	98.4	97.6	102.6	111	98.3
O14672	ADAM10	Disintegrin and metalloproteinase domain-containing protein 10 OS=Homo sapiens OX=9606 GN=ADAM10 PE=1 SV=1	9.89305	5	9	5	748	84.088	7.77	114.1	95.5	99.5	108.7	88.4	106	92.2	97.9	97.8
P52789	HK2	Hexokinase-2 OS=Homo sapiens OX=9606 GN=HK2 PE=1 SV=2	16.6848	13	21	10	917	102.313	6.05	104.9	99.2	90.6	106.2	88.1	120.4	117	85.7	87.9
P33241	LSP1	Lymphocyte-specific protein 1 OS=Homo sapiens OX=9606 GN=LSP1 PE=1 SV=1	25.9587	5	8	5	339	37.169	4.74	82.1	139.6	132.1	81.4	78.1	92.6	109.4	105.9	78.8
Q9NYL4	FKBP11	Peptidyl-prolyl cis-trans isomerase FKBP11 OS=Homo sapiens OX=9606 GN=FKBP11 PE=1 SV=1	19.403	3	8	3	201	22.166	9.39	100.1	115.3	87.7	119.8	95.4	103.4	88.1	96.7	93.4
Q9BQL6	FERMT1	Fermitin family homolog 1 OS=Homo sapiens OX=9606 GN=FERMT1 PE=1 SV=1	8.56721	6	18	3	677	77.387	6.28	97.1	100.8	108.6	94	90.9	116.6	108.6	98.5	84.8
O75436	VPS26A	Vacuolar protein sorting-associated protein 26A OS=Homo sapiens OX=9606 GN=VPS26A PE=1 SV=2	38.8379	10	13	10	327	38.146	6.57	100.7	102.5	99.5	99.7	98.9	103.9	101	94.5	99.3
O15247	CLIC2	Chloride intracellular channel protein 2 OS=Homo sapiens OX=9606 GN=CLIC2 PE=1 SV=3	17.8138	3	9	3	247	28.338	5.59	91.3	103.3	115.7	88.3	92.2	102.8	107.8	102.3	96.2
P01031	C5	Complement C5 OS=Homo sapiens OX=9606 GN=C5 PE=1 SV=4	9.30788	18	23	18	1676	188.186	6.52	112.6	78.2	118.2	78.1	99.2	93.7	122.2	87.4	110.3
O94903	PLPBP	Pyridoxal phosphate homeostasis protein OS=Homo sapiens OX=9606 GN=PLPBP PE=1 SV=1	36.7273	9	17	9	275	30.325	7.5	96.3	102.6	101.1	101.6	95.5	103.3	103.2	108.3	88.1
Q9NR19	ACSS2	Acetyl-coenzyme A synthetase, cytoplasmic OS=Homo sapiens OX=9606 GN=ACSS2 PE=1 SV=1	9.98573	7	13	7	701	78.529	6.46	97.1	113.2	99.3	106.3	87.1	119.4	97.6	93.2	86.7
Q9H7Z7	PTGES2	Prostaglandin E synthase 2 OS=Homo sapiens OX=9606 GN=PTGES2 PE=1 SV=1	26.5252	7	11	7	377	41.917	9.16	100.4	100.1	97	103	101.2	107.3	101.2	94.7	95
P23193	TCEA1	Transcription elongation factor A protein 1 OS=Homo sapiens OX=9606 GN=TCEA1 PE=1 SV=2	25.9136	8	13	8	301	33.948	8.38	93	113	110.5	96.6	92.7	98.8	100.7	103.2	91.6
O00186	STXBP3	Syntaxin-binding protein 3 OS=Homo sapiens OX=9606 GN=STXBP3 PE=1 SV=2	10.9797	7	10	7	592	67.721	7.8	102.2	99.2	102.6	102.2	87.8	102.3	100	108.4	95.3
Q14160	SCRIB	Protein scribble homolog OS=Homo sapiens OX=9606 GN=SCRIB PE=1 SV=4	3.19018	3	8	2	1630	174.778	5.07	102.6	101	92.7	101.1	103.8	102.1	102.1	101.4	93.2
Q15819	UBE2V2	Ubiquitin-conjugating enzyme E2 variant 2 OS=Homo sapiens OX=9606 GN=UBE2V2 PE=1 SV=4	35.1724	6	13	2	145	16.352	8.09	99.9	101	89.1	108.1	99.9	104.9	96.4	102.5	98.3
Q9Y376	CAB39	Calcium-binding protein 39 OS=Homo sapiens OX=9606 GN=CAB39 PE=1 SV=1	35.7771	13	25	10	341	39.844	6.89	98.4	108	98.8	105.2	98.5	100	95.9	95.7	99.4
P00846	MT-ATP6	ATP synthase subunit a OS=Homo sapiens OX=9606 GN=MT-ATP6 PE=1 SV=1	4.42478	1	7	1	226	24.801	10.1	102.3	109.8	103.3	110.1	83.5	103.3	99	101.9	86.8
P84098	RPL19	60S ribosomal protein L19 OS=Homo sapiens OX=9606 GN=RPL19 PE=1 SV=1	30.6122	7	20	7	196	23.451	11.47	101.8	110.7	109.4	95.9	88.5	97.9	91.6	99.2	105.1
Q14498	RBM39	RNA-binding protein 39 OS=Homo sapiens OX=9606 GN=RBM39 PE=1 SV=2	12.2642	5	9	5	530	59.343	10.1	96.3	110.8	114.2	95.6	92	104	92.9	103.4	90.7
Q0VD83	APOBR	Apolipoprotein B receptor OS=Homo sapiens OX=9606 GN=APOBR PE=1 SV=2	6.98529	6	9	6	1088	114.805	4.4	105	100.9	102.3	109.3	88	113.2	104.5	92.2	84.6
Q92747	ARPC1A	Actin-related protein 2/3 complex subunit 1A OS=Homo sapiens OX=9606 GN=ARPC1A PE=2 SV=2	32.973	12	19	11	370	41.543	8.18	101.3	108	96.7	108.9	101.6	98.9	86.1	106.8	91.7
Q9P035	HACD3	Very-long-chain (3R)-3-hydroxyacyl-CoA dehydratase 3 OS=Homo sapiens OX=9606 GN=HACD3 PE=1 SV=2	18.7845	5	10	5	362	43.132	8.94	91.7	102.1	99.1	101	100.3	96.3	104.3	106.1	99.1
O14561	NDUFAB1	Acyl carrier protein, mitochondrial OS=Homo sapiens OX=9606 GN=NDUFAB1 PE=1 SV=3	15.3846	3	8	3	156	17.406	4.93	101.5	109.2	99.6	107	84.8	111.1	88.8	105.1	92.9
Q07666	KHDRBS1	KH domain-containing, RNA-binding, signal transduction-associated protein 1 OS=Homo sapiens OX=9606 GN=KHDRBS1 PE=1 SV=1	24.3792	7	17	7	443	48.197	8.66	91	113	110.2	100.5	92.5	103.9	91.9	100.5	96.4
Q9UBE0	SAE1	SUMO-activating enzyme subunit 1 OS=Homo sapiens OX=9606 GN=SAE1 PE=1 SV=1	24.2775	5	8	5	346	38.426	5.3	94.8	108.4	106.2	95.4	96.1	102.9	96.9	99.8	99.5
Q7L014	DDX46	Probable ATP-dependent RNA helicase DDX46 OS=Homo sapiens OX=9606 GN=DDX46 PE=1 SV=2	12.4151	11	14	11	1031	117.29	9.29	96.4	111.8	108.4	98.6	95	101.9	94.6	102.1	91.2
P30711	GSTT1	Glutathione S-transferase theta-1 OS=Homo sapiens OX=9606 GN=GSTT1 PE=1 SV=4	17.0833	3	10	3	240	27.318	7.49	120.4	126.2	117.9	67	124.2	63.8	77.2	59.4	143.8
P53007	SLC25A1	Tricarboxylate transport protein, mitochondrial OS=Homo sapiens OX=9606 GN=SLC25A1 PE=1 SV=2	25.0804	8	13	8	311	33.991	9.89	108.5	102.4	100.3	106.3	93.8	98.8	97.6	94.6	97.8
Q6PIU2	NCEH1	Neutral cholesterol ester hydrolase 1 OS=Homo sapiens OX=9606 GN=NCEH1 PE=1 SV=3	15.6863	5	8	5	408	45.779	7.23	99.9	103.6	106	98.5	95.7	99.5	99.5	96	101.3
O95861	BPNT1	3'(2'),5'-bisphosphate nucleotidase 1 OS=Homo sapiens OX=9606 GN=BPNT1 PE=1 SV=1	27.5974	7	13	7	308	33.371	5.69	99	109.4	99.2	108	88	99.1	96.9	102.5	97.9
Q5JPE7	NOMO2	Nodal modulator 2 OS=Homo sapiens OX=9606 GN=NOMO2 PE=1 SV=1	7.81373	8	14	8	1267	139.351	5.76	95.9	104.7	100.5	102.1	100.1	103.2	95.3	100.5	97.8
Q9BYD6	MRPL1	39S ribosomal protein L1, mitochondrial OS=Homo sapiens OX=9606 GN=MRPL1 PE=1 SV=2	19.0769	4	5	4	325	36.885	8.78	106.8	115.4	103.6	104.8	86	106.7	99.2	96.1	81.4
Q04323	UBXN1	UBX domain-containing protein 1 OS=Homo sapiens OX=9606 GN=UBXN1 PE=1 SV=2	27.2727	5	8	5	297	33.305	5.25	101.2	104.6	106.4	102.8	106.9	97.4	102.8	94.2	83.7
Q9NTZ6	RBM12	RNA-binding protein 12 OS=Homo sapiens OX=9606 GN=RBM12 PE=1 SV=1	5.4721	6	11	6	932	97.333	8.63	92.7	111.4	111.9	98.8	93.4	100.1	93.9	104.3	93.6
Q07812	BAX	Apoptosis regulator BAX OS=Homo sapiens OX=9606 GN=BAX PE=1 SV=1	38.0208	5	9	5	192	21.171	5.22	96.6	112	101.5	100.9	96	96.4	103.7	96.4	96.6
O43678	NDUFA2	NADH dehydrogenase [ubiquinone] 1 alpha subcomplex subunit 2 OS=Homo sapiens OX=9606 GN=NDUFA2 PE=1 SV=3	49.4949	5	11	5	99	10.915	9.57	103.5	101.5	98.9	108.4	92.4	106.1	99.8	100.3	88.9
P19525	EIF2AK2	Interferon-induced, double-stranded RNA-activated protein kinase OS=Homo sapiens OX=9606 GN=EIF2AK2 PE=1 SV=2	15.245	8	13	8	551	62.056	8.4	95.5	102.4	106.7	92.1	110.4	97.8	98.6	103.6	93
Q03113	GNA12	Guanine nucleotide-binding protein subunit alpha-12 OS=Homo sapiens OX=9606 GN=GNA12 PE=1 SV=4	7.34908	3	9	1	381	44.251	9.83	94.5	99.2	95.6	87.6	107.6	95.4	100.6	109.5	110
Q8N8S7	ENAH	Protein enabled homolog OS=Homo sapiens OX=9606 GN=ENAH PE=1 SV=2	12.6904	6	9	6	591	66.47	6.93	98.4	99.3	94	107.7	112.1	94.9	90.4	95.9	107.3
Q9UEW8	STK39	STE20/SPS1-related proline-alanine-rich protein kinase OS=Homo sapiens OX=9606 GN=STK39 PE=1 SV=3	16.3303	7	10	5	545	59.436	6.29	96.6	105.9	104.1	107	99.7	95.9	95.1	101.1	94.7
P04839	CYBB	Cytochrome b-245 heavy chain OS=Homo sapiens OX=9606 GN=CYBB PE=1 SV=2	12.9825	7	11	7	570	65.294	8.63	80.2	100.9	143.4	86.3	80.7	113	112.6	86.1	96.9
O95168	NDUFB4	NADH dehydrogenase [ubiquinone] 1 beta subcomplex subunit 4 OS=Homo sapiens OX=9606 GN=NDUFB4 PE=1 SV=3	31.0078	4	9	4	129	15.199	9.85	111.2	97.9	97.2	100.7	98.7	100.1	103.4	94.3	96.5
P53990	IST1	IST1 homolog OS=Homo sapiens OX=9606 GN=IST1 PE=1 SV=1	21.978	9	12	9	364	39.725	5.35	96.8	103.7	102.8	106.6	91.6	101.2	97.9	104.8	94.5
P05771	PRKCB	Protein kinase C beta type OS=Homo sapiens OX=9606 GN=PRKCB PE=1 SV=4	14.0089	7	12	3	671	76.819	7.01	91.9	96.4	109.4	81.7	91.6	98.8	130.3	95	104.9
O95302	FKBP9	Peptidyl-prolyl cis-trans isomerase FKBP9 OS=Homo sapiens OX=9606 GN=FKBP9 PE=1 SV=2	20.7018	11	14	11	570	63.044	5.08	97.7	101.1	95.6	101.4	134.5	93.9	87.9	87.6	100.4
Q9UKV3	ACIN1	Apoptotic chromatin condensation inducer in the nucleus OS=Homo sapiens OX=9606 GN=ACIN1 PE=1 SV=2	8.7994	10	13	10	1341	151.771	6.43	97.2	109.9	106.7	103.3	97.6	102	96.9	99.4	86.9
P42566	EPS15	Epidermal growth factor receptor substrate 15 OS=Homo sapiens OX=9606 GN=EPS15 PE=1 SV=2	10.8259	8	12	8	896	98.595	4.64	97.9	105.2	106.8	94.9	98.1	99.6	103	100.1	94.6
Q8N5K1	CISD2	CDGSH iron-sulfur domain-containing protein 2 OS=Homo sapiens OX=9606 GN=CISD2 PE=1 SV=1	36.2963	4	7	4	135	15.268	9.61	94.2	119.6	104	98.2	88.2	104.6	100.3	102	89
P29466	CASP1	Caspase-1 OS=Homo sapiens OX=9606 GN=CASP1 PE=1 SV=1	22.7723	8	13	6	404	45.129	5.91	101.4	115.8	111.6	99.4	84	120.8	102.3	86.2	78.6
Q9NUQ6	SPATS2L	SPATS2-like protein OS=Homo sapiens OX=9606 GN=SPATS2L PE=1 SV=2	9.85663	4	7	4	558	61.691	9.64	94.3	106.6	101.2	97.2	107.8	92.7	104.3	98.3	97.7
Q9UN37	VPS4A	Vacuolar protein sorting-associated protein 4A OS=Homo sapiens OX=9606 GN=VPS4A PE=1 SV=1	18.7643	8	16	5	437	48.867	7.8	98.9	102.3	98.2	99.9	99.2	100	101.1	104.3	96.1
P05156	CFI	Complement factor I OS=Homo sapiens OX=9606 GN=CFI PE=1 SV=2	13.3791	7	12	7	583	65.707	7.5	112.1	94.9	125.4	76.6	102.2	88.1	125.1	86.3	89.2
Q9HD20	ATP13A1	Manganese-transporting ATPase 13A1 OS=Homo sapiens OX=9606 GN=ATP13A1 PE=1 SV=2	7.0598	5	7	5	1204	132.87	8.13	97.5	107.7	107.8	93	91.8	104.9	100.1	104.6	92.6
O95470	SGPL1	Sphingosine-1-phosphate lyase 1 OS=Homo sapiens OX=9606 GN=SGPL1 PE=1 SV=3	13.2042	7	10	7	568	63.483	9.16	88.4	113.1	115.4	95	93.2	103.6	100.5	97.2	93.5
Q8N1F7	NUP93	Nuclear pore complex protein Nup93 OS=Homo sapiens OX=9606 GN=NUP93 PE=1 SV=2	16.7277	11	12	11	819	93.43	5.72	96.8	106.8	107.5	94.3	95.2	99	104.2	99.8	96.5
P12830	CDH1	Cadherin-1 OS=Homo sapiens OX=9606 GN=CDH1 PE=1 SV=3	15.4195	10	18	10	882	97.396	4.73	107.3	122	92.5	107.1	76.6	111.5	95.5	98.9	88.6
O75844	ZMPSTE24	CAAX prenyl protease 1 homolog OS=Homo sapiens OX=9606 GN=ZMPSTE24 PE=1 SV=2	18.5263	8	13	8	475	54.778	7.49	103.2	105.3	104.9	99.2	94.7	105.1	96.5	98.7	92.3
P24043	LAMA2	Laminin subunit alpha-2 OS=Homo sapiens OX=9606 GN=LAMA2 PE=1 SV=4	6.1499	15	19	15	3122	343.684	6.4	107.8	84.7	86.3	103.8	130.1	85.8	97.8	96.7	107.1
O75521	ECI2	Enoyl-CoA delta isomerase 2, mitochondrial OS=Homo sapiens OX=9606 GN=ECI2 PE=1 SV=4	16.7513	5	7	5	394	43.557	9	97.3	114.3	96.9	105.5	89.9	106.4	96.3	97.8	95.6
Q9BXP5	SRRT	Serrate RNA effector molecule homolog OS=Homo sapiens OX=9606 GN=SRRT PE=1 SV=1	11.5297	8	11	8	876	100.604	5.96	93.6	114.5	113.7	95.7	92.4	99	100.1	99.7	91.4
Q12874	SF3A3	Splicing factor 3A subunit 3 OS=Homo sapiens OX=9606 GN=SF3A3 PE=1 SV=1	10.5788	4	8	4	501	58.812	5.38	96	114.9	114.8	98.6	83.6	106.5	90.4	100.1	95.1
Q9H1E5	TMX4	Thioredoxin-related transmembrane protein 4 OS=Homo sapiens OX=9606 GN=TMX4 PE=1 SV=1	10.8883	3	8	3	349	38.928	4.37	96.6	96.5	99	94.4	105	92.6	94.2	109.5	112.2
P07357	C8A	Complement component C8 alpha chain OS=Homo sapiens OX=9606 GN=C8A PE=1 SV=2	14.0411	6	10	6	584	65.121	6.47	97.5	91.4	103.8	91.3	98.6	105.2	115.9	97.8	98.4
Q9Y3E1	HDGFL3	Hepatoma-derived growth factor-related protein 3 OS=Homo sapiens OX=9606 GN=HDGFL3 PE=1 SV=1	27.0936	5	18	4	203	22.606	7.99	88.4	106.9	103	90.6	90.7	94.8	99.1	122.3	104.2
O75822	EIF3J	Eukaryotic translation initiation factor 3 subunit J OS=Homo sapiens OX=9606 GN=EIF3J PE=1 SV=2	8.91473	2	8	2	258	29.045	4.83	98.4	109.7	109.2	102.5	99.5	99.1	91.6	95.2	94.8
Q8TCD5	NT5C	5'(3')-deoxyribonucleotidase, cytosolic type OS=Homo sapiens OX=9606 GN=NT5C PE=1 SV=2	40.2985	5	7	5	201	23.368	6.64	96.8	98.6	101.2	103.8	91.1	105.8	105.3	102.6	94.9
Q15172	PPP2R5A	Serine/threonine-protein phosphatase 2A 56 kDa regulatory subunit alpha isoform OS=Homo sapiens OX=9606 GN=PPP2R5A PE=1 SV=1	15.8436	6	6	6	486	56.158	6.71	96.8	101.9	103.2	105.6	96.2	101.6	96.3	100.3	98.2
O60493	SNX3	Sorting nexin-3 OS=Homo sapiens OX=9606 GN=SNX3 PE=1 SV=3	24.0741	4	8	2	162	18.751	8.66	94.2	103	100.8	104.7	121.6	97.7	94.4	95.5	88.1
O43920	NDUFS5	NADH dehydrogenase [ubiquinone] iron-sulfur protein 5 OS=Homo sapiens OX=9606 GN=NDUFS5 PE=1 SV=3	57.5472	6	13	6	106	12.509	9.14	109.2	101.9	97.5	110.1	90.2	103	102	97.8	88.4
A1L0T0	ILVBL	Acetolactate synthase-like protein OS=Homo sapiens OX=9606 GN=ILVBL PE=1 SV=2	16.4557	9	12	9	632	67.825	8.15	96.7	105.6	97.5	101.4	97.5	97.4	103.8	105	95.1
Q9H269	VPS16	Vacuolar protein sorting-associated protein 16 homolog OS=Homo sapiens OX=9606 GN=VPS16 PE=1 SV=2	8.34327	5	6	5	839	94.634	6.77	95.6	97.9	109.5	97.3	97.7	96.2	101.1	101.7	103.1
O00203	AP3B1	AP-3 complex subunit beta-1 OS=Homo sapiens OX=9606 GN=AP3B1 PE=1 SV=3	12.7971	12	15	12	1094	121.244	6.04	97	103	100.1	99	94.3	99.7	97.3	105.9	103.7
O95834	EML2	Echinoderm microtubule-associated protein-like 2 OS=Homo sapiens OX=9606 GN=EML2 PE=1 SV=1	14.3297	8	13	7	649	70.634	6.32	107.4	91.4	93.2	102.1	91.2	106.6	105.8	98.6	103.7
Q13867	BLMH	Bleomycin hydrolase OS=Homo sapiens OX=9606 GN=BLMH PE=1 SV=1	17.5824	6	10	6	455	52.528	6.27	92.5	107.4	97.1	105	99.3	96.5	95.3	105.3	101.6
Q92556	ELMO1	Engulfment and cell motility protein 1 OS=Homo sapiens OX=9606 GN=ELMO1 PE=1 SV=2	8.8033	6	11	4	727	83.776	6.28	92.7	112.6	122.2	90.2	89.7	95.7	102.7	99.7	94.6
P10619	CTSA	Lysosomal protective protein OS=Homo sapiens OX=9606 GN=CTSA PE=1 SV=2	10.8333	5	11	5	480	54.431	6.61	90.4	110.5	103.7	108.2	84.2	109.2	115.8	93.7	84.1
P61009	SPCS3	Signal peptidase complex subunit 3 OS=Homo sapiens OX=9606 GN=SPCS3 PE=1 SV=1	17.7778	3	8	3	180	20.301	8.62	102.3	108	100.7	99.1	88.9	106.9	97.8	101.4	95
Q02880	TOP2B	DNA topoisomerase 2-beta OS=Homo sapiens OX=9606 GN=TOP2B PE=1 SV=3	7.68758	12	15	12	1626	183.152	8	92.4	112.2	114.8	95.3	90.4	99.7	91.1	104.7	99.4
P35914	HMGCL	Hydroxymethylglutaryl-CoA lyase, mitochondrial OS=Homo sapiens OX=9606 GN=HMGCL PE=1 SV=2	25.2308	6	7	6	325	34.338	8.54	104.5	102	97.5	108.3	85.5	110.7	111.7	90.3	89.5
P10620	MGST1	Microsomal glutathione S-transferase 1 OS=Homo sapiens OX=9606 GN=MGST1 PE=1 SV=1	9.03226	2	8	2	155	17.587	9.39	101.3	132.3	114.2	93.7	66.7	115.6	101.9	92.5	81.8
Q86Y39	NDUFA11	NADH dehydrogenase [ubiquinone] 1 alpha subcomplex subunit 11 OS=Homo sapiens OX=9606 GN=NDUFA11 PE=1 SV=3	36.1702	3	9	3	141	14.843	8.72	103.7	97.4	101	100.4	103.5	102.5	100.2	97.4	93.9
P02689	PMP2	Myelin P2 protein OS=Homo sapiens OX=9606 GN=PMP2 PE=1 SV=3	23.4848	3	10	1	132	14.9	9.83	106.6	82	72.1	110.9	125.7	89.7	92	101.8	119.2
O43181	NDUFS4	NADH dehydrogenase [ubiquinone] iron-sulfur protein 4, mitochondrial OS=Homo sapiens OX=9606 GN=NDUFS4 PE=1 SV=1	25.7143	4	7	4	175	20.095	10.3	107.5	105.5	96.9	114.8	89.3	105.5	93.2	94	93.3
Q15057	ACAP2	Arf-GAP with coiled-coil, ANK repeat and PH domain-containing protein 2 OS=Homo sapiens OX=9606 GN=ACAP2 PE=1 SV=3	7.32648	5	8	5	778	87.973	6.8	93.2	109.7	105.9	94.2	94.7	101.1	105.8	98.8	96.6
Q9UHQ9	CYB5R1	NADH-cytochrome b5 reductase 1 OS=Homo sapiens OX=9606 GN=CYB5R1 PE=1 SV=1	31.4754	7	11	7	305	34.073	9.38	102.9	97.9	104.9	92.1	94	93.3	102	101.9	111
Q14956	GPNMB	Transmembrane glycoprotein NMB OS=Homo sapiens OX=9606 GN=GPNMB PE=1 SV=2	4.72028	2	6	2	572	63.882	6.64	75.8	96.9	108.5	80.7	85.6	123.7	102.3	112.7	113.7
P08574	CYC1	Cytochrome c1, heme protein, mitochondrial OS=Homo sapiens OX=9606 GN=CYC1 PE=1 SV=3	28	5	13	5	325	35.399	9	102.7	103.9	100.2	104	90.8	103.9	100.6	106.3	87.6
Q9BXW7	HDHD5	Haloacid dehalogenase-like hydrolase domain-containing 5 OS=Homo sapiens OX=9606 GN=HDHD5 PE=1 SV=1	17.9669	5	7	5	423	46.292	8.13	105.4	102.3	99	110	97.4	97.4	104.6	96.6	87.3
Q92626	PXDN	Peroxidasin homolog OS=Homo sapiens OX=9606 GN=PXDN PE=1 SV=2	5.07099	5	9	5	1479	165.17	7.17	94.7	94.2	83.6	98.4	132.8	97.9	89.8	86.6	122.1
O15075	DCLK1	Serine/threonine-protein kinase DCLK1 OS=Homo sapiens OX=9606 GN=DCLK1 PE=1 SV=2	11.8919	7	10	7	740	82.173	8.66	87.2	87.5	87.1	95.3	130.9	86.8	99.4	108	117.8
O60488	ACSL4	Long-chain-fatty-acid--CoA ligase 4 OS=Homo sapiens OX=9606 GN=ACSL4 PE=1 SV=2	7.31364	4	8	2	711	79.137	8.38	91.1	98.4	113.2	83.8	96.5	109.6	100.1	97	110.4
O15347	HMGB3	High mobility group protein B3 OS=Homo sapiens OX=9606 GN=HMGB3 PE=1 SV=4	17	3	7	2	200	22.965	8.37	113	125.2	111.6	125.2	84.4	109	84.8	89.8	57
Q9NXG2	THUMPD1	THUMP domain-containing protein 1 OS=Homo sapiens OX=9606 GN=THUMPD1 PE=1 SV=2	26.9122	10	14	10	353	39.291	7.88	96	110.7	111.5	97.8	88.9	98.5	100.9	104.9	90.7
Q9UBS4	DNAJB11	DnaJ homolog subfamily B member 11 OS=Homo sapiens OX=9606 GN=DNAJB11 PE=1 SV=1	14.8045	3	5	3	358	40.489	6.18	102.9	104.8	105.4	99.8	93.4	107	97.2	96.4	93.2
O96000	NDUFB10	NADH dehydrogenase [ubiquinone] 1 beta subcomplex subunit 10 OS=Homo sapiens OX=9606 GN=NDUFB10 PE=1 SV=3	34.8837	5	13	5	172	20.763	8.48	102.5	102.9	99	107	94.5	102.9	102.6	98.2	90.4
O75569	PRKRA	Interferon-inducible double-stranded RNA-dependent protein kinase activator A OS=Homo sapiens OX=9606 GN=PRKRA PE=1 SV=1	15.016	3	5	3	313	34.383	8.41	96.7	107.7	97.2	103.2	104.5	98.3	88.1	106.8	97.4
P32004	L1CAM	Neural cell adhesion molecule L1 OS=Homo sapiens OX=9606 GN=L1CAM PE=1 SV=2	8.83055	9	12	9	1257	139.915	6.24	87.6	74.7	79.3	85	92.1	76.7	116.4	145.6	142.6
P26196	DDX6	Probable ATP-dependent RNA helicase DDX6 OS=Homo sapiens OX=9606 GN=DDX6 PE=1 SV=2	17.8054	7	9	7	483	54.382	8.66	94	108.8	105.9	94.3	97.9	101.3	98.6	100.5	98.7
A0A0C4DH29	IGHV1-3	Immunoglobulin heavy variable 1-3 OS=Homo sapiens OX=9606 GN=IGHV1-3 PE=3 SV=1	28.2051	3	13	1	117	12.999	9.55	105.5	128	99.3	105.4	86.7	100.7	91.3	87.5	95.7
Q14108	SCARB2	Lysosome membrane protein 2 OS=Homo sapiens OX=9606 GN=SCARB2 PE=1 SV=2	7.94979	4	10	4	478	54.255	5.14	93.7	101.1	112	93.5	89.4	103.1	111.8	101.4	94.1
O75964	ATP5L	ATP synthase subunit g, mitochondrial OS=Homo sapiens OX=9606 GN=ATP5L PE=1 SV=3	30.0971	3	10	3	103	11.421	9.64	105.3	105.3	100.9	99.1	92	103.7	100.1	105	88.5
Q13057	COASY	Bifunctional coenzyme A synthase OS=Homo sapiens OX=9606 GN=COASY PE=1 SV=4	13.2979	5	8	5	564	62.29	6.99	99.2	100.3	102.6	95.9	99.7	95.5	109.9	99.7	97.2
O15484	CAPN5	Calpain-5 OS=Homo sapiens OX=9606 GN=CAPN5 PE=1 SV=2	12.9688	6	9	6	640	73.123	7.64	112.5	86.1	87.6	107.3	101.1	94.3	99.7	105.8	105.6
P42285	MTREX	Exosome RNA helicase MTR4 OS=Homo sapiens OX=9606 GN=MTREX PE=1 SV=3	11.8042	10	11	10	1042	117.729	6.52	96.3	109	111.2	94.3	93.6	101.2	99.9	103.6	91
P03915	MT-ND5	NADH-ubiquinone oxidoreductase chain 5 OS=Homo sapiens OX=9606 GN=MT-ND5 PE=1 SV=2	5.63847	2	5	2	603	66.982	9.03	108.6	103.1	102.8	70.3	104.7	107.6	103.1	103.5	96.3
P02655	APOC2	Apolipoprotein C-II OS=Homo sapiens OX=9606 GN=APOC2 PE=1 SV=1	49.505	4	8	4	101	11.277	4.72	97.4	74.6	154.8	71.4	122.7	81.7	117.9	88.4	91.1
Q8NFW8	CMAS	N-acylneuraminate cytidylyltransferase OS=Homo sapiens OX=9606 GN=CMAS PE=1 SV=2	18.2028	8	12	8	434	48.349	7.93	101	105.6	108	100.7	80.2	108	101.6	100.9	94.2
O14933	UBE2L6	Ubiquitin/ISG15-conjugating enzyme E2 L6 OS=Homo sapiens OX=9606 GN=UBE2L6 PE=1 SV=4	26.7974	2	6	2	153	17.757	7.88	91.6	99.8	114.3	86.2	103.2	96.1	120.3	93.7	94.9
Q01085	TIAL1	Nucleolysin TIAR OS=Homo sapiens OX=9606 GN=TIAL1 PE=1 SV=1	16.2667	5	10	5	375	41.564	7.74	98.3	106.5	106.5	98.9	95.9	103.2	99.2	97.9	93.5
P04271	S100B	Protein S100-B OS=Homo sapiens OX=9606 GN=S100B PE=1 SV=2	23.913	2	7	2	92	10.706	4.59	93.4	61.8	59.6	77.8	128.5	58.3	104.7	156.9	159
Q9UBW8	COPS7A	COP9 signalosome complex subunit 7a OS=Homo sapiens OX=9606 GN=COPS7A PE=1 SV=1	21.8182	5	7	5	275	30.258	8.22	95.3	100.1	98.1	101.7	101	100	99.4	102.4	102
Q15363	TMED2	Transmembrane emp24 domain-containing protein 2 OS=Homo sapiens OX=9606 GN=TMED2 PE=1 SV=1	17.4129	3	6	3	201	22.746	5.17	110	114.5	108.2	104.4	92.5	108.3	84.2	93.8	84.2
P50440	GATM	Glycine amidinotransferase, mitochondrial OS=Homo sapiens OX=9606 GN=GATM PE=1 SV=1	18.6761	6	9	6	423	48.424	8.05	85	102.5	106.4	83.1	92.5	91.6	109.6	107.5	121.7
P30419	NMT1	Glycylpeptide N-tetradecanoyltransferase 1 OS=Homo sapiens OX=9606 GN=NMT1 PE=1 SV=2	17.1371	7	12	7	496	56.77	7.8	98.6	103.1	108.8	97.7	97.9	95.3	98.2	103.1	97.2
P42229	STAT5A	Signal transducer and activator of transcription 5A OS=Homo sapiens OX=9606 GN=STAT5A PE=1 SV=1	9.94962	7	9	1	794	90.59	6.39	78.9	105.6	111.6	92.6	98.2	101.1	111	102.9	98.1
Q15274	QPRT	Nicotinate-nucleotide pyrophosphorylase [carboxylating] OS=Homo sapiens OX=9606 GN=QPRT PE=1 SV=3	22.2222	5	9	5	297	30.826	6.21	92.9	112.8	90.7	105.4	93.2	92.2	95.8	113.5	103.5
P01593	IGKV1D-33	Immunoglobulin kappa variable 1D-33 OS=Homo sapiens OX=9606 GN=IGKV1D-33 PE=1 SV=2	13.6752	1	7	1	117	12.84	4.78	90.2	99.9	85.4	95.4	78	104.5	110.2	103	133.4
P20338	RAB4A	Ras-related protein Rab-4A OS=Homo sapiens OX=9606 GN=RAB4A PE=1 SV=3	20.6422	4	13	3	218	24.374	6.07	91.4	109.3	123.3	84.7	91.8	95.8	107.9	105.7	90.1
Q13155	AIMP2	Aminoacyl tRNA synthase complex-interacting multifunctional protein 2 OS=Homo sapiens OX=9606 GN=AIMP2 PE=1 SV=2	30	7	14	7	320	35.326	8.22	98.4	103.1	103.2	100.6	95.8	105.2	99	99.8	94.9
Q14232	EIF2B1	Translation initiation factor eIF-2B subunit alpha OS=Homo sapiens OX=9606 GN=EIF2B1 PE=1 SV=1	35.082	9	13	9	305	33.691	7.33	98.8	103.7	105.8	97.2	104.1	96.3	96.4	99.2	98.6
P34949	MPI	Mannose-6-phosphate isomerase OS=Homo sapiens OX=9606 GN=MPI PE=1 SV=2	31.9149	8	11	8	423	46.626	5.95	98.7	103.5	96	104.3	96.5	95.1	101.5	100.4	104
Q15113	PCOLCE	Procollagen C-endopeptidase enhancer 1 OS=Homo sapiens OX=9606 GN=PCOLCE PE=1 SV=2	19.1537	6	13	6	449	47.942	7.43	94.8	107.3	93	94.5	114.6	99.4	94.7	93.4	108.3
P33121	ACSL1	Long-chain-fatty-acid--CoA ligase 1 OS=Homo sapiens OX=9606 GN=ACSL1 PE=1 SV=1	17.0487	10	11	9	698	77.893	7.15	101	85.2	106	96.4	99.9	90.3	100.3	101.5	119.4
Q9NZ32	ACTR10	Actin-related protein 10 OS=Homo sapiens OX=9606 GN=ACTR10 PE=1 SV=1	19.1847	5	7	5	417	46.277	7.37	92.6	98	95.6	113.9	98.3	94.9	94.7	106.7	105.2
O15551	CLDN3	Claudin-3 OS=Homo sapiens OX=9606 GN=CLDN3 PE=1 SV=1	12.7273	2	9	1	220	23.303	8.05	123.1	117.8	99.1	116.3	79.8	118.4	87.9	90	67.4
Q15418	RPS6KA1	Ribosomal protein S6 kinase alpha-1 OS=Homo sapiens OX=9606 GN=RPS6KA1 PE=1 SV=2	14.0136	10	16	3	735	82.671	7.83	109.1	112.6	109.5	105.2	81	112.3	96.7	93.5	80.3
P61353	RPL27	60S ribosomal protein L27 OS=Homo sapiens OX=9606 GN=RPL27 PE=1 SV=2	33.0882	6	19	6	136	15.788	10.56	99.6	112.1	107	100.3	94.8	102.8	89.2	99.8	94.4
Q9UNN5	FAF1	FAS-associated factor 1 OS=Homo sapiens OX=9606 GN=FAF1 PE=1 SV=2	3.84615	2	6	2	650	73.908	4.88	98.8	103.4	98.5	101.5	102.2	96.8	100.5	97.8	100.5
Q04446	GBE1	1,4-alpha-glucan-branching enzyme OS=Homo sapiens OX=9606 GN=GBE1 PE=1 SV=3	13.5328	7	10	7	702	80.423	6.32	103.7	99.3	99.8	100.9	103.9	98.2	96.2	96.9	101.1
P80303	NUCB2	Nucleobindin-2 OS=Homo sapiens OX=9606 GN=NUCB2 PE=1 SV=3	9.52381	3	6	3	420	50.191	5.12	113.7	111.8	82.9	110.7	99.2	106.9	89.5	94.4	90.8
Q49A26	GLYR1	Putative oxidoreductase GLYR1 OS=Homo sapiens OX=9606 GN=GLYR1 PE=1 SV=3	11.0307	5	8	5	553	60.518	9.17	93.9	113.2	116.7	93.4	91.2	98.6	102.8	108.3	81.8
O00534	VWA5A	von Willebrand factor A domain-containing protein 5A OS=Homo sapiens OX=9606 GN=VWA5A PE=2 SV=2	14.631	9	12	9	786	86.434	6.58	98.8	97.6	105.3	100	88.5	100.4	105.7	105.6	98.1
Q01844	EWSR1	RNA-binding protein EWS OS=Homo sapiens OX=9606 GN=EWSR1 PE=1 SV=1	6.40244	3	10	3	656	68.436	9.33	94.4	112.9	109.3	98.8	87.4	103.7	98	104.1	91.4
P11172	UMPS	Uridine 5'-monophosphate synthase OS=Homo sapiens OX=9606 GN=UMPS PE=1 SV=1	20	8	12	8	480	52.189	7.24	86.7	107.3	95.6	130	87.3	106.7	97.4	91.2	97.8
P41240	CSK	Tyrosine-protein kinase CSK OS=Homo sapiens OX=9606 GN=CSK PE=1 SV=1	26	10	16	10	450	50.672	7.06	87.9	112.7	119.7	98.1	87.4	99.5	100.4	102.5	91.8
Q9Y2H1	STK38L	Serine/threonine-protein kinase 38-like OS=Homo sapiens OX=9606 GN=STK38L PE=1 SV=3	17.0259	7	12	6	464	53.968	6.81	99.4	98.7	98	100.4	95.3	99.1	101.6	101.3	106.1
O14907	TAX1BP3	Tax1-binding protein 3 OS=Homo sapiens OX=9606 GN=TAX1BP3 PE=1 SV=2	13.7097	1	5	1	124	13.726	8.48	103.8	98.9	90.1	113.5	105.8	101.7	92.1	93.1	101
A6NHL2	TUBAL3	Tubulin alpha chain-like 3 OS=Homo sapiens OX=9606 GN=TUBAL3 PE=1 SV=2	9.41704	4	20	1	446	49.877	6.05	97.8	101.5	98	103.7	102.2	83	106.8	92.4	114.6
P24666	ACP1	Low molecular weight phosphotyrosine protein phosphatase OS=Homo sapiens OX=9606 GN=ACP1 PE=1 SV=3	31.6456	4	9	4	158	18.031	6.74	98.2	107.8	95.4	103.8	96.9	100.4	100.1	104.9	92.4
P10153	RNASE2	Non-secretory ribonuclease OS=Homo sapiens OX=9606 GN=RNASE2 PE=1 SV=2	19.8758	3	7	3	161	18.342	8.73	75.1	87.9	94.5	103.6	87	166.1	109.4	87.6	88.7
Q96FV2	SCRN2	Secernin-2 OS=Homo sapiens OX=9606 GN=SCRN2 PE=1 SV=3	9.41176	3	8	3	425	46.567	5.67	94.8	95.7	95.8	96.5	99.2	97.3	112.6	102.2	105.8
P30049	ATP5F1D	ATP synthase subunit delta, mitochondrial OS=Homo sapiens OX=9606 GN=ATP5F1D PE=1 SV=2	13.6905	2	8	2	168	17.479	5.49	102.6	107.7	102.8	104	88.5	103.8	99.4	104	87.4
Q9BY32	ITPA	Inosine triphosphate pyrophosphatase OS=Homo sapiens OX=9606 GN=ITPA PE=1 SV=2	23.1959	4	10	4	194	21.432	5.66	107.3	88.9	97.1	101.6	69.5	110.2	104.7	105.5	115.3
P31153	MAT2A	S-adenosylmethionine synthase isoform type-2 OS=Homo sapiens OX=9606 GN=MAT2A PE=1 SV=1	25.3165	9	17	9	395	43.633	6.48	96.8	105.7	104.6	98.9	98.7	99.2	95.1	101.1	99.9
P41218	MNDA	Myeloid cell nuclear differentiation antigen OS=Homo sapiens OX=9606 GN=MNDA PE=1 SV=1	13.2678	5	8	5	407	45.807	9.76	83.1	94.6	106.8	83.4	85.3	114.9	155	90.9	86.1
P49207	RPL34	60S ribosomal protein L34 OS=Homo sapiens OX=9606 GN=RPL34 PE=1 SV=3	28.2051	4	13	4	117	13.284	11.47	96	115.2	109	101.1	96.2	99.8	91.6	91.8	99.3
P29590	PML	Protein PML OS=Homo sapiens OX=9606 GN=PML PE=1 SV=3	13.0385	11	17	11	882	97.489	6.21	92.3	105.5	112.5	87	87.2	100.8	104.2	113.1	97.5
P13716	ALAD	Delta-aminolevulinic acid dehydratase OS=Homo sapiens OX=9606 GN=ALAD PE=1 SV=1	32.7273	7	11	7	330	36.271	6.79	85.7	93.9	95.6	102.1	92.7	93	108.2	111.5	117.2
Q9Y4E8	USP15	Ubiquitin carboxyl-terminal hydrolase 15 OS=Homo sapiens OX=9606 GN=USP15 PE=1 SV=3	12.3344	10	12	10	981	112.348	5.22	100.1	100.8	101.2	95.3	101.3	99.7	100.8	100.4	100.6
O75934	BCAS2	Pre-mRNA-splicing factor SPF27 OS=Homo sapiens OX=9606 GN=BCAS2 PE=1 SV=1	33.7778	4	7	4	225	26.115	5.66	88.7	109.1	119.8	88.5	88.4	105	104.2	102.4	93.9
Q14699	RFTN1	Raftlin OS=Homo sapiens OX=9606 GN=RFTN1 PE=1 SV=4	10.2076	6	11	6	578	63.106	5.67	88.3	109.9	119.9	93.2	89.2	98.6	98.1	109.5	93.2
Q7Z4V5	HDGFL2	Hepatoma-derived growth factor-related protein 2 OS=Homo sapiens OX=9606 GN=HDGFL2 PE=1 SV=1	8.49478	5	7	4	671	74.272	7.49	93.3	107.5	108	97.1	98	103.4	102.5	103.1	87.2
O43432	EIF4G3	Eukaryotic translation initiation factor 4 gamma 3 OS=Homo sapiens OX=9606 GN=EIF4G3 PE=1 SV=2	5.99369	9	15	2	1585	176.542	5.38	93.2	98	96	101.9	109	101.9	102.4	95.5	102.1
P46926	GNPDA1	Glucosamine-6-phosphate isomerase 1 OS=Homo sapiens OX=9606 GN=GNPDA1 PE=1 SV=1	24.2215	7	14	5	289	32.648	6.92	88.6	106.2	100.3	95.4	93.9	99.9	105.1	108.2	102.4
O14976	GAK	Cyclin-G-associated kinase OS=Homo sapiens OX=9606 GN=GAK PE=1 SV=2	6.02593	7	9	7	1311	143.1	5.73	100.6	105	107.7	99.9	93.1	105.2	99.7	96.2	92.6
Q9Y5L0	TNPO3	Transportin-3 OS=Homo sapiens OX=9606 GN=TNPO3 PE=1 SV=3	6.71723	4	7	4	923	104.136	5.57	91.8	111.5	107.6	93.7	95.5	95.6	105.4	99.9	99
Q13362	PPP2R5C	Serine/threonine-protein phosphatase 2A 56 kDa regulatory subunit gamma isoform OS=Homo sapiens OX=9606 GN=PPP2R5C PE=1 SV=3	9.92366	4	7	2	524	61.022	6.87	89.8	104.1	93.9	101.6	91.3	92.8	113.1	105.1	108.3
Q63HR2	TNS2	Tensin-2 OS=Homo sapiens OX=9606 GN=TNS2 PE=1 SV=2	5.32292	7	12	5	1409	152.485	8.35	94.2	95	99.6	86	101.9	99.5	101.2	118.6	104
P28072	PSMB6	Proteasome subunit beta type-6 OS=Homo sapiens OX=9606 GN=PSMB6 PE=1 SV=4	19.6653	5	10	5	239	25.341	4.92	105.7	106.9	92.1	102.2	98.2	99.5	99.2	102.6	93.7
P61513	RPL37A	60S ribosomal protein L37a OS=Homo sapiens OX=9606 GN=RPL37A PE=1 SV=2	35.8696	3	8	3	92	10.268	10.43	97.3	114.1	108.4	103.6	102.6	93.8	89.9	89	101.5
P46439	GSTM5	Glutathione S-transferase Mu 5 OS=Homo sapiens OX=9606 GN=GSTM5 PE=1 SV=3	33.945	7	15	2	218	25.658	7.39	65.2	77.5	69	66.2	72	152.9	128.9	197	71.4
Q9Y2Z0	SUGT1	Protein SGT1 homolog OS=Homo sapiens OX=9606 GN=SUGT1 PE=1 SV=3	30.6849	9	12	9	365	40.998	5.16	98.8	105.1	103.2	102	105	99.6	95	99.9	91.5
Q13435	SF3B2	Splicing factor 3B subunit 2 OS=Homo sapiens OX=9606 GN=SF3B2 PE=1 SV=2	16.7598	12	19	12	895	100.165	5.67	91.8	112.8	112.4	96.3	92.7	101.7	100.3	101.6	90.5
Q15126	PMVK	Phosphomevalonate kinase OS=Homo sapiens OX=9606 GN=PMVK PE=1 SV=3	35.4167	6	8	6	192	21.981	5.73	94.5	112.3	103.1	98.1	103.6	100.6	98.5	100.7	88.7
Q7Z4W1	DCXR	L-xylulose reductase OS=Homo sapiens OX=9606 GN=DCXR PE=1 SV=2	33.6066	8	10	8	244	25.897	8.1	104.2	103.3	102.1	108	91.4	103.2	96.9	98.2	92.7
Q6UW68	TMEM205	Transmembrane protein 205 OS=Homo sapiens OX=9606 GN=TMEM205 PE=1 SV=1	22.2222	3	8	3	189	21.184	8.62	102.6	101	96.1	94.6	99	99.7	102.1	101.5	103.4
P35813	PPM1A	Protein phosphatase 1A OS=Homo sapiens OX=9606 GN=PPM1A PE=1 SV=1	19.1099	7	8	6	382	42.421	5.36	97.8	106.1	101.4	99.5	95.3	99.9	99.9	101.8	98.2
Q99436	PSMB7	Proteasome subunit beta type-7 OS=Homo sapiens OX=9606 GN=PSMB7 PE=1 SV=1	21.2996	5	11	5	277	29.946	7.68	99.9	111.4	100.8	106.5	97	98.6	88.8	101.8	95.2
Q92820	GGH	Gamma-glutamyl hydrolase OS=Homo sapiens OX=9606 GN=GGH PE=1 SV=2	23.8994	6	10	6	318	35.941	7.11	97.2	106.3	110.4	117	79.7	114.5	105.2	89.2	80.4
Q9H9B4	SFXN1	Sideroflexin-1 OS=Homo sapiens OX=9606 GN=SFXN1 PE=1 SV=4	26.7081	5	6	4	322	35.596	9.07	96	107.2	105.7	94.2	95	97.6	111.2	100.6	92.5
Q14739	LBR	Lamin-B receptor OS=Homo sapiens OX=9606 GN=LBR PE=1 SV=2	11.8699	7	13	7	615	70.658	9.36	91.2	115.4	121.6	93.7	83.8	95.9	91.4	116.5	90.5
P18283	GPX2	Glutathione peroxidase 2 OS=Homo sapiens OX=9606 GN=GPX2 PE=1 SV=3	55.2632	9	13	9	190	21.941	7.78	112.7	110.7	95.6	96.3	84.4	122.3	92.1	87.1	98.8
O95232	LUC7L3	Luc7-like protein 3 OS=Homo sapiens OX=9606 GN=LUC7L3 PE=1 SV=2	8.56481	3	4	3	432	51.435	9.79	99.6	115	109.3	106.2	88.1	101.7	91.8	100.5	87.7
Q01628	IFITM3	Interferon-induced transmembrane protein 3 OS=Homo sapiens OX=9606 GN=IFITM3 PE=1 SV=2	12.0301	1	4	1	133	14.622	7.01	85.6	87.9	172.4	90.7	101.8	65.5	101.1	90.8	104.3
O94925	GLS	Glutaminase kidney isoform, mitochondrial OS=Homo sapiens OX=9606 GN=GLS PE=1 SV=1	8.81913	5	9	5	669	73.414	7.77	92.9	103.1	110.3	89	97.2	96.4	108.7	103.2	99.2
O75937	DNAJC8	DnaJ homolog subfamily C member 8 OS=Homo sapiens OX=9606 GN=DNAJC8 PE=1 SV=2	22.9249	6	10	6	253	29.823	9.06	87.4	116.2	120.9	90.1	89.5	98.6	95.6	107.7	94
O15372	EIF3H	Eukaryotic translation initiation factor 3 subunit H OS=Homo sapiens OX=9606 GN=EIF3H PE=1 SV=1	31.25	10	12	10	352	39.905	6.54	96.9	107.3	104.7	98.4	98.6	103.3	93.8	97.1	99.8
Q13619	CUL4A	Cullin-4A OS=Homo sapiens OX=9606 GN=CUL4A PE=1 SV=3	10.2767	7	10	4	759	87.624	8.13	96.7	107.9	110.1	99.6	97.8	100.4	92.4	96.3	98.8
P56279	TCL1A	T-cell leukemia/lymphoma protein 1A OS=Homo sapiens OX=9606 GN=TCL1A PE=1 SV=1	43.8596	4	5	4	114	13.451	5.11	78.7	145.5	164.8	79.4	78.8	84.9	98	85.6	84.4
O95352	ATG7	Ubiquitin-like modifier-activating enzyme ATG7 OS=Homo sapiens OX=9606 GN=ATG7 PE=1 SV=1	7.25462	4	9	4	703	77.909	6.24	99.1	101.4	111.6	98.2	97.2	104.2	101.4	96	90.9
Q96DE0	NUDT16	U8 snoRNA-decapping enzyme OS=Homo sapiens OX=9606 GN=NUDT16 PE=1 SV=2	21.0256	2	4	2	195	21.26	6.89	99.1	106.2	101.7	101.3	99.9	104.7	93.4	97.2	96.5
P31689	DNAJA1	DnaJ homolog subfamily A member 1 OS=Homo sapiens OX=9606 GN=DNAJA1 PE=1 SV=2	25.1889	7	9	7	397	44.839	7.08	91.3	103.9	113.9	93	96.2	101	94.9	95.8	110
A5YKK6	CNOT1	CCR4-NOT transcription complex subunit 1 OS=Homo sapiens OX=9606 GN=CNOT1 PE=1 SV=2	3.99832	9	11	9	2376	266.768	7.11	99.9	104.5	105.4	101	94.4	99.8	97.9	99.7	97.5
Q9Y5M8	SRPRB	Signal recognition particle receptor subunit beta OS=Homo sapiens OX=9606 GN=SRPRB PE=1 SV=3	25.8303	7	9	7	271	29.684	9.04	108.5	107.9	102.7	96.6	96.6	106.2	92.4	97.7	91.4
Q8TD19	NEK9	Serine/threonine-protein kinase Nek9 OS=Homo sapiens OX=9606 GN=NEK9 PE=1 SV=2	6.1287	5	9	5	979	107.1	5.74	94.5	103.4	99.2	96.1	105.7	92.9	103.3	106	98.8
P48449	LSS	Lanosterol synthase OS=Homo sapiens OX=9606 GN=LSS PE=1 SV=1	14.8907	9	9	9	732	83.255	6.61	112.4	102.8	100.6	103.8	96.5	108.9	91.9	89.5	93.7
P49903	SEPHS1	Selenide, water dikinase 1 OS=Homo sapiens OX=9606 GN=SEPHS1 PE=1 SV=2	27.2959	7	9	7	392	42.883	5.97	96.2	103.8	107.3	98.2	93.1	97.2	105.2	102.4	96.5
Q15637	SF1	Splicing factor 1 OS=Homo sapiens OX=9606 GN=SF1 PE=1 SV=4	12.8326	6	9	6	639	68.286	8.98	99.6	104.5	101.1	100.9	109.2	99.8	97.6	98.2	89.1
P22897	MRC1	Macrophage mannose receptor 1 OS=Homo sapiens OX=9606 GN=MRC1 PE=1 SV=1	11.1264	15	19	15	1456	165.905	6.54	91.7	95.5	116.1	88.2	91.7	103.6	102.5	105.5	105.1
Q9P0J0	NDUFA13	NADH dehydrogenase [ubiquinone] 1 alpha subcomplex subunit 13 OS=Homo sapiens OX=9606 GN=NDUFA13 PE=1 SV=3	43.0556	6	12	6	144	16.688	8.43	101.1	101.7	102.6	104.2	98.1	103.5	101.9	93.3	93.6
Q13188	STK3	Serine/threonine-protein kinase 3 OS=Homo sapiens OX=9606 GN=STK3 PE=1 SV=2	15.0713	6	9	1	491	56.265	5.24	94	103.3	90.8	98.7	112.7	99.3	98.6	96.1	106.4
Q92597	NDRG1	Protein NDRG1 OS=Homo sapiens OX=9606 GN=NDRG1 PE=1 SV=1	19.797	5	10	5	394	42.808	5.82	93.1	120.3	98.7	106.5	93.8	99.7	105.7	98	84.1
Q8N335	GPD1L	Glycerol-3-phosphate dehydrogenase 1-like protein OS=Homo sapiens OX=9606 GN=GPD1L PE=1 SV=1	29.9145	10	15	10	351	38.394	7.02	92.9	105.6	98.2	95.9	100.7	98	102.6	108.9	97.2
Q9UHY7	ENOPH1	Enolase-phosphatase E1 OS=Homo sapiens OX=9606 GN=ENOPH1 PE=1 SV=1	19.5402	4	6	4	261	28.914	4.78	95.4	105.3	98.3	105.7	98.3	94.9	105	97.2	99.9
Q9UBC2	EPS15L1	Epidermal growth factor receptor substrate 15-like 1 OS=Homo sapiens OX=9606 GN=EPS15L1 PE=1 SV=1	12.1528	8	9	8	864	94.197	5.11	99.4	101.2	99	98.2	100.6	97	97.7	103.1	103.8
Q00796	SORD	Sorbitol dehydrogenase OS=Homo sapiens OX=9606 GN=SORD PE=1 SV=4	14.2857	4	8	4	357	38.3	7.97	104.4	112.2	95.9	103.6	91.9	109.8	95.2	93.9	93.2
Q68CZ2	TNS3	Tensin-3 OS=Homo sapiens OX=9606 GN=TNS3 PE=1 SV=2	2.56055	4	11	1	1445	155.169	6.81	100.8	94.2	91.1	89.8	107.9	99.4	100.8	105.9	110.1
Q15424	SAFB	Scaffold attachment factor B1 OS=Homo sapiens OX=9606 GN=SAFB PE=1 SV=4	5.68306	4	7	2	915	102.58	5.47	86.9	105.9	110	98.4	87.3	98.5	94.5	116.2	102.4
Q9Y512	SAMM50	Sorting and assembly machinery component 50 homolog OS=Homo sapiens OX=9606 GN=SAMM50 PE=1 SV=3	20.8955	7	11	7	469	51.943	6.9	99.7	104.3	104.3	97.3	96.7	97.8	104.3	100.9	94.7
Q9BUT1	BDH2	3-hydroxybutyrate dehydrogenase type 2 OS=Homo sapiens OX=9606 GN=BDH2 PE=1 SV=2	18.3673	4	8	4	245	26.707	7.65	72.3	120.7	112.9	96.8	93.3	81.3	106	111.4	105.4
P62841	RPS15	40S ribosomal protein S15 OS=Homo sapiens OX=9606 GN=RPS15 PE=1 SV=2	26.8966	4	9	4	145	17.029	10.39	98.1	117.5	114	97.4	91.7	106.1	85.5	98	91.8
Q96QR8	PURB	Transcriptional activator protein Pur-beta OS=Homo sapiens OX=9606 GN=PURB PE=1 SV=3	34.6154	6	9	6	312	33.22	5.43	94.5	105.6	95.9	90.8	99.7	92.8	118	108.4	94.3
Q14151	SAFB2	Scaffold attachment factor B2 OS=Homo sapiens OX=9606 GN=SAFB2 PE=1 SV=1	4.82686	4	8	2	953	107.408	6.16	102.8	99	115.1	92.8	94.1	94	101.7	99.2	101.4
Q08J23	NSUN2	tRNA (cytosine(34)-C(5))-methyltransferase OS=Homo sapiens OX=9606 GN=NSUN2 PE=1 SV=2	16.2973	10	12	10	767	86.416	6.77	99.5	103.7	106.1	103	95.4	102.2	93.7	98.4	98.1
Q9Y3P9	RABGAP1	Rab GTPase-activating protein 1 OS=Homo sapiens OX=9606 GN=RABGAP1 PE=1 SV=3	9.16745	8	11	8	1069	121.66	5.25	98	97.4	97.4	109	107.3	94.7	96	98.9	101.4
Q5T440	IBA57	Putative transferase CAF17, mitochondrial OS=Homo sapiens OX=9606 GN=IBA57 PE=1 SV=1	29.7753	6	8	6	356	38.131	9.83	103.8	99.7	97.6	110.5	98.2	106.3	90	98.6	95.4
P05090	APOD	Apolipoprotein D OS=Homo sapiens OX=9606 GN=APOD PE=1 SV=1	25.9259	4	5	4	189	21.262	5.15	87.4	76.5	113.1	74.3	95.7	94.8	163.7	82.8	111.8
P08572	COL4A2	Collagen alpha-2(IV) chain OS=Homo sapiens OX=9606 GN=COL4A2 PE=1 SV=4	5.31542	7	9	7	1712	167.449	8.66	101.1	89.3	87.6	101.8	127.8	92.6	106.5	96	97.2
Q9BWS9	CHID1	Chitinase domain-containing protein 1 OS=Homo sapiens OX=9606 GN=CHID1 PE=1 SV=1	18.5751	6	8	6	393	44.912	8.63	102	101.9	103.2	95.4	96.1	97.6	105.7	102.1	96
O75122	CLASP2	CLIP-associating protein 2 OS=Homo sapiens OX=9606 GN=CLASP2 PE=1 SV=2	5.64142	5	8	2	1294	141.046	8.47	93	92.8	98.1	94.5	93.3	95.6	118.6	107.3	106.8
Q12791	KCNMA1	Calcium-activated potassium channel subunit alpha-1 OS=Homo sapiens OX=9606 GN=KCNMA1 PE=1 SV=2	6.5534	5	6	5	1236	137.471	7.06	94.4	96.1	94.7	100.1	115.8	97.1	104.3	98.9	98.7
Q9Y446	PKP3	Plakophilin-3 OS=Homo sapiens OX=9606 GN=PKP3 PE=1 SV=1	6.77541	5	8	5	797	87.029	9.32	112.8	102.8	102.8	111.4	85.4	117.6	96.2	91.3	79.8
Q13148	TARDBP	TAR DNA-binding protein 43 OS=Homo sapiens OX=9606 GN=TARDBP PE=1 SV=1	16.1836	5	7	5	414	44.711	6.19	96.6	112	114.4	96.3	97	101.9	93	100.7	88
Q6IQ22	RAB12	Ras-related protein Rab-12 OS=Homo sapiens OX=9606 GN=RAB12 PE=1 SV=3	7.78689	2	11	1	244	27.231	8.41	88.1	83.5	80.6	92.3	104.1	83	103.3	123.7	141.4
Q86YS6	RAB43	Ras-related protein Rab-43 OS=Homo sapiens OX=9606 GN=RAB43 PE=1 SV=1	10.3774	2	11	1	212	23.325	5.64	105.1	105.3	96.3	98.5	91.4	99.8	99	110.3	94.4
Q96EP5	DAZAP1	DAZ-associated protein 1 OS=Homo sapiens OX=9606 GN=DAZAP1 PE=1 SV=1	15.4791	4	7	4	407	43.356	8.56	93.4	110.9	115.3	96.5	91.5	107.9	96.3	100.2	88.1
O60841	EIF5B	Eukaryotic translation initiation factor 5B OS=Homo sapiens OX=9606 GN=EIF5B PE=1 SV=4	9.91803	10	10	10	1220	138.742	5.49	96.6	110.2	105.6	97.7	99.3	103.5	94.8	99.8	92.4
P15170	GSPT1	Eukaryotic peptide chain release factor GTP-binding subunit ERF3A OS=Homo sapiens OX=9606 GN=GSPT1 PE=1 SV=1	24.2485	10	14	10	499	55.72	5.62	94.3	105.1	97.3	99.9	102.9	106.6	101	97.7	95.2
Q6IAA8	LAMTOR1	Ragulator complex protein LAMTOR1 OS=Homo sapiens OX=9606 GN=LAMTOR1 PE=1 SV=2	14.9068	2	6	2	161	17.734	5.15	97.1	106.5	113.4	98.9	101.2	96.7	98.7	99.8	87.6
Q12846	STX4	Syntaxin-4 OS=Homo sapiens OX=9606 GN=STX4 PE=1 SV=2	25.9259	5	8	5	297	34.159	6.28	92.7	96.2	101.1	99.1	94.7	102	111.5	106.1	96.5
P06681	C2	Complement C2 OS=Homo sapiens OX=9606 GN=C2 PE=1 SV=2	15.2926	9	11	9	752	83.214	7.42	93.1	99.1	100.8	84.7	108.3	106.6	119.2	86	102.2
P49407	ARRB1	Beta-arrestin-1 OS=Homo sapiens OX=9606 GN=ARRB1 PE=1 SV=2	19.6172	6	9	6	418	47.036	6.2	99.8	101.4	100.2	94.3	92.4	106.7	100.9	110.3	94
Q9H479	FN3K	Fructosamine-3-kinase OS=Homo sapiens OX=9606 GN=FN3K PE=1 SV=1	17.1521	4	7	4	309	35.149	7.55	96.7	90.9	97.4	100.7	92	105.6	103.9	98.7	114.1
Q8IYM9	TRIM22	E3 ubiquitin-protein ligase TRIM22 OS=Homo sapiens OX=9606 GN=TRIM22 PE=1 SV=1	10.0402	3	3	3	498	56.911	7.72	85.2	112.6	100.5	86.6	94.4	89.9	111.2	105.4	114.2
P33992	MCM5	DNA replication licensing factor MCM5 OS=Homo sapiens OX=9606 GN=MCM5 PE=1 SV=5	7.62943	5	12	5	734	82.233	8.37	92.9	104	106.2	97.8	109.8	102.5	94.4	92.3	100
P61225	RAP2B	Ras-related protein Rap-2b OS=Homo sapiens OX=9606 GN=RAP2B PE=1 SV=1	45.9016	6	7	3	183	20.491	4.81	92	100.2	109.7	86	94	97.6	106.7	111	102.9
Q9HCE6	ARHGEF10L	Rho guanine nucleotide exchange factor 10-like protein OS=Homo sapiens OX=9606 GN=ARHGEF10L PE=1 SV=3	3.12744	3	5	3	1279	140.321	5.88	102.5	101.8	104.7	98.3	88.8	113.1	101.2	95.1	94.6
Q8TC12	RDH11	Retinol dehydrogenase 11 OS=Homo sapiens OX=9606 GN=RDH11 PE=1 SV=2	17.2956	5	7	5	318	35.363	8.82	105.4	94.8	107.1	93.9	94.7	99.3	101.4	98.7	104.6
P00167	CYB5A	Cytochrome b5 OS=Homo sapiens OX=9606 GN=CYB5A PE=1 SV=2	26.8657	3	11	3	134	15.321	4.96	100	103.8	98.1	99.2	87.1	98.5	96.5	116.4	100.4
O95758	PTBP3	Polypyrimidine tract-binding protein 3 OS=Homo sapiens OX=9606 GN=PTBP3 PE=1 SV=2	11.2319	5	14	3	552	59.652	9.04	91.2	118.1	104.8	102.1	86.4	101.1	94.3	117.9	84
O43570	CA12	Carbonic anhydrase 12 OS=Homo sapiens OX=9606 GN=CA12 PE=1 SV=1	18.0791	3	6	3	354	39.426	7.23	102.2	102.7	103	101.6	81.7	114.7	111	93.3	89.8
Q13526	PIN1	Peptidyl-prolyl cis-trans isomerase NIMA-interacting 1 OS=Homo sapiens OX=9606 GN=PIN1 PE=1 SV=1	35.5828	4	6	4	163	18.232	8.82	103.9	96.8	95.3	107.3	106.5	99.9	94.5	112.8	82.9
Q13620	CUL4B	Cullin-4B OS=Homo sapiens OX=9606 GN=CUL4B PE=1 SV=4	8.21468	7	9	4	913	103.916	7.37	92.4	104.5	105.9	101.1	103	93.2	95.3	103	101.7
Q7L5N1	COPS6	COP9 signalosome complex subunit 6 OS=Homo sapiens OX=9606 GN=COPS6 PE=1 SV=1	16.208	5	9	5	327	36.14	5.73	97.3	108.2	102.4	101.5	97.2	94.4	92.1	106.3	100.5
Q9NT62	ATG3	Ubiquitin-like-conjugating enzyme ATG3 OS=Homo sapiens OX=9606 GN=ATG3 PE=1 SV=1	18.4713	5	9	5	314	35.841	4.74	100.7	104.1	105.6	103.5	93.1	104.5	97.6	99.5	91.5
P13693	TPT1	Translationally-controlled tumor protein OS=Homo sapiens OX=9606 GN=TPT1 PE=1 SV=1	16.8605	3	7	3	172	19.583	4.93	94.8	109	99.1	108.9	109.8	103.8	84.4	89.5	100.7
P29972	AQP1	Aquaporin-1 OS=Homo sapiens OX=9606 GN=AQP1 PE=1 SV=3	7.43494	1	3	1	269	28.508	7.42	90.5	78.8	83.2	110.5	128.2	98.5	101.5	95.3	113.4
Q92804	TAF15	TATA-binding protein-associated factor 2N OS=Homo sapiens OX=9606 GN=TAF15 PE=1 SV=1	5.23649	3	12	1	592	61.793	8.02	99.7	116.4	120.9	97.5	89.3	101.2	90.1	110.5	74.3
Q14CN2	CLCA4	Calcium-activated chloride channel regulator 4 OS=Homo sapiens OX=9606 GN=CLCA4 PE=1 SV=2	2.61153	3	12	1	919	101.219	5.47	90.2	129.4	133.9	88.1	66.8	115	138	76.6	62
Q92890	UFD1	Ubiquitin recognition factor in ER-associated degradation protein 1 OS=Homo sapiens OX=9606 GN=UFD1 PE=1 SV=3	16.6124	4	8	4	307	34.478	6.7	98.4	96.1	107.7	94.3	96.4	101.4	104.7	99.7	101.4
Q9Y5S2	CDC42BPB	Serine/threonine-protein kinase MRCK beta OS=Homo sapiens OX=9606 GN=CDC42BPB PE=1 SV=2	5.78609	10	13	7	1711	194.193	6.37	98.6	98.7	97.4	100.1	101.7	100	97.6	101.2	104.6
Q86VB7	CD163	Scavenger receptor cysteine-rich type 1 protein M130 OS=Homo sapiens OX=9606 GN=CD163 PE=1 SV=2	9.60208	8	10	8	1156	125.369	5.95	86.6	90.7	131.7	86.7	103.3	96.5	103.4	108.3	92.8
P52434	POLR2H	DNA-directed RNA polymerases I, II, and III subunit RPABC3 OS=Homo sapiens OX=9606 GN=POLR2H PE=1 SV=4	26	3	4	3	150	17.132	4.68	91.4	116.4	115.6	97	93.4	100.9	87.6	102.1	95.7
A0A0J9YXX1	IGHV5-10-1	Immunoglobulin heavy variable 5-10-1 OS=Homo sapiens OX=9606 GN=IGHV5-10-1 PE=3 SV=1	26.4957	3	6	1	117	12.764	8.28	69.6	149	83.7	97.9	79.5	117.1	75.4	110.6	117.3
P07108	DBI	Acyl-CoA-binding protein OS=Homo sapiens OX=9606 GN=DBI PE=1 SV=2	58.6207	4	16	4	87	10.038	6.57	100.6	110.3	111	102.8	81.1	107.6	95.9	97.6	93.1
P28288	ABCD3	ATP-binding cassette sub-family D member 3 OS=Homo sapiens OX=9606 GN=ABCD3 PE=1 SV=1	8.64947	5	8	5	659	75.428	9.36	105.7	107.4	104.5	108.5	92.1	112.2	92.2	92.9	84.5
P45973	CBX5	Chromobox protein homolog 5 OS=Homo sapiens OX=9606 GN=CBX5 PE=1 SV=1	38.7435	6	12	6	191	22.211	5.86	90.2	124	121.4	93.4	87.4	96.4	94.8	104	88.3
Q03519	TAP2	Antigen peptide transporter 2 OS=Homo sapiens OX=9606 GN=TAP2 PE=1 SV=1	8.01749	3	4	3	686	75.616	8.02	105.2	100.5	127.5	84.8	92.3	105.5	106.8	87.9	89.4
P51398	DAP3	28S ribosomal protein S29, mitochondrial OS=Homo sapiens OX=9606 GN=DAP3 PE=1 SV=1	21.8593	6	8	6	398	45.538	8.88	102.6	103	104.4	101.6	93	106.6	100.5	95.4	92.9
Q86U42	PABPN1	Polyadenylate-binding protein 2 OS=Homo sapiens OX=9606 GN=PABPN1 PE=1 SV=3	16.9935	5	9	5	306	32.729	5.06	94.6	116.3	116.1	97.7	88.8	98.6	95.7	104.9	87.3
P05107	ITGB2	Integrin beta-2 OS=Homo sapiens OX=9606 GN=ITGB2 PE=1 SV=2	9.88296	5	8	5	769	84.726	6.95	87.2	103.2	127.9	87.5	80	111.4	120.2	95.8	86.7
Q9Y6D6	ARFGEF1	Brefeldin A-inhibited guanine nucleotide-exchange protein 1 OS=Homo sapiens OX=9606 GN=ARFGEF1 PE=1 SV=2	5.5165	9	11	3	1849	208.634	5.85	94.8	109.6	108.1	104.2	93.2	98.6	102.9	96.2	92.5
Q9UII2	ATP5IF1	ATPase inhibitor, mitochondrial OS=Homo sapiens OX=9606 GN=ATP5IF1 PE=1 SV=1	23.5849	3	11	3	106	12.241	9.35	118	102.8	107	118.9	82.6	108.5	92.6	98	71.6
Q9H2G2	SLK	STE20-like serine/threonine-protein kinase OS=Homo sapiens OX=9606 GN=SLK PE=1 SV=1	11.0931	12	13	12	1235	142.607	5.15	96	98.3	97.8	100.1	103.7	101.2	103.8	100.4	98.7
P21953	BCKDHB	2-oxoisovalerate dehydrogenase subunit beta, mitochondrial OS=Homo sapiens OX=9606 GN=BCKDHB PE=1 SV=2	7.39796	2	5	2	392	43.095	6.29	96.5	114.6	100.6	109.1	83.2	99.3	102.6	99.3	94.8
P55008	AIF1	Allograft inflammatory factor 1 OS=Homo sapiens OX=9606 GN=AIF1 PE=1 SV=1	40.1361	5	11	5	147	16.693	6.24	82.8	113.9	135.4	87	78.7	108	98.5	103.8	91.9
O43556	SGCE	Epsilon-sarcoglycan OS=Homo sapiens OX=9606 GN=SGCE PE=1 SV=6	15.103	5	8	5	437	49.819	6.55	101.3	98.9	88.3	107.2	100.2	105	105.1	97.7	96.4
P49023	PXN	Paxillin OS=Homo sapiens OX=9606 GN=PXN PE=1 SV=3	5.07614	3	8	3	591	64.464	6.19	104.2	99.1	97.9	108.9	109.7	102.3	83.4	101.4	93.1
P41226	UBA7	Ubiquitin-like modifier-activating enzyme 7 OS=Homo sapiens OX=9606 GN=UBA7 PE=1 SV=2	5.43478	4	7	4	1012	111.624	6.04	101.1	97.2	104.3	100.2	98.3	102.2	102.9	98.5	95.4
O00154	ACOT7	Cytosolic acyl coenzyme A thioester hydrolase OS=Homo sapiens OX=9606 GN=ACOT7 PE=1 SV=3	17.1053	5	10	5	380	41.769	8.54	100.5	91.9	97.4	98.1	98.6	93.2	107.4	107.9	104.9
Q92621	NUP205	Nuclear pore complex protein Nup205 OS=Homo sapiens OX=9606 GN=NUP205 PE=1 SV=3	5.71571	10	12	10	2012	227.776	6.19	95.7	105	105.4	96.7	96.6	101.6	98.8	101.7	98.5
Q9Y3B8	REXO2	Oligoribonuclease, mitochondrial OS=Homo sapiens OX=9606 GN=REXO2 PE=1 SV=3	21.519	4	6	4	237	26.816	6.87	107.2	95.9	96	101.8	108.3	102.6	95.9	92.6	99.7
Q9NR30	DDX21	Nucleolar RNA helicase 2 OS=Homo sapiens OX=9606 GN=DDX21 PE=1 SV=5	13.41	9	11	9	783	87.29	9.28	88.4	117.6	117.8	95.2	94.9	102.8	101.7	95.1	86.5
Q9NZ01	TECR	Very-long-chain enoyl-CoA reductase OS=Homo sapiens OX=9606 GN=TECR PE=1 SV=1	19.4805	7	13	7	308	36.011	9.45	102.6	113.6	106.9	104.7	86	104.8	91.7	105.2	84.4
Q9NQ48	LZTFL1	Leucine zipper transcription factor-like protein 1 OS=Homo sapiens OX=9606 GN=LZTFL1 PE=1 SV=1	16.0535	4	5	4	299	34.571	5.36	98.1	108.2	96.3	104.3	106.3	98.4	97.5	93.7	97.2
Q9P0L0	VAPA	Vesicle-associated membrane protein-associated protein A OS=Homo sapiens OX=9606 GN=VAPA PE=1 SV=3	29.3173	7	17	7	249	27.875	8.62	96.7	103.6	102.4	103.4	101.6	99.7	96.6	101.8	94.1
Q8NEJ9	NGDN	Neuroguidin OS=Homo sapiens OX=9606 GN=NGDN PE=1 SV=1	5.71429	1	3	1	315	35.872	9.57	93.4	117.7	125.1	85.6	82.1	108.1	99	100.1	89
Q9NPJ3	ACOT13	Acyl-coenzyme A thioesterase 13 OS=Homo sapiens OX=9606 GN=ACOT13 PE=1 SV=1	15.7143	2	7	2	140	14.951	9.14	112.2	105.9	104	98	90.3	94.7	102.4	98.9	93.7
P49441	INPP1	Inositol polyphosphate 1-phosphatase OS=Homo sapiens OX=9606 GN=INPP1 PE=1 SV=1	15.7895	5	9	5	399	43.97	5.26	96.8	102.7	101.5	99.6	95.6	95.9	100	106.2	101.6
P47813	EIF1AX	Eukaryotic translation initiation factor 1A, X-chromosomal OS=Homo sapiens OX=9606 GN=EIF1AX PE=1 SV=2	21.5278	3	8	1	144	16.45	5.24	94.2	108.4	106.4	93.9	95.9	121.6	89.5	124.4	65.7
P20618	PSMB1	Proteasome subunit beta type-1 OS=Homo sapiens OX=9606 GN=PSMB1 PE=1 SV=2	23.6515	5	11	5	241	26.472	8.13	91.8	101.6	107.5	94.2	94.3	108.7	103.8	100.5	97.6
P43897	TSFM	Elongation factor Ts, mitochondrial OS=Homo sapiens OX=9606 GN=TSFM PE=1 SV=2	21.5385	5	5	5	325	35.368	8.38	100.4	103	110.3	100.1	90.3	109	103.2	101.2	82.5
A0AV96	RBM47	RNA-binding protein 47 OS=Homo sapiens OX=9606 GN=RBM47 PE=1 SV=2	14.6712	7	8	7	593	64.058	7.68	110.2	115.1	102.6	108.9	82	116.6	98.6	86.7	79.3
P20908	COL5A1	Collagen alpha-1(V) chain OS=Homo sapiens OX=9606 GN=COL5A1 PE=1 SV=3	2.66594	4	10	4	1838	183.447	5.06	73.8	112.7	88.3	90.7	152.6	94	74.8	99.4	113.6
P55058	PLTP	Phospholipid transfer protein OS=Homo sapiens OX=9606 GN=PLTP PE=1 SV=1	9.73631	4	6	4	493	54.705	7.01	92.2	99	104.8	98.2	101.1	94.2	106.5	102.3	101.8
P30613	PKLR	Pyruvate kinase PKLR OS=Homo sapiens OX=9606 GN=PKLR PE=1 SV=2	6.27178	2	10	1	574	61.791	7.74	93.6	109.4	93.1	98.2	106.3	103.8	107.6	94.5	93.5
Q8NHP1	AKR7L	Aflatoxin B1 aldehyde reductase member 4 OS=Homo sapiens OX=9606 GN=AKR7L PE=2 SV=6	14.5015	4	7	1	331	36.941	6.76	99.5	98.7	96.2	96.3	92.5	104.5	112.7	105.4	94.2
Q9Y6G9	DYNC1LI1	Cytoplasmic dynein 1 light intermediate chain 1 OS=Homo sapiens OX=9606 GN=DYNC1LI1 PE=1 SV=3	16.4436	7	11	6	523	56.544	6.42	96.8	101.9	101	99	99.6	93.8	96	104	107.9
P05997	COL5A2	Collagen alpha-2(V) chain OS=Homo sapiens OX=9606 GN=COL5A2 PE=1 SV=3	2.60173	3	7	3	1499	144.821	6.46	79.6	117.1	87.7	89.8	161	93.2	72.8	95	103.7
O15160	POLR1C	DNA-directed RNA polymerases I and III subunit RPAC1 OS=Homo sapiens OX=9606 GN=POLR1C PE=1 SV=1	9.82659	2	4	2	346	39.225	5.5	103	98.1	117.8	89.4	94.6	86.1	104.3	104.4	102.3
Q14376	GALE	UDP-glucose 4-epimerase OS=Homo sapiens OX=9606 GN=GALE PE=1 SV=2	18.9655	6	11	6	348	38.257	6.73	110.1	105.1	93.3	126.8	80.5	118.3	91	90.4	84.6
P26885	FKBP2	Peptidyl-prolyl cis-trans isomerase FKBP2 OS=Homo sapiens OX=9606 GN=FKBP2 PE=1 SV=2	38.7324	4	12	4	142	15.639	9.13	95.5	99.9	92.8	103	95.9	105.6	102.1	105.7	99.6
Q5JRX3	PITRM1	Presequence protease, mitochondrial OS=Homo sapiens OX=9606 GN=PITRM1 PE=1 SV=3	11.2825	9	11	9	1037	117.338	6.92	105.7	101.6	103.9	100.8	98.4	102.7	90.8	97.2	98.9
Q8N668	COMMD1	COMM domain-containing protein 1 OS=Homo sapiens OX=9606 GN=COMMD1 PE=1 SV=1	20	2	5	2	190	21.165	6.2	98	99.6	99.8	103.3	107.4	100.5	96.6	93.9	100.8
P35754	GLRX	Glutaredoxin-1 OS=Homo sapiens OX=9606 GN=GLRX PE=1 SV=2	57.5472	3	5	3	106	11.768	8.09	93.6	103.8	105.9	96.8	82.7	105.3	105.8	105	100.9
P42677	RPS27	40S ribosomal protein S27 OS=Homo sapiens OX=9606 GN=RPS27 PE=1 SV=3	25	2	6	2	84	9.455	9.45	99.8	115.4	116	102.2	92.1	104.6	80	94.6	95.3
Q9UNL2	SSR3	Translocon-associated protein subunit gamma OS=Homo sapiens OX=9606 GN=SSR3 PE=1 SV=1	11.8919	2	7	2	185	21.067	9.61	108.6	106.1	102.2	99.1	99	101.6	92.6	95.6	95.2
Q96N66	MBOAT7	Lysophospholipid acyltransferase 7 OS=Homo sapiens OX=9606 GN=MBOAT7 PE=1 SV=2	9.95763	4	7	4	472	52.73	8.97	101.5	102.8	98.4	99.3	97.5	95.8	100.4	105	99.4
P0DP03	IGHV3-30-5	Immunoglobulin heavy variable 3-30-5 OS=Homo sapiens OX=9606 GN=IGHV3-30-5 PE=3 SV=1	28.2051	3	9	3	117	12.938	8.92	135.5	105.1	87.1	73.8	67	121.9	98.8	84.6	126.2
P48960	CD97	CD97 antigen OS=Homo sapiens OX=9606 GN=CD97 PE=1 SV=4	6.94611	4	6	4	835	91.809	6.87	94.6	103	108.2	96.4	90.7	107	98.8	100	101.3
Q9H9S4	CAB39L	Calcium-binding protein 39-like OS=Homo sapiens OX=9606 GN=CAB39L PE=1 SV=3	18.9911	7	13	4	337	39.063	8.4	115.7	84.5	84	99.6	98.6	91.6	109.3	113.3	103.4
P30519	HMOX2	Heme oxygenase 2 OS=Homo sapiens OX=9606 GN=HMOX2 PE=1 SV=2	18.9873	3	4	3	316	36.01	5.41	114.6	89.5	108.2	91	90.4	94.7	100.7	115.6	95.3
Q9Y5U9	IER3IP1	Immediate early response 3-interacting protein 1 OS=Homo sapiens OX=9606 GN=IER3IP1 PE=1 SV=1	24.3902	1	3	1	82	8.963	8.22	105.8	102.6	101	96.7	103.4	102.5	105	94.7	88.3
Q96B49	TOMM6	Mitochondrial import receptor subunit TOM6 homolog OS=Homo sapiens OX=9606 GN=TOMM6 PE=1 SV=1	56.7568	2	3	2	74	7.997	4.89	95.6	106.1	109.1	109.3	92.7	95.6	104.9	91.6	95.1
P35558	PCK1	Phosphoenolpyruvate carboxykinase, cytosolic [GTP] OS=Homo sapiens OX=9606 GN=PCK1 PE=1 SV=3	8.03859	4	5	3	622	69.15	6.14	125	92.2	95.6	105.2	80.8	105.1	104	98.7	93.5
O75663	TIPRL	TIP41-like protein OS=Homo sapiens OX=9606 GN=TIPRL PE=1 SV=2	28.3088	6	11	6	272	31.424	5.91	96.9	100.9	99	108.7	106.6	98.8	87	97.6	104.4
Q969Z3	MARC2	Mitochondrial amidoxime reducing component 2 OS=Homo sapiens OX=9606 GN=MARC2 PE=1 SV=1	22.0896	7	10	6	335	37.999	9.16	84.7	108.1	97.5	98.8	81.5	98.7	107	122.7	100.9
P60866	RPS20	40S ribosomal protein S20 OS=Homo sapiens OX=9606 GN=RPS20 PE=1 SV=1	32.7731	4	13	4	119	13.364	9.94	97.6	113	107.5	97.2	95.6	103.5	90.9	100.9	93.7
Q9NVJ2	ARL8B	ADP-ribosylation factor-like protein 8B OS=Homo sapiens OX=9606 GN=ARL8B PE=1 SV=1	44.6237	7	14	3	186	21.525	8.43	95	98.9	106	90.9	94.2	102	114.6	102.1	96.2
Q9NRV9	HEBP1	Heme-binding protein 1 OS=Homo sapiens OX=9606 GN=HEBP1 PE=1 SV=1	52.9101	7	11	7	189	21.084	5.8	87.5	112	110.2	83.9	99.5	100.8	108.3	102.3	95.5
Q9UBQ0	VPS29	Vacuolar protein sorting-associated protein 29 OS=Homo sapiens OX=9606 GN=VPS29 PE=1 SV=1	29.6703	6	15	6	182	20.493	6.79	96.9	106	102	100.3	92.6	105.9	94.6	104.7	96.9
Q9Y2Q5	LAMTOR2	Ragulator complex protein LAMTOR2 OS=Homo sapiens OX=9606 GN=LAMTOR2 PE=1 SV=1	21.6	2	6	2	125	13.499	5.4	101	97.5	111	104	91.3	104.7	99.7	96.9	93.8
Q8TDX7	NEK7	Serine/threonine-protein kinase Nek7 OS=Homo sapiens OX=9606 GN=NEK7 PE=1 SV=1	23.1788	6	8	6	302	34.528	8.25	100.8	97.7	92.8	106	112.1	103	94.6	95.9	97.1
P0CG29	GSTT2	Glutathione S-transferase theta-2 OS=Homo sapiens OX=9606 GN=GSTT2 PE=1 SV=1	11.0656	2	5	2	244	27.489	7.02	72.7	100.1	72.8	89.2	87.6	108.7	121.3	142.2	105.3
P49959	MRE11	Double-strand break repair protein MRE11 OS=Homo sapiens OX=9606 GN=MRE11 PE=1 SV=3	9.60452	5	6	5	708	80.543	5.9	94.6	112.9	107.6	95.2	88.6	98.2	96	107.9	99.1
Q15008	PSMD6	26S proteasome non-ATPase regulatory subunit 6 OS=Homo sapiens OX=9606 GN=PSMD6 PE=1 SV=1	27.2494	10	13	10	389	45.502	5.62	90.2	105.5	101.3	97	95.9	100.2	111.5	99.4	99
Q8NBX0	SCCPDH	Saccharopine dehydrogenase-like oxidoreductase OS=Homo sapiens OX=9606 GN=SCCPDH PE=1 SV=1	16.7832	5	8	5	429	47.121	9.14	100	105.6	93.5	100.8	92.8	91.5	103.7	109.9	102.1
Q86W92	PPFIBP1	Liprin-beta-1 OS=Homo sapiens OX=9606 GN=PPFIBP1 PE=1 SV=2	3.95648	3	6	3	1011	113.952	5.55	98.8	93.4	94	96.6	105.5	92.8	96.4	107.8	114.6
P80748	IGLV3-21	Immunoglobulin lambda variable 3-21 OS=Homo sapiens OX=9606 GN=IGLV3-21 PE=1 SV=2	23.0769	2	5	2	117	12.438	5.29	107.3	136	81.4	107.2	68.5	89.8	89	89.1	131.8
Q9Y4P3	TBL2	Transducin beta-like protein 2 OS=Homo sapiens OX=9606 GN=TBL2 PE=1 SV=1	11.6331	5	7	5	447	49.766	9.44	98.6	110.9	101.5	102.5	99.3	103.1	93.8	98.4	92
Q9GZS3	WDR61	WD repeat-containing protein 61 OS=Homo sapiens OX=9606 GN=WDR61 PE=1 SV=1	23.6066	5	7	5	305	33.56	5.47	100.3	105.6	101.3	97.2	96.3	99.7	99.5	100.6	99.4
Q96B26	EXOSC8	Exosome complex component RRP43 OS=Homo sapiens OX=9606 GN=EXOSC8 PE=1 SV=1	13.7681	2	4	2	276	30.02	5.3	90.4	105.4	115	96.2	97.9	102	97.8	93.6	101.6
P18031	PTPN1	Tyrosine-protein phosphatase non-receptor type 1 OS=Homo sapiens OX=9606 GN=PTPN1 PE=1 SV=1	18.3908	7	10	7	435	49.935	6.27	94.6	105	113.6	97.8	97.7	101.8	101.1	94.6	93.8
Q01081	U2AF1	Splicing factor U2AF 35 kDa subunit OS=Homo sapiens OX=9606 GN=U2AF1 PE=1 SV=3	8.75	2	6	2	240	27.854	8.81	96.9	132.8	122.1	107.1	94.5	99	78.1	94	75.6
Q7Z3B4	NUP54	Nucleoporin p54 OS=Homo sapiens OX=9606 GN=NUP54 PE=1 SV=2	9.46746	4	6	4	507	55.401	7.02	99	102.2	111.1	97.4	91	96.7	99	103.1	100.4
Q9Y2T2	AP3M1	AP-3 complex subunit mu-1 OS=Homo sapiens OX=9606 GN=AP3M1 PE=1 SV=1	19.6172	6	9	6	418	46.909	6.93	94.4	97.5	100.5	93.4	95.1	102.9	110.3	104.6	101.2
P46779	RPL28	60S ribosomal protein L28 OS=Homo sapiens OX=9606 GN=RPL28 PE=1 SV=3	44.5255	8	21	8	137	15.738	12.02	99.2	115.3	108.9	99.3	92	103	87.6	99.6	95.1
Q9H0A8	COMMD4	COMM domain-containing protein 4 OS=Homo sapiens OX=9606 GN=COMMD4 PE=1 SV=1	31.6583	3	5	3	199	21.75	7.31	103.3	98.8	107.7	92.2	109.2	94.8	106.3	89.3	98.5
Q9GZP4	PITHD1	PITH domain-containing protein 1 OS=Homo sapiens OX=9606 GN=PITHD1 PE=1 SV=1	29.3839	4	5	4	211	24.163	5.74	101.3	95.2	105	91.2	87.4	96.2	104.5	116.9	102.3
Q9NRP0	OSTC	Oligosaccharyltransferase complex subunit OSTC OS=Homo sapiens OX=9606 GN=OSTC PE=1 SV=1	12.7517	2	7	2	149	16.818	9.13	106	106	101.7	103.5	102.7	93.1	92.2	91	103.9
Q15042	RAB3GAP1	Rab3 GTPase-activating protein catalytic subunit OS=Homo sapiens OX=9606 GN=RAB3GAP1 PE=1 SV=3	5.50459	4	6	4	981	110.454	5.55	97.4	99.8	101.1	90.8	100	101.9	100.2	94.7	114.2
Q5VW32	BROX	BRO1 domain-containing protein BROX OS=Homo sapiens OX=9606 GN=BROX PE=1 SV=1	12.1655	5	6	5	411	46.447	7.65	70.9	108.6	103.4	106.5	99.2	112.5	98.5	101.5	98.9
P61803	DAD1	Dolichyl-diphosphooligosaccharide--protein glycosyltransferase subunit DAD1 OS=Homo sapiens OX=9606 GN=DAD1 PE=1 SV=3	26.5487	3	8	3	113	12.489	7.08	97.5	105.4	107	97.2	97.6	101.4	97.1	101.7	95.2
P53634	CTSC	Dipeptidyl peptidase 1 OS=Homo sapiens OX=9606 GN=CTSC PE=1 SV=2	17.4946	7	10	7	463	51.82	6.99	88.7	124.1	117.5	88.4	77.1	115.6	115.4	83.7	89.6
P09619	PDGFRB	Platelet-derived growth factor receptor beta OS=Homo sapiens OX=9606 GN=PDGFRB PE=1 SV=1	6.50995	6	7	5	1106	123.889	4.98	93.8	103.5	99.4	94.9	97.5	100.9	101	106.5	102.7
O75223	GGCT	Gamma-glutamylcyclotransferase OS=Homo sapiens OX=9606 GN=GGCT PE=1 SV=1	30.8511	6	9	6	188	20.994	5.14	94.5	113	99.5	111.9	92	105.8	96.6	92	94.6
Q9UJY1	HSPB8	Heat shock protein beta-8 OS=Homo sapiens OX=9606 GN=HSPB8 PE=1 SV=1	32.1429	6	12	6	196	21.591	5.12	106.1	89.1	91.5	111	110.6	96.8	97.4	94.1	103.5
P50897	PPT1	Palmitoyl-protein thioesterase 1 OS=Homo sapiens OX=9606 GN=PPT1 PE=1 SV=1	13.3987	4	8	4	306	34.171	6.52	90.8	113.3	112.5	94.5	84.6	99.4	98.9	101.7	104.4
Q9H0A0	NAT10	RNA cytidine acetyltransferase OS=Homo sapiens OX=9606 GN=NAT10 PE=1 SV=2	10.439	7	9	7	1025	115.657	8.27	91.5	107.7	117.3	95.9	93.6	99.6	103.5	98.7	92.2
P18077	RPL35A	60S ribosomal protein L35a OS=Homo sapiens OX=9606 GN=RPL35A PE=1 SV=2	52.7273	7	19	7	110	12.53	11.06	98.4	111.7	107.7	99.4	91.6	99.9	84.8	96.4	110
Q01970	PLCB3	1-phosphatidylinositol 4,5-bisphosphate phosphodiesterase beta-3 OS=Homo sapiens OX=9606 GN=PLCB3 PE=1 SV=2	8.99514	8	10	8	1234	138.713	5.9	96.7	109.7	102.6	97.4	93.8	103.9	101.5	98.1	96.3
Q9H3N1	TMX1	Thioredoxin-related transmembrane protein 1 OS=Homo sapiens OX=9606 GN=TMX1 PE=1 SV=1	13.9286	4	12	4	280	31.771	4.98	100.1	105.4	112.7	95.1	90.7	100.6	99.8	100.2	95.4
O60218	AKR1B10	Aldo-keto reductase family 1 member B10 OS=Homo sapiens OX=9606 GN=AKR1B10 PE=1 SV=2	26.2658	6	9	6	316	35.997	7.84	81.6	145.9	104.8	82.9	81.8	117.2	108.6	94.6	82.6
Q8WVV9	HNRNPLL	Heterogeneous nuclear ribonucleoprotein L-like OS=Homo sapiens OX=9606 GN=HNRNPLL PE=1 SV=1	9.7786	4	7	3	542	60.045	7.72	88.7	102	105.6	92.1	99	97.6	111.3	95.4	108.3
Q9Y3U8	RPL36	60S ribosomal protein L36 OS=Homo sapiens OX=9606 GN=RPL36 PE=1 SV=3	30.4762	4	11	4	105	12.246	11.59	99	113.5	109.6	97.6	88.2	102.6	86.9	101.8	100.7
O60256	PRPSAP2	Phosphoribosyl pyrophosphate synthase-associated protein 2 OS=Homo sapiens OX=9606 GN=PRPSAP2 PE=1 SV=1	21.9512	7	12	5	369	40.899	7.44	90.4	109.8	102.6	100.1	92	98.1	104.3	102.5	100.2
Q15006	EMC2	ER membrane protein complex subunit 2 OS=Homo sapiens OX=9606 GN=EMC2 PE=1 SV=1	19.1919	4	5	4	297	34.811	6.57	96.6	98.2	99.1	108	96.1	107.4	105	92.5	96.9
P80188	LCN2	Neutrophil gelatinase-associated lipocalin OS=Homo sapiens OX=9606 GN=LCN2 PE=1 SV=2	30.303	4	8	4	198	22.574	8.91	84.7	108.1	102.8	80.9	71.7	155.6	146.7	79.2	70.3
P61081	UBE2M	NEDD8-conjugating enzyme Ubc12 OS=Homo sapiens OX=9606 GN=UBE2M PE=1 SV=1	24.0437	4	8	4	183	20.887	7.69	97.6	98.7	99.5	100.7	100.1	99	100.4	104.9	99.2
A6NDG6	PGP	Glycerol-3-phosphate phosphatase OS=Homo sapiens OX=9606 GN=PGP PE=1 SV=1	15.5763	3	6	3	321	33.985	6.14	100.6	99.2	100.8	106.2	101.1	102.1	94.2	96.1	99.7
Q53H12	AGK	Acylglycerol kinase, mitochondrial OS=Homo sapiens OX=9606 GN=AGK PE=1 SV=2	18.2464	6	8	6	422	47.107	8.09	102.3	94.9	99.8	90.3	98.3	97.9	108.5	99.5	108.5
Q8TD55	PLEKHO2	Pleckstrin homology domain-containing family O member 2 OS=Homo sapiens OX=9606 GN=PLEKHO2 PE=1 SV=1	8.97959	3	3	3	490	53.317	5.43	82.1	105.7	116.3	95	100.2	100.5	96.9	112	91.2
Q9NQ66	PLCB1	1-phosphatidylinositol 4,5-bisphosphate phosphodiesterase beta-1 OS=Homo sapiens OX=9606 GN=PLCB1 PE=1 SV=1	7.07237	5	7	5	1216	138.48	6.23	93.6	96.9	99.4	95.6	111.8	87.4	102.1	106.2	106.9
O15382	BCAT2	Branched-chain-amino-acid aminotransferase, mitochondrial OS=Homo sapiens OX=9606 GN=BCAT2 PE=1 SV=2	22.9592	9	13	9	392	44.259	8.65	107.7	102.2	97	110	91.1	101.5	98.8	98	93.8
P11234	RALB	Ras-related protein Ral-B OS=Homo sapiens OX=9606 GN=RALB PE=1 SV=1	36.8932	7	12	4	206	23.394	6.62	101.8	91.6	98.1	99.1	99.9	99.8	99.6	104.7	105.4
P06703	S100A6	Protein S100-A6 OS=Homo sapiens OX=9606 GN=S100A6 PE=1 SV=1	34.4444	4	35	4	90	10.173	5.48	121.1	89.7	94.3	89.3	99.5	104.6	97.3	93.9	110.3
Q96A65	EXOC4	Exocyst complex component 4 OS=Homo sapiens OX=9606 GN=EXOC4 PE=1 SV=1	11.2936	9	9	9	974	110.429	6.49	96	101.8	103.2	99.5	98.1	97.7	100.8	101.7	101.2
Q9NPH2	ISYNA1	Inositol-3-phosphate synthase 1 OS=Homo sapiens OX=9606 GN=ISYNA1 PE=1 SV=1	11.1111	4	9	4	558	61.029	5.76	87.3	98.7	97.9	92.4	91.6	90.2	108.4	119.2	114.4
O15127	SCAMP2	Secretory carrier-associated membrane protein 2 OS=Homo sapiens OX=9606 GN=SCAMP2 PE=1 SV=2	9.72644	2	6	2	329	36.625	6.1	95.7	102.5	101.7	101.1	104.5	98.5	105.5	112.6	77.9
Q96JJ3	ELMO2	Engulfment and cell motility protein 2 OS=Homo sapiens OX=9606 GN=ELMO2 PE=1 SV=2	4.86111	3	8	1	720	82.562	5.9	90.4	104.6	89.2	102	108.6	96.4	95.7	99.8	113.3
P53602	MVD	Diphosphomevalonate decarboxylase OS=Homo sapiens OX=9606 GN=MVD PE=1 SV=1	16	5	7	5	400	43.377	7.23	103.6	103.3	102.4	102.7	99.8	104	93.6	92.8	97.9
P57737	CORO7	Coronin-7 OS=Homo sapiens OX=9606 GN=CORO7 PE=1 SV=2	7.24324	4	6	4	925	100.542	5.8	92.3	99.9	100.8	97.1	97	103	109.5	103.7	96.8
O75356	ENTPD5	Ectonucleoside triphosphate diphosphohydrolase 5 OS=Homo sapiens OX=9606 GN=ENTPD5 PE=1 SV=1	15.6542	4	6	4	428	47.487	6.33	117	105.8	104.7	117.5	79.3	114.4	86.3	94.3	80.7
Q9H0J9	PARP12	Poly [ADP-ribose] polymerase 12 OS=Homo sapiens OX=9606 GN=PARP12 PE=1 SV=1	3.70899	1	2	1	701	79.013	8.51
Q9Y3A6	TMED5	Transmembrane emp24 domain-containing protein 5 OS=Homo sapiens OX=9606 GN=TMED5 PE=1 SV=1	14.4105	3	8	3	229	25.988	4.84	104.4	110.3	114.7	100.6	88.6	107.1	94.2	94.4	85.8
Q9UI30	TRMT112	Multifunctional methyltransferase subunit TRM112-like protein OS=Homo sapiens OX=9606 GN=TRMT112 PE=1 SV=1	44	4	6	4	125	14.19	5.26	97.1	104.8	97.8	100.3	102.2	99.6	102	96.2	99.9
Q9H4G0	EPB41L1	Band 4.1-like protein 1 OS=Homo sapiens OX=9606 GN=EPB41L1 PE=1 SV=2	13.0533	9	13	7	881	98.442	5.62	94.6	95.3	94.3	96.2	96.4	92.5	106.6	122.5	101.7
Q643R3	LPCAT4	Lysophospholipid acyltransferase LPCAT4 OS=Homo sapiens OX=9606 GN=LPCAT4 PE=1 SV=1	13.9313	4	4	4	524	57.183	8.97	108.4	101.5	98.5	99.7	92.9	108.7	99.1	98.9	92.3
P49257	LMAN1	Protein ERGIC-53 OS=Homo sapiens OX=9606 GN=LMAN1 PE=1 SV=2	11.7647	7	13	7	510	57.513	6.77	104.2	108.7	102.6	101.1	93.9	102.6	90.3	101.8	94.9
Q13308	PTK7	Inactive tyrosine-protein kinase 7 OS=Homo sapiens OX=9606 GN=PTK7 PE=1 SV=2	7.94393	7	10	7	1070	118.317	7.09	91.4	108.5	101.5	97.1	106.3	93.6	94.5	105.1	102
P19474	TRIM21	E3 ubiquitin-protein ligase TRIM21 OS=Homo sapiens OX=9606 GN=TRIM21 PE=1 SV=1	5.47368	2	3	2	475	54.135	6.38	94.6	98	103.1	102.6	94.2	98.3	101.1	107.1	100.9
Q8NBN7	RDH13	Retinol dehydrogenase 13 OS=Homo sapiens OX=9606 GN=RDH13 PE=1 SV=2	11.1782	2	3	2	331	35.91	8.1	106.5	114.3	106.8	116.5	84.7	110.6	90.5	98.2	71.9
Q02108	GUCY1A1	Guanylate cyclase soluble subunit alpha-1 OS=Homo sapiens OX=9606 GN=GUCY1A1 PE=1 SV=2	17.2464	10	12	10	690	77.402	7.11	85	106.1	103.2	93.2	109.5	96.3	97.7	109.7	99.4
Q53FA7	TP53I3	Quinone oxidoreductase PIG3 OS=Homo sapiens OX=9606 GN=TP53I3 PE=1 SV=2	30.4217	8	10	8	332	35.514	7.17	99.7	107.3	94.9	102.2	97.4	105.3	89.2	109.6	94.4
Q96CV9	OPTN	Optineurin OS=Homo sapiens OX=9606 GN=OPTN PE=1 SV=3	9.01213	5	11	4	577	65.881	5.17	109.2	95.7	101	101.7	102.8	97.1	102.5	101	89
O00160	MYO1F	Unconventional myosin-If OS=Homo sapiens OX=9606 GN=MYO1F PE=1 SV=3	3.00546	2	5	1	1098	124.766	9.11	91.4	112.3	109.2	105.6	83.4	101.1	105.6	100.1	91.4
Q9UBG0	MRC2	C-type mannose receptor 2 OS=Homo sapiens OX=9606 GN=MRC2 PE=1 SV=2	6.42326	6	8	6	1479	166.568	5.83	89.5	103.6	92.3	102	110.3	95.8	96.9	98.9	110.5
Q06187	BTK	Tyrosine-protein kinase BTK OS=Homo sapiens OX=9606 GN=BTK PE=1 SV=3	1.6692	1	3	1	659	76.232	7.77	76.3	130.4	166.3	78.1	74.8	96	110.1	86.7	81.4
P52564	MAP2K6	Dual specificity mitogen-activated protein kinase kinase 6 OS=Homo sapiens OX=9606 GN=MAP2K6 PE=1 SV=1	22.1557	6	9	5	334	37.468	7.39	91.9	104.8	100.7	97.3	93.7	105.2	99.5	105.2	101.7
O14493	CLDN4	Claudin-4 OS=Homo sapiens OX=9606 GN=CLDN4 PE=1 SV=1	11.4833	2	8	1	209	22.062	8.05	134	115.6	107.4	127.3	66.2	121.1	107.6	78.6	42.3
Q9H0W9	C11orf54	Ester hydrolase C11orf54 OS=Homo sapiens OX=9606 GN=C11orf54 PE=1 SV=1	15.5556	4	8	4	315	35.095	6.7	105	102.3	98.4	103.6	94.3	94.9	103.9	95.4	102.1
Q96D15	RCN3	Reticulocalbin-3 OS=Homo sapiens OX=9606 GN=RCN3 PE=1 SV=1	19.8171	5	7	5	328	37.47	4.89	89.6	108.8	94.7	87.3	139.3	93.6	93.2	90.3	103.2
P63313	TMSB10	Thymosin beta-10 OS=Homo sapiens OX=9606 GN=TMSB10 PE=1 SV=2	63.6364	3	11	1	44	5.023	5.36	93.1	106	132.8	82.6	103.2	102.9	100.8	122.2	56.3
P62995	TRA2B	Transformer-2 protein homolog beta OS=Homo sapiens OX=9606 GN=TRA2B PE=1 SV=1	15.9722	4	9	3	288	33.646	11.25	93.3	111.5	124.2	93.2	90	99.8	94.1	100.3	93.6
Q99538	LGMN	Legumain OS=Homo sapiens OX=9606 GN=LGMN PE=1 SV=1	5.77367	2	6	2	433	49.379	6.55	92.7	109.5	108.6	100.7	96.4	93.8	106.7	97.6	94
Q9BQG0	MYBBP1A	Myb-binding protein 1A OS=Homo sapiens OX=9606 GN=MYBBP1A PE=1 SV=2	3.23795	3	5	3	1328	148.762	9.28	81.4	111.5	119.3	91.4	95.7	101.5	99.2	96	104.1
Q6WCQ1	MPRIP	Myosin phosphatase Rho-interacting protein OS=Homo sapiens OX=9606 GN=MPRIP PE=1 SV=3	4	4	6	4	1025	116.461	6.21	92.4	102.5	104.7	96	101.8	99.8	98.7	104.7	99.5
O75781	PALM	Paralemmin-1 OS=Homo sapiens OX=9606 GN=PALM PE=1 SV=2	18.863	7	11	7	387	42.05	5	94.5	98.2	94.5	96.9	108.6	92.7	99.4	118.3	96.9
P09497	CLTB	Clathrin light chain B OS=Homo sapiens OX=9606 GN=CLTB PE=1 SV=1	23.5808	7	10	7	229	25.175	4.64	102.8	106.2	98.5	101	91.9	102.7	94.9	102.6	99.4
Q13724	MOGS	Mannosyl-oligosaccharide glucosidase OS=Homo sapiens OX=9606 GN=MOGS PE=1 SV=5	11.589	8	10	8	837	91.861	8.9	95.8	105	100.5	101.2	95.4	100.9	95.6	106.1	99.5
P60059	SEC61G	Protein transport protein Sec61 subunit gamma OS=Homo sapiens OX=9606 GN=SEC61G PE=1 SV=1	36.7647	2	6	2	68	7.736	9.99	93.4	104.5	95.6	104	95.2	98.8	112.4	100.1	95.9
P20292	ALOX5AP	Arachidonate 5-lipoxygenase-activating protein OS=Homo sapiens OX=9606 GN=ALOX5AP PE=1 SV=2	8.07453	1	5	1	161	18.145	8.44	91.2	104.2	111.1	86.5	99.8	93.4	124	93.5	96.2
Q15642	TRIP10	Cdc42-interacting protein 4 OS=Homo sapiens OX=9606 GN=TRIP10 PE=1 SV=3	17.1381	8	9	8	601	68.31	5.73	102.8	96.4	106.3	96.6	110.2	99.1	99.7	94.9	94
Q9BQS8	FYCO1	FYVE and coiled-coil domain-containing protein 1 OS=Homo sapiens OX=9606 GN=FYCO1 PE=1 SV=3	8.86333	10	10	10	1478	166.879	4.92	98.7	95.7	100.2	103.4	111.8	98.9	89.9	101.6	99.9
Q9BTT6	LRRC1	Leucine-rich repeat-containing protein 1 OS=Homo sapiens OX=9606 GN=LRRC1 PE=1 SV=1	5.34351	2	6	1	524	59.205	5.02	94.2	82	101	100.7	109.2	83.8	123.1	100	105.9
Q8WYA6	CTNNBL1	Beta-catenin-like protein 1 OS=Homo sapiens OX=9606 GN=CTNNBL1 PE=1 SV=1	5.68384	4	10	4	563	65.132	5.05	88.9	110.4	117.6	96.7	94.5	99.1	93.7	104.4	94.8
O15067	PFAS	Phosphoribosylformylglycinamidine synthase OS=Homo sapiens OX=9606 GN=PFAS PE=1 SV=4	4.18535	3	4	3	1338	144.643	5.76	93.7	110.2	108.2	102	93.8	101.2	99.7	94.4	96.8
P42766	RPL35	60S ribosomal protein L35 OS=Homo sapiens OX=9606 GN=RPL35 PE=1 SV=2	26.8293	4	10	4	123	14.543	11.05	95.2	115.1	108	97.7	93.8	101	91.3	102.7	95.2
[truncated: 2,628 more rows]
