# Supplementary material for: Secretagogin Downregulation Impairs Nerve Cell Migration in Hirschsprung Disease via Inhibition of the LEF-1/NCAM1 Axis
Source: Mol Cell Proteomics. 2025 Jul 11;24(8):101032. doi: 10.1016/j.mcpro.2025.101032 (PMC12359226; doi:10.1016/j.mcpro.2025.101032)
Supplement: Supplemental Table S5 [file mmc3.xlsx]

## Sheet: PeptideGroups
Sequence	Modifications	Qvality PEP	Qvality q-value	# PSMs	Master Protein Accessions	# Missed Cleavages	Theo. MH+ [Da]	Abundances T1	Abundances T2	Abundances T3	Abundances H1	Abundances H2	Abundances H3	Abundances I1	Abundances I2	Abundances I3	Ions Score Mascot	Charge Mascot	DeltaM [ppm] Mascot	RT [min] Mascot
DIVIAETLEDLDR	1xTMT6plex [N-Term]	9.38214e-07	0	2	Q96D15	0	1730.94	91.1	109.7	101.2	88.2	133	90.1	89.3	84.5	112.8	65.13	3	3.69676	65.4598
MQEVYNFNAINNSEIR	1xTMT6plex [N-Term]	1.18274e-09	0	4	P09960	0	2171.08	100.3	121.8	104.7	101.2	87.3	102.3	97.1	95.2	90.2	65.84	2	0.438259	49.3497
IYVISLAEPR	1xTMT6plex [N-Term]	1.45733e-05	0	2	P14868	0	1389.83	101.6	113.9	106.1	106.1	91	94.5	97.9	95.2	93.7	48.16	2	1.79444	47.8734
LKEILLQVEDERK	3xTMT6plex [N-Term; K2; K13]	1.00978e-08	0	5	P35749	2	2300.42	106.8	80.4	80.6	110.8	109.6	97.3	98.2	108.3	107.9	42.3	2	-0.666441	48.0769
FGQMLGSNMTEFHSQISK	2xTMT6plex [N-Term; K18]	1.36675e-08	0	2	Q14204	0	2500.27	111.2	86.9	129.1	78.2	117.2	72.9	128.7	78.3	97.5	64.77	3	0.313501	47.295
NIQFEAFHVFK	2xTMT6plex [N-Term; K11]	1.87105e-06	0	1	Q9Y376	0	1838.04	99.8	92.3	95.8	98.7	109.8	98.7	105	97.9	102	50.82	3	1.07465	47.9726
EGEEAGPGDPLLEAVPK	2xTMT6plex [N-Term; K17]	8.40938e-10	0	3	Q16543	0	2166.17	102.8	99.4	108.1	99.9	97.7	103.3	96.1	97.6	95.1	96.05	2	-0.880315	47.9871
LYEPDQLQELK	2xTMT6plex [N-Term; K11]	2.06364e-06	0	2	Q9NZB2	0	1834.04	101	106.4	102.7	104.8	94.9	111.9	90.5	99.3	88.5	53.73	2	-1.02878	47.5084
SILAETEGMLR	1xTMT6plex [N-Term]	1.91133e-06	0	3	Q9P2E9	0	1448.8	101.1	123.6	97.1	103.2	93.9	110.6	87.4	92.7	90.5	51.02	2	1.0887	48.0155
FVNLGIEPPK	2xTMT6plex [N-Term; K10]	3.5986e-05	0	3	P35998	0	1571.96	98.7	105.2	108.6	96.4	97.6	98.7	97.5	99.9	97.3	32.29	3	2.72703	48.5576
IPSGAFEDLENLK	2xTMT6plex [N-Term; K13]	1.72557e-06	0	3	Q92626	0	1891.06	95.1	88.4	79.5	96.4	137.9	97	89.7	85	131	64.86	3	2.75004	60.9176
FFSNLMDSGR	1xTMT6plex [N-Term]	1.50747e-05	0	7	Q15124	0	1402.7	112.5	88.1	82	106	125.2	89.3	95.9	93.8	107.2	42.32	2	2.44011	49.0064
QHFPATPLLDYALEVEK	2xTMT6plex [N-Term; K17]	3.41802e-08	0	1	P53396	0	2429.35	105.3	96.1	112.1	97.4	102.8	94.7	86.8	104	100.7	51.87	3	4.24128	60.8323
EEDKEPLIELFVK	3xTMT6plex [N-Term; K4; K13]	1.56593e-05	0	2	Q9Y696	1	2276.34	95	103.4	89.2	109.3	132.4	89.8	81.8	98.8	100.3	22.71	3	2.33489	60.8277
CSQFCTTGMDGGMSIWDVK	2xTMT6plex [N-Term; K19]; 2xCarbamidomethyl [C1; C5]	4.9529e-08	0	4	O15143	0	2638.22	94.4	113.9	123.9	89.3	87	101.3	109.5	94.2	86.5	69.62	2	1.91527	61.4208
NPQSYLYLVK	2xTMT6plex [N-Term; K10]	8.72758e-06	0	5	O00159	0	1682.99	98.4	89.5	88.2	106.6	102.5	101.1	92.6	110.9	110.1	43.78	2	1.11345	48.3802
VAEKLDEIYVAGLVAHSDLDER	2xTMT6plex [N-Term; K4]	1.60028e-08	0	1	O60506	1	2900.58	83.1	106.1	108.3	102.4	100.4	104.9	96.7	100.5	97.7	38.57	4	6.51177	60.7992
APEEFELLSK	2xTMT6plex [N-Term; K10]	1.00391e-05	0	1	Q9NVH6	0	1620.92	107	103.5	99.1	95.7	88.3	95	107.8	108.1	95.5	36.35	2	-0.478163	48.1599
VDSTTCLFPVEEK	2xTMT6plex [N-Term; K13]; 1xCarbamidomethyl [C6]	7.26515e-07	0	2	Q06210	0	1983.05	146.6	103.9	96	109.9	89.7	105.6	78	69.7	100.6	64.19	2	1.1336	48.1622
IASWADLVNAHVVPGSGVVK	2xTMT6plex [N-Term; K20]	2.39836e-07	0	2	P11172	0	2477.43	96.5	95.5	95.2	107.1	102.5	101.1	104	94.5	103.5	35.82	3	3.87764	60.7894
TASGVNQLVDIYEK	2xTMT6plex [N-Term; K14]	1.28208e-08	0	4	P54289	0	1995.12	100.9	105.2	94.5	90	89.4	91.2	97.4	120	111.5	84.61	2	0.112959	48.1837
APMAAQGMVETR	1xTMT6plex [N-Term]	2.81612e-06	0	1	Q14344	0	1490.77	95.8	98.8	107.4	94.1	90.9	92.2	114	108.8	98.1	19.44	2	0.564952	21.762
YSDIEPSTEGEVIFR	1xTMT6plex [N-Term]	9.97653e-11	0	5	P07942	0	1970.99	110.7	90.9	92	106.8	108.2	94.9	91.6	91.4	113.7	63.68	2	0.701261	47.8788
GDFIHVMDNSDPNWWK	2xTMT6plex [N-Term; K16]	2.97639e-06	0	1	P62993	0	2419.19	93.9	109.2	105.3	99.1	95	92.4	100.8	99.5	104.7	51.57	3	2.12065	60.7801
DGIISDIFDK	2xTMT6plex [N-Term; K10]	3.26913e-05	0	1	P19525	0	1580.89	95.7	104.4	108.1	86.7	117	90.8	96.7	102.4	98.2	32.07	2	3.09337	60.7778
MIQALELDPNLYR	1xTMT6plex [N-Term]	2.27604e-06	0	3	Q7Z406	0	1804.98	107.1	114.4	99.5	106.4	89.2	111.1	111.3	86.6	74.5	53.73	3	3.52334	60.8039
DGTVTAGNASGVADGAGAVIIASEDAVK	2xTMT6plex [N-Term; K28]	6.14919e-17	0	4	P42765	0	2974.57	91.6	113.2	101.9	99.1	83.8	98	117.5	104.9	90.1	137.6	3	1.1929	61.2595
VCSTLLGLEEHLNALDR	1xTMT6plex [N-Term]; 1xCarbamidomethyl [C2]	2.00671e-09	0	2	Q3LXA3	0	2169.15	92.9	103.3	95.8	98	101.1	94.9	112.7	100.5	100.8	74.82	3	1.55633	60.747
ITSAYLQDIENAYK	2xTMT6plex [N-Term; K14]	9.23305e-09	0	3	O95299	0	2087.14	105.7	99.8	103.8	116.5	84.6	112.4	87.3	95.6	94.3	60.12	2	2.28655	60.7685
KVEDLFLTFAK	3xTMT6plex [N-Term; K1; K11]	7.71186e-07	0	5	Q13813	1	1998.22	99.1	95	95.1	89.9	92	87.4	97.6	119.3	124.7	27.72	3	2.57402	61.487
TIPIDGDFFSYTR	1xTMT6plex [N-Term]	4.01726e-07	0	7	P05091	0	1760.91	84.2	118	103.9	79.2	105.6	128.7	105.3	84.6	90.4	42.46	2	4.30955	60.345
MPVIKPDIANWELSVK	3xTMT6plex [N-Term; K5; K16]	4.58479e-07	0	2	P05165	0	2527.49	112.2	115.8	104.8	77.4	85.6	111.3	97.9	109.7	85.4	23.93	3	3.24126	60.7969
AYNMVDIIHSVVDER	1xTMT6plex [N-Term]	1.49418e-07	0	2	P05166	0	1990.03	97.7	107.1	101.8	97.9	94.2	97.5	105.7	107.2	91	49.11	3	1.89978	60.6473
NQVLTLEEWQDK	2xTMT6plex [N-Term; K12]	1.73462e-07	0	1	P51580	0	1961.07	106.2	113.7	96.2	114.6	78.7	111.7	88.8	93.9	96.2	60.27	2	-0.0745414	47.8543
ECDTDGWTNDIPICEVVK	2xTMT6plex [N-Term; K18]; 2xCarbamidomethyl [C2; C14]	7.30044e-08	0	5	P08603	0	2609.26	100.8	91.7	129.8	75.1	100.8	93.9	121.5	87	99.4	55.81	2	2.33254	60.946
QINVGNALEYVSR	1xTMT6plex [N-Term]	3.93437e-08	0	20	P12111	0	1691.93	97.5	86.8	92.4	97.9	103.2	99.3	101.4	108.6	112.8	94.49	3	1.42477	48.7295
LVTSIGDVVNHDPVVGDR	1xTMT6plex [N-Term]	1.56653e-08	0	2	P11216	0	2121.15	97	99	87.9	111.9	104.5	98.8	90.3	102.1	108.6	68.57	2	2.43904	47.3476
QGALAPWPIVGLGK	2xTMT6plex [N-Term; K14]	8.01721e-06	0	1	Q9H330	0	1865.14	101.1	97.7	87.4	104.1	104.3	99.8	89.4	104	112.3	41.47	2	2.93043	61.1497
FTITPPTAQVVGVLK	2xTMT6plex [N-Term; K15]	1.30363e-07	0	6	P52907	0	2029.25	94.3	113.4	117.9	93.9	86	101.8	96.8	102.4	93.4	87.14	2	2.87367	61.6214
DENATLDGGDVLFTGR	1xTMT6plex [N-Term]	1.02715e-08	0	2	O94760	0	1908.95	96.9	100.4	92.2	97.7	87.8	96.6	112.4	112.2	103.9	66.32	2	1.12381	47.2339
FTITPSTTQVVGILK	2xTMT6plex [N-Term; K15]	6.28848e-08	0	5	P47755	0	2063.25	98	95.8	95.9	108	104.1	98	93.4	100.4	106.5	71.76	2	4.19382	62.13
DAVSSGVASVVDVAK	2xTMT6plex [N-Term; K15]	1.82769e-10	0	2	Q96Q06	0	1862.06	94.1	102.3	80.9	121.8	134.4	90.8	97.8	108.3	69.5	101.2	2	3.15244	47.3098
IMNVIGEPIDER	1xTMT6plex [N-Term]	2.0813e-06	0	9	P06576	0	1614.87	92.2	93.2	100.5	94.1	92.5	105.7	119.8	101.8	100.3	52.02	3	3.41971	46.5186
GYAVNVFDIQQGFDNPQVR	1xTMT6plex [N-Term]	1.22518e-05	0	1	Q15738	0	2396.22	96.6	101	101.1	99.7	96.5	105.8	110.4	95.6	93.3	38.04	3	1.43254	61.0835
LVTDEDVFPTK	2xTMT6plex [N-Term; K11]	5.17532e-06	0	1	Q70IA6	0	1721.97	97	96.2	100.5	100	108.5	101.5	101	95.5	99.8	42.74	2	5.03808	47.3643
DILVLPLDLTDTGSHEAATK	2xTMT6plex [N-Term; K20]	4.03631e-08	0	2	Q9Y394	0	2567.43	94.5	99	95.3	98	106.9	91.5	105.6	102.5	106.8	74.2	3	0.787487	61.6338
DDGSWEVIEGYR	1xTMT6plex [N-Term]	8.95824e-08	0	2	P00367	0	1654.79	106.9	98	97.2	99.8	101.1	103.5	97.5	96.1	99.9	49.2	2	2.52753	47.3927
ISNIPDEYFK	2xTMT6plex [N-Term; K10]	5.49277e-06	0	20	P51884	0	1683.94	85.2	101.9	101.1	75	91.5	105.6	98.3	118.5	122.9	48.65	2	6.91317	86.4583
VVIIGAGKPAAVVLQTK	3xTMT6plex [N-Term; K8; K17]	6.36574e-05	0	1	Q14697	0	2351.54	224.6	87.4	94.8	81.3	73.7	90.2	86	80.9	81	10.32	3	2.14576	47.4589
LEQELFSGGNTGINFEK	2xTMT6plex [N-Term; K17]	1.9812e-09	0	1	O00571; O15523	0	2341.24	96.5	114.5	101.3	101.4	111.6	109.5	86.2	93.5	85.5	65.12	2	4.35714	60.9106
QGFGNLPICMAK	2xTMT6plex [N-Term; K12]; 1xCarbamidomethyl [C9]	1.83347e-07	0	1	P11586	0	1793.98	104.7	117.6	115.6	102	88	97.5	98.1	89.3	87.2	64.2	2	3.73444	47.4803
MNVLADALK	2xTMT6plex [N-Term; K9]	3.42285e-05	0	5	P62244	0	1432.86	101.8	119.8	114.3	95.9	84.9	105.5	90	100.5	87.2	52.77	2	3.14966	47.6009
NLPIYSENIIEMYR	1xTMT6plex [N-Term]	2.17186e-06	0	2	P35580	0	1984.04	95.7	95.9	101.5	91.6	103.1	96.5	109.3	106.8	99.5	47.38	3	4.15119	61.8498
GQIIGNFQAFDEDTGLPAHAR	1xTMT6plex [N-Term]	3.93579e-09	0	2	Q14126	0	2486.26	99.1	89.7	96.7	99.7	99.4	107.7	102.7	101.9	103.1	54.11	3	2.96843	49.3213
DCFIIYQGHHGDVGAPIADVILPGAAYTEK	2xTMT6plex [N-Term; K30]; 1xCarbamidomethyl [C2]	7.11196e-07	0	1	P28331	0	3685.91	101.5	93.6	100.2	102.7	103.8	106.5	99	95.1	97.5	21.28	4	5.22196	60.96
QYPWGVVQVENENHCDFVK	2xTMT6plex [N-Term; K19]; 1xCarbamidomethyl [C15]	7.00325e-11	0	4	Q9P0V9; Q92599; Q9NVA2	0	2806.4	96.5	100.2	92.7	96.7	95.1	94.9	103.5	112.7	107.7	71.91	3	1.06978	46.8596
IAGAIGPCVSLNVK	2xTMT6plex [N-Term; K14]; 1xCarbamidomethyl [C8]	2.85233e-06	0	1	Q15437	0	1857.1	116.8	107	103.2	120.3	83.3	109.1	87.3	93.6	79.4	70.39	2	1.57021	47.6601
AFVDFNEGEIK	2xTMT6plex [N-Term; K11]	1.33064e-06	0	1	Q01968	0	1726.94	105.4	96.3	94.8	89.9	106.7	104.9	94.2	107.9	99.9	36.64	2	2.80909	47.6699
LGELWVTDPTPDSLR	1xTMT6plex [N-Term]	4.70356e-07	0	4	P22105	0	1928.03	98	97.1	91.3	104.8	111.6	97.3	106	91	102.9	49.45	2	3.59961	60.9554
LANIDEEMLQK	2xTMT6plex [N-Term; K11]	1.30259e-06	0	3	P54136	0	1761.98	106	112.1	101.4	103.8	92.2	104.6	93.5	92.2	94.1	61.78	2	5.20231	47.7192
AEMDQILHGLDK	2xTMT6plex [N-Term; K12]	1.48653e-06	0	3	P04424	0	1828	111	101	88.3	115.5	89.5	119.8	86.4	98.1	90.4	47.39	2	5.57738	47.063
YPIEHGIVTNWDDMEK	2xTMT6plex [N-Term; K16]	3.17765e-07	0	6	P60709; P63261	0	2405.22	55.7	117.2	76.6	141.4	100.3	110	97.5	88.5	112.6	53.17	3	4.44563	47.743
VELLHNPAFCSLATTK	2xTMT6plex [N-Term; K16]; 1xCarbamidomethyl [C10]	1.40815e-08	0	9	P01024	0	2259.26	105.6	91.4	142.1	62.3	98.1	86.4	127.9	83.1	103	78.06	2	2.91005	47.404
TGAESISLLELCR	1xTMT6plex [N-Term]; 1xCarbamidomethyl [C12]	3.23373e-08	0	2	O60216	0	1677.9	99.9	110.9	111.1	98.7	83.6	98.4	103.3	104.3	89.8	42.22	2	4.61761	47.7737
GYLGPEQLPDCLK	2xTMT6plex [N-Term; K13]; 1xCarbamidomethyl [C11]	4.2281e-07	0	9	P40926	0	1948.06	111	101.9	103.6	103.6	88.6	106	95.4	103.7	86.3	61.67	2	1.33829	49.428
TILTLTGVSTLGDVK	2xTMT6plex [N-Term; K15]	2.88088e-07	0	2	A6NDG6	0	1976.2	102.7	97	102.7	107	99.7	102.1	92.5	96.6	99.8	69.94	2	1.80614	61.1781
SDAYYCTGDVTAWTK	2xTMT6plex [N-Term; K15]; 1xCarbamidomethyl [C6]	3.59743e-08	0	1	P09874	0	2196.07	85.6	135.3	131.5	94.4	72.4	101.6	85	103.5	90.6	81.1	2	2.03109	47.0733
LVILEGELER	1xTMT6plex [N-Term]	6.85135e-06	0	44	P67936; P07951	0	1399.84	110.1	88.5	83.3	108.7	106.4	100.9	97.5	94.5	110	49.57	2	1.26832	50.6392
NFADIDDSWK	2xTMT6plex [N-Term; K10]	5.42453e-05	0	2	P06280	0	1668.86	92.3	97.2	108	98.9	88.5	113.9	122.4	86.7	92.1	36	2	4.07912	48.0301
DVAIKEPLVDVVDPK	3xTMT6plex [N-Term; K5; K15]	6.15251e-07	0	2	Q99873	1	2324.4	93.5	111.1	108.2	99.1	92.5	108.4	95.9	96.1	95.2	26.55	3	4.29875	49.1864
ALSDLISATK	2xTMT6plex [N-Term; K10]	1.13523e-05	0	2	Q9Y4G6	0	1476.9	107	95	94.4	100.1	107.9	83.2	84.3	103.5	124.5	36.41	3	0.940746	49.5354
GDFIALDLGGSSFR	1xTMT6plex [N-Term]	1.02751e-09	0	4	P19367	0	1683.89	96.7	86.9	106.8	89.8	103.8	96.6	111.1	102.6	105.7	49.65	2	5.04789	60.5227
LLESGDLSMSSIK	2xTMT6plex [N-Term; K13]	5.53349e-08	0	1	O14617	0	1838.03	94.6	108.2	96.1	100.5	97.1	106.9	95.7	94.5	106.4	44.53	2	-0.691432	52.3191
IEELQLIVNDK	2xTMT6plex [N-Term; K11]	2.56429e-06	0	4	P62195	0	1772.06	99.7	101.1	109	92	93.8	98	106.3	101.3	98.8	50.45	2	2.73329	60.5725
ELAQQVQQVAAEYCR	1xTMT6plex [N-Term]; 1xCarbamidomethyl [C14]	1.45081e-08	0	3	P17844	0	2022.03	96.5	97.5	96	98	113.1	96.8	103.3	102.4	96.4	55.86	2	0.384778	48.8327
IHECQWVVEDAPNPDVLLSHK	2xTMT6plex [N-Term; K21]; 1xCarbamidomethyl [C4]	1.46949e-08	0	1	Q9BZQ8	0	2944.54	101.1	93.9	89.6	109.8	123.6	94.3	99.2	86.5	101.9	51.81	4	-0.224224	49.7013
EASTIAEYISGYQR	1xTMT6plex [N-Term]	1.51341e-07	0	2	Q9BYZ8	0	1816.93	191.8	89.2	80.8	115.2	118.7	74	77.1	70.9	82.3	30.57	2	3.51851	49.7274
QLYQTLTDYDIR	1xTMT6plex [N-Term]	6.65058e-06	0	4	P68400	0	1757.93	92.3	100	96.9	102.3	98.5	99.9	106.5	101.5	102.3	32.83	2	-0.601618	48.6883
QLLVEAIDVPAGTATLGR	1xTMT6plex [N-Term]	2.68062e-08	0	2	P16144	0	2053.19	112	91.4	95.2	97.6	100.8	102.4	98	95.8	106.8	44.46	2	0.179348	60.1762
IQIASESSGIPERPCVLTGTPESIEQAK	2xTMT6plex [N-Term; K28]; 1xCarbamidomethyl [C15]	5.166e-07	0	1	Q96I24	0	3455.85	93.5	98.9	112	103.2	87.6	106.3	93.4	107.1	97.9	33.09	4	6.0747	49.7772
VYQVFESVAK	2xTMT6plex [N-Term; K10]	1.39108e-05	0	1	Q5HYK3	0	1627.95	94.4	108.9	97.9	106.5	90.4	104	108.4	94	95.6	41.62	2	5.25239	49.808
VAGMDVELTVEER	1xTMT6plex [N-Term]	2.66922e-08	0	21	P62258	0	1676.87	99.8	104.9	98.7	103.3	98.8	98.3	98.6	96.7	100.9	61.14	2	5.14111	63.0714
DAANLLNDALAIR	1xTMT6plex [N-Term]	1.07647e-08	0	4	Q07866	0	1598.91	94.2	100.3	95.8	93.6	114.3	91.9	97.6	104.6	107.6	55.28	3	2.33453	60.0956
LVSSENFDDYMK	2xTMT6plex [N-Term; K12]	2.39836e-07	0	7	P02689; P15090	0	1905.97	65.9	78.1	88.9	70.4	69.8	71.4	108	140.2	207.1	61.22	2	1.02921	49.9431
VIAINVDDPDAANYNDINDVKR	2xTMT6plex [N-Term; K21]	6.15251e-07	0	1	Q15181	1	2902.53	94.8	89	101.5	100.7	96.8	113.3	106.2	92.2	105.6	34.37	3	0.136721	49.8932
AFASPVENPDNYCFCTEK	2xTMT6plex [N-Term; K18]; 2xCarbamidomethyl [C13; C15]	4.061e-06	0	1	P16671	0	2607.23	90.4	89.2	83.5	102.9	81.2	97.3	90.4	113.3	151.8	34.66	3	2.50696	49.9501
ENLVNEEVTR	1xTMT6plex [N-Term]	2.59636e-05	0	1	Q14002	0	1431.76	83.8	161.7	95.1	116.7	113.8	85.1	129.9	69.3	44.6	32.59	2	1.70347	21.6577
TMGYQDFADVVCYTQK	2xTMT6plex [N-Term; K16]; 1xCarbamidomethyl [C12]	3.33021e-07	0	1	P05156	0	2384.17	104.7	94.7	125.2	83.5	99.7	93.3	121.3	86.7	90.9	63.42	3	1.99063	59.9889
LLADPTGAFGK	2xTMT6plex [N-Term; K11]	1.26739e-05	0	9	P30044	0	1547.92	100.4	108.4	108.6	102.9	66.3	116.6	102.1	106.6	88.2	55.99	2	3.45392	50.5115
GNPTVEVDLFTSK	2xTMT6plex [N-Term; K13]	1.04928e-08	0	11	P06733	0	1865.04	102.7	101	106.3	98.8	99.8	106.9	91.9	91.4	101.1	73.34	2	0.976402	48.646
MSLPDVDLDLK	2xTMT6plex [N-Term; K11]	8.61557e-07	0	6	Q09666	0	1703.97	111.7	92.2	94.6	103.6	142.3	94.9	88.1	104.2	68.4	52.24	2	2.07761	59.8774
KEAGIPEFYDYDVALIK	3xTMT6plex [N-Term; K1; K17]	4.10574e-08	0	2	P00751	1	2658.5	121	98.7	112.9	74.8	105.1	89.7	122.6	82.3	92.8	38.55	3	4.30204	60.4066
IEYDTFGELK	2xTMT6plex [N-Term; K10]	8.65381e-06	0	5	P07954	0	1672.92	104.4	104.9	96.1	112.8	98.8	103.3	89.1	100.2	90.4	54.51	2	3.52512	49.5107
ACDLPAWVHFPDTER	1xTMT6plex [N-Term]; 1xCarbamidomethyl [C2]	9.79063e-07	0	1	A0FGR8	0	2043	97.9	102.4	102.5	103.3	102	94.6	99.6	96.4	101.4	41.66	3	2.15937	50.0591
CDPVDQCQDSETGTFYQIGDSWEK	2xTMT6plex [N-Term; K24]; 2xCarbamidomethyl [C1; C7]	8.71034e-13	0	2	P02751	0	3323.49	113.4	89.2	96.3	89.2	129	86.3	81.7	91.9	123	110.97	3	0.766734	59.8467
EELTAFLHPEEFPHMR	1xTMT6plex [N-Term]	8.99072e-06	0	1	Q96D15	0	2212.11	88.4	110.9	101.7	85.8	109.2	98	120.4	102.6	82.8	34.11	4	3.20775	50.0684
TATESFASDPILYRPVAVALDTK	2xTMT6plex [N-Term; K23]	1.19245e-08	0	4	P14618	0	2923.62	102.6	98	100	109.6	107.1	101	81.9	98.3	101.4	31.32	3	2.74941	60.4412
TPYTIMFGPDK	2xTMT6plex [N-Term; K11]	6.3139e-05	0	4	P27824	0	1727.94	99.1	108.2	100.2	102.7	94.6	97.8	96.7	104.4	96.3	58.03	2	4.31587	49.4469
LAELEEFINGPNNAHIQQVGDR	1xTMT6plex [N-Term]	4.79361e-12	0	6	Q00610	0	2693.38	96.8	101	101.7	107.8	93.5	105.2	98.2	97.6	98.3	107.23	3	1.80411	59.7782
ALDQYLMEFNACR	1xTMT6plex [N-Term]; 1xCarbamidomethyl [C12]	1.80836e-06	0	1	P07357	0	1859.9	91.4	88	110.6	90.6	103.1	118.7	105.5	94.9	97.2	7.44	2	2.60549	60.0103
APLDIPIPDPPPKDDEMETDKQEK	4xTMT6plex [N-Term; K13; K21; K24]	6.15251e-07	0	1	Q9UL46	2	3634.97	88.8	127.2	143.2	92.3	66.9	113.1	103.6	89	76	18.69	4	1.35551	48.7235
FTASAGIQVVGDDLTVTNPK	2xTMT6plex [N-Term; K20]	1.62953e-11	0	125	P06733	0	2491.38	100.6	98.3	99.7	102.1	104.8	99.6	97.5	95	102.3	107.43	2	1.111	66.6396
MTEEEVEMLVAGHEDSNGCINYEAFVR	1xTMT6plex [N-Term]; 1xCarbamidomethyl [C19]	9.34841e-08	0	6	P60660	0	3358.52	92	98.6	91.8	99	105.7	97.4	106	102.6	107	48.29	4	2.21204	85.4422
LTVMSLQESGLK	2xTMT6plex [N-Term; K12]	2.4199e-08	0	2	O75369	0	1764.03	109.4	119.4	105.7	102.9	80	104.8	97.5	97.5	82.8	75.93	2	2.13242	48.7542
TQLEWTEAILEDEQTQR	1xTMT6plex [N-Term]	3.74081e-10	0	3	Q9P2E9	0	2319.17	102.1	109.1	97.6	111.5	99.4	102.1	93.5	91.3	93.5	69.18	2	2.7225	60.6096
VAAIEALNDGELQK	2xTMT6plex [N-Term; K14]	2.22291e-09	0	9	P50502	0	1929.11	94.3	109.6	98.6	103.5	104.3	93.8	92.8	106.7	96.4	80.58	2	2.36609	48.2099
YQELINDIAR	1xTMT6plex [N-Term]	3.29657e-05	0	2	P46940	0	1463.81	97.5	106.4	107.3	95.2	100.1	104.7	101.7	93.5	93.6	34.46	2	1.60532	48.454
TSFFLGEVGNAAK	2xTMT6plex [N-Term; K13]	6.26401e-09	0	1	Q49A26	0	1799.01	98.4	114.1	120	94	84.2	94.2	92.1	108.7	94.3	76.15	2	1.19118	48.825
IPGGIIEDSCVLR	1xTMT6plex [N-Term]; 1xCarbamidomethyl [C10]	7.23846e-08	0	7	P49368	0	1657.91	98.6	101.7	103.6	92.4	99.3	91.1	105.4	103.4	104.7	41.63	2	-1.60867	48.2383
CVFEMPNENDKLNDMEPSK	3xTMT6plex [N-Term; K11; K19]; 1xCarbamidomethyl [C1]	9.02895e-06	0	2	Q9P0L0	1	2984.48	101.2	109.7	109.8	105.4	96.3	100.4	94.7	96.5	86.1	26.76	3	-0.814881	48.908
LKPGYLEATVDWFR	2xTMT6plex [N-Term; K2]	1.2514e-05	0	2	Q15181	0	2153.22	110.1	111.9	104	122.6	78.8	105	75.2	88.5	103.7	7.15	3	-0.0926129	61.0513
YQQAGLPLIVLAGK	2xTMT6plex [N-Term; K14]	2.41047e-09	0	4	P21399	0	1929.19	100.7	104.7	87.7	122.4	97.1	100.4	91	94.7	101.4	57.25	2	3.56068	60.5196
IWNVIYEENCFKPQTIK	3xTMT6plex [N-Term; K12; K17]; 1xCarbamidomethyl [C10]	7.59148e-10	0	1	Q96HE7	0	2869.59	107.6	122.3	118.4	114	75.6	113.8	82.5	85.5	80.3	33.06	3	5.88066	60.5051
SLAYLTAATHGLDEEAESLK	2xTMT6plex [N-Term; K20]	2.63809e-11	0	1	P53621	0	2577.38	114.4	112.4	100.8	113.2	92.1	103.8	85.8	90	87.5	82.56	3	3.75763	60.4912
AEVVLGNIIK	2xTMT6plex [N-Term; K10]	1.07894e-05	0	1	Q13303	0	1513.97	98.4	97.6	121.4	96.4	95.3	99.3	108.6	91.1	92	31.23	2	1.25154	48.941
VQLYDLGLQIHK	2xTMT6plex [N-Term; K12]	2.28575e-06	0	1	P18428	0	1885.13	122.2	107.4	95.8	84.2	108	104.1	98.5	89.2	90.6	52.01	3	0.905509	48.9862
EGQVDVASVLLEAGAAHSLATK	2xTMT6plex [N-Term; K22]	2.65975e-10	0	1	Q01484	0	2624.47	91.7	73.3	71.6	88.3	105.4	78.9	114.4	134.1	142.2	83.69	3	4.28883	60.4674
IHECQWVVEDAPNPDVLLSHKDDVK	3xTMT6plex [N-Term; K21; K25]; 1xCarbamidomethyl [C4]	1.55123e-06	0	1	Q9BZQ8	1	3630.92	102.9	87.9	91.9	109.6	120.3	93.9	101.7	95.7	96.1	7.29	6	2.01099	49.3933
GLDIAMTDMCPGEK	2xTMT6plex [N-Term; K14]; 1xCarbamidomethyl [C10]	3.20628e-08	0	2	Q9Y680	0	1996	94.5	105.4	86.3	94.3	124.4	88.8	95.5	101	109.7	54.51	2	2.52397	49.0216
LQPVLQPLPSPGVGGK	2xTMT6plex [N-Term; K16]	1.34364e-08	0	19	P12111	0	2045.25	97.9	84.3	82.8	98.4	107.6	98.6	99.1	111.2	120.1	70.23	4	2.7566	48.6031
LVINTEEVFRPYAK	2xTMT6plex [N-Term; K14]	2.67948e-07	0	2	P78527	0	2137.24	96.4	107.9	115.8	99.6	90	106.2	90.2	100	93.8	39.77	3	3.43354	48.4326
DFLAGGIAAAISK	2xTMT6plex [N-Term; K13]	3.30341e-08	0	7	P12236	0	1692.01	103.1	105.8	105.8	104.4	92.2	104.2	92.9	98.2	93.4	66.8	2	2.4905	61.1404
SSLSVPYVIVPLK	2xTMT6plex [N-Term; K13]	4.74383e-07	0	5	P01024	0	1860.16	107.4	96.8	140	62.2	102.8	88.3	121.7	74	106.6	51.2	2	3.28953	60.4129
IDGDKDGFVTVDELK	3xTMT6plex [N-Term; K5; K15]	4.41223e-07	0	2	O43852	1	2338.31	100.3	93.7	80.4	110.7	114.6	99.8	91.2	88.3	121	35.27	3	0.671351	48.345
DAGYGGLSLSIEGPSK	2xTMT6plex [N-Term; K16]	4.11011e-11	0	20	P21333	0	2009.1	110.5	88.2	87.8	117.7	122.1	97.9	76.5	93.3	105.9	95.12	2	0.711552	50.4722
HLDDLKGTFAQLSELHCDK	3xTMT6plex [N-Term; K6; K19]; 1xCarbamidomethyl [C17]	3.99247e-06	0	1	P69891; P69892	1	2914.57	77.1	100.3	71.3	145.7	207.8	62.9	85.6	79.3	69.9	25.22	5	2.35443	49.1898
SGIPIVTSPYQIHFTK	2xTMT6plex [N-Term; K16]	5.87382e-08	0	3	P01024	0	2246.29	100.3	96.2	106.8	84.9	110.5	90.2	123.2	84.8	103.1	61.53	3	-0.767634	48.4965
MAPYQGPDAVPGALDYK	2xTMT6plex [N-Term; K17]	1.92971e-07	0	7	O43707	0	2251.18	106	102.7	97.7	117	100.3	106.2	83.8	87.3	98.9	65.52	2	2.09886	49.0798
VTDFGDKVEDPTFLNQLQSGVNR	2xTMT6plex [N-Term; K7]	5.68093e-10	0	4	Q14204	1	3037.6	103	96.4	92.9	112.9	103.5	97.7	90.2	96.2	107.2	40.84	3	5.69862	60.3775
MTEEEVEMLVAGHEDSNGCINYEAFVR	1xTMT6plex [N-Term]; 1xOxidation [M8]; 1xCarbamidomethyl [C19]	3.68235e-06	0	1	P60660	0	3374.52	89.6	88.3	91.1	99.3	110.4	96.4	124.6	97.5	102.7	33.46	4	4.43192	60.363
DDANNDPQWSEEQLIAAK	2xTMT6plex [N-Term; K18]	4.24819e-08	0	2	P22234	0	2502.25	98.8	106.3	103.4	98.6	90.2	110.3	103.5	86.2	102.7	91.58	2	0.976228	49.3296
SLMEQDVKENEALLLR	2xTMT6plex [N-Term; K8]	9.11231e-08	0	1	Q96AC1	1	2346.31	107.8	92.7	83.1	97.2	118.3	104.8	92.6	101.9	101.6	11.13	3	2.98026	49.3342
FAIQDISVEETSAK	2xTMT6plex [N-Term; K14]	1.30505e-10	0	28	P12814; O43707	0	1996.1	115.4	97	88.3	104.9	99.2	99.6	89.6	99.2	106.6	109.6	2	1.57721	49.5228
SPVISIDPPSSTVQQGQDASFK	2xTMT6plex [N-Term; K22]	2.91922e-08	0	8	P98160	0	2746.47	112.8	95.7	89.4	103.3	96.9	105.6	93.4	94.6	108.3	88.43	3	5.91055	48.4587
SEPTQALELTEDDIKEDGIVPLR	2xTMT6plex [N-Term; K15]	6.74436e-13	0	4	O43396	1	3026.63	95	99.2	98.5	105.6	109.3	104.5	99.6	92.3	95.9	30.54	3	6.27613	61.3133
DKVTLVVGASQDIIPQLK	3xTMT6plex [N-Term; K2; K18]	2.72181e-06	0	1	P21964	1	2611.6	109.5	85.2	118.3	100.8	94.4	81.6	98	93.8	118.5	36.69	4	2.27848	61.358
SFITTDVNPYYDSFVR	1xTMT6plex [N-Term]	4.84603e-07	0	1	Q9P2J5	0	2153.08	88	111	99.9	110.9	99.4	102.8	84.4	91.7	111.8	52.76	2	0.789882	61.427
AESAPLPVSADDTPEVLNR	1xTMT6plex [N-Term]	1.27071e-07	0	2	O95674	0	2210.15	98.5	88.7	105.7	90.2	101.9	98.7	108.1	104.9	103.4	62.76	2	-0.447675	45.0651
LLDKVELMLPEK	3xTMT6plex [N-Term; K4; K12]	4.67312e-06	0	2	O95563	1	2115.31	113.4	109	102.7	105.7	80.1	114.5	104.7	80.5	89.4	31.52	2	2.34523	62.6328
EELVAAVEDVR	1xTMT6plex [N-Term]	2.13517e-06	0	3	P35221	0	1458.8	101.1	98.4	92.7	100.1	95.8	109.4	108	89.7	104.8	54.93	2	3.5688	45.0413
DQASQLLAGTEATLGHAK	2xTMT6plex [N-Term; K18]	3.92457e-13	0	6	O15230	0	2269.26	97.3	108.7	94.7	105.2	88.6	105.1	91.4	113.2	95.8	107.75	3	3.92332	45.046
EGGQVYGTLGGMLTR	1xTMT6plex [N-Term]	3.08423e-07	0	2	P28065	0	1767.93	90.6	101.8	114.1	104.7	96	113.4	102.7	86.8	90	54.81	2	-2.63045	45.0982
CGTGIVGVFVK	2xTMT6plex [N-Term; K11]; 1xCarbamidomethyl [C1]	5.55424e-07	0	4	O00151	0	1594.94	94.2	109.5	105.8	114.4	86.1	114.9	105.8	97.9	71.5	54.45	2	3.15611	43.8501
LASVPAGGAVAVSAAPGSAAPAAGSAPAAAEEK	2xTMT6plex [N-Term; K33]	3.84179e-13	0	6	P05387	0	3232.76	98.1	104.6	106.5	100.5	98.7	101.7	94.9	95.7	99.2	112.32	3	-0.223501	45.1881
GVIDMGNSLIER	1xTMT6plex [N-Term]	1.38972e-07	0	4	Q13813	0	1532.83	99.4	92.1	91.3	89.2	103.7	90.5	108	112.2	113.8	59.98	2	2.29402	44.6648
VSGISMDVAVPEETGQDPALEVEQCSCPPGYR	1xTMT6plex [N-Term]; 2xCarbamidomethyl [C25; C27]	8.19107e-08	0	1	P98160	0	3706.72	95	99	94.5	106.8	124.3	86.9	86.3	88.6	118.7	51.89	3	2.49699	62.4929
ELLEQISAFDNVPR	1xTMT6plex [N-Term]	4.93879e-06	0	1	Q9NX58	0	1860.01	97.3	104.2	107.2	99.4	100.8	93.3	91.8	104.6	101.5	50.95	3	0.360612	62.4836
NVEGQDMLYQSLK	2xTMT6plex [N-Term; K13]	2.32785e-07	0	5	P63010; Q10567	0	1983.06	106.4	101.4	100.1	108.9	97.1	100	85.7	97.1	103.4	54.45	2	1.50161	44.4967
DYTSGAMLTGELK	2xTMT6plex [N-Term; K13]	2.55781e-08	0	2	P23381	0	1843.99	105.3	99	103.7	97.5	82.6	116.7	97.9	100.9	96.4	66.87	2	1.99953	44.3332
WVVIGDENYGEGSSR	1xTMT6plex [N-Term]	1.06279e-08	0	4	Q99798	0	1896.93	104.6	101.9	96.9	102.2	96.8	102.1	97	102.7	95.8	34.69	2	-0.0858671	44.4753
ALPLEAEVAPVK	2xTMT6plex [N-Term; K12]	2.40861e-07	0	4	P27816	0	1695.05	95.7	102.1	95	113.2	127	94	94.3	101.8	76.7	55.97	3	3.17442	45.4276
SVPTSTVFYPSDGVATEK	2xTMT6plex [N-Term; K18]	8.81625e-11	0	6	P29401	0	2343.25	102.4	104.7	109.5	107	85.9	103.8	99.2	100.6	86.9	102.9	2	2.57276	45.0628
MEDSVGCLETAEEVK	2xTMT6plex [N-Term; K15]; 1xCarbamidomethyl [C7]	1.98967e-09	0	3	P35579	0	2155.07	99.7	104.3	110.5	92.7	72.9	103.2	97	117.9	101.9	74.44	2	0.0750366	44.4869
HLCQQLQAEQAAAEK	2xTMT6plex [N-Term; K15]; 1xCarbamidomethyl [C3]	2.02015e-06	0	1	Q14980	0	2183.16	89.5	101.2	103.9	92.4	104.5	99.9	106.4	102.5	99.8	50.97	3	1.49714	21.9394
LDQAVLDLQR	1xTMT6plex [N-Term]	1.55932e-05	0	2	Q9H3U1	0	1399.81	96.7	101.3	101	106.8	108.1	103.8	92.8	99.1	90.4	27.39	2	-0.122907	45.4346
VLQDMGLPTGAEGR	1xTMT6plex [N-Term]	2.93042e-07	0	6	Q12906	0	1672.89	90.8	105.4	107	111	90.8	105.7	100.3	100	89	43.2	2	1.74686	44.7286
NDIAINELMK	2xTMT6plex [N-Term; K10]	1.1694e-05	0	2	P51665	0	1618.92	93.8	106.6	106.1	94.5	98.7	104.9	91.2	104.9	99.4	63.98	2	4.16357	45.6288
LADALQELR	1xTMT6plex [N-Term]	6.47064e-05	0	5	P02545	0	1257.74	105.8	92.1	98.3	86.2	111.8	94.9	97.9	103.7	109.5	48.38	3	2.11602	46.4312
LPLAVVGSNTIIEVNGK	2xTMT6plex [N-Term; K17]	3.72054e-07	0	1	Q16181	0	2182.32	101	93.4	101.3	100	97.7	98	97.8	102.6	108.1	47.19	3	2.99947	62.4077
DIELVMSQANVSR	1xTMT6plex [N-Term]	6.59041e-08	0	3	E9PAV3	0	1690.9	99.5	112.4	107.7	97.9	89.1	101.8	93.1	98.1	100.3	52.88	3	2.25845	45.5505
LTEMETLQSQLMAEK	2xTMT6plex [N-Term; K15]	3.80515e-10	0	9	P35579	0	2210.18	96.1	106.3	125.4	87.7	72.7	96.5	98	114.9	102.5	93.67	2	6.48916	63.0539
FMADIDLDPGCTLNK	2xTMT6plex [N-Term; K15]; 1xCarbamidomethyl [C11]	1.98603e-06	0	3	P26639	0	2168.11	94.2	110	97.1	100.1	101.4	104.7	95.3	97.8	99.5	63.36	3	3.383	62.4482
VPPVQVSPLIK	2xTMT6plex [N-Term; K11]	3.49504e-05	0	4	P56385	0	1635.06	101.8	101.3	94.7	120	104.3	96.4	94.2	91.6	95.8	31.37	3	2.02328	44.8209
GQTLVVQFTVK	2xTMT6plex [N-Term; K11]	5.02353e-06	0	3	P27797	0	1678.03	100.2	107.5	102	99.3	86.3	105.9	108.4	103.8	86.6	39.34	2	1.86636	45.605
ILVDNLCDMEMVNK	2xTMT6plex [N-Term; K14]; 1xCarbamidomethyl [C7]	5.97703e-09	0	5	O14974	0	2152.12	98.1	103	93.5	109.7	106	98.8	94.2	98.9	97.8	66.01	2	1.47037	62.7577
NIDVFNVEDQK	2xTMT6plex [N-Term; K11]	3.21344e-06	0	1	Q8NBJ4	0	1778.97	142.9	109.9	96.1	114.7	99.3	99.4	85.1	79.4	73.2	56.39	2	6.12659	45.6265
LTLSALVDGK	2xTMT6plex [N-Term; K10]	9.1059e-06	0	12	P45880	0	1474.92	112.1	98.7	102.7	91.2	105.4	104.8	89.7	101.6	93.8	52.22	2	0.320889	51.7634
NQDLAPNSAEQASILSLVTK	2xTMT6plex [N-Term; K20]	4.68755e-09	0	7	Q12905	0	2557.42	96	108.4	122.8	91.8	83.6	91.4	99.4	109	97.6	98.25	2	1.28942	62.5667
HSGNITFDEIVNIAR	1xTMT6plex [N-Term]	1.03998e-07	0	6	P30050	0	1915.02	99.2	101.9	103.9	97.6	102.9	96.4	105.4	96.5	96.2	39.19	2	-3.69995	44.655
KLEAELLQIEER	2xTMT6plex [N-Term; K1]	1.74947e-07	0	1	Q969G3	1	1929.14	91.8	115.9	109.7	93.8	88.3	98.4	95.9	107.6	98.6	31.23	3	1.40548	44.999
KPPCCVLSNPDQK	3xTMT6plex [N-Term; K1; K13]; 2xCarbamidomethyl [C4; C5]	4.43033e-05	0	1	Q14938	0	2230.23	87.7	107.3	113.9	88.9	101.1	95.7	99.8	112.7	92.8	34.47	3	4.29379	21.9963
HEIEGTGLPQAQLLWR	1xTMT6plex [N-Term]	2.04614e-06	0	2	Q96TA1	0	2077.14	99.2	100.1	103.3	101.1	99.8	97.5	106.4	89.3	103.3	43.23	3	-1.64293	43.606
YSVDIPLDK	2xTMT6plex [N-Term; K9]	3.42285e-05	0	6	P61353	0	1507.88	102.7	112.1	107	99.4	95	101.3	86.7	98.5	97.4	51.56	2	2.12363	44.3119
LLDPEDVDTTYPDKK	3xTMT6plex [N-Term; K14; K15]	6.65058e-06	0	1	P11532	1	2436.35	98.9	95.1	83.5	112.8	109.7	104.8	93	102.7	99.4	20.65	3	2.48331	44.3212
IFGSEAAWK	2xTMT6plex [N-Term; K9]	4.95408e-05	0	3	P49748	0	1466.84	103.6	94.2	95.2	100.9	92.6	103.9	98.3	109.8	101.5	46.79	2	2.39588	43.3057
DCTVEMPILK	2xTMT6plex [N-Term; K10]; 1xCarbamidomethyl [C2]	4.00949e-06	0	1	P56545; Q13363	0	1663.92	96.8	112.9	109.3	98.9	92.2	98.1	86.4	108.4	97	50.27	2	2.48604	44.371
SVLLLAYKPMEGNFEEIAR	2xTMT6plex [N-Term; K8]	1.79615e-09	0	3	Q16531	0	2638.47	97.2	104.4	108.2	106.8	91.2	100.6	88.8	103.8	99.1	37.55	3	2.73086	62.7088
LPPGEYVVVPSTFEPNKEGDFVLR	2xTMT6plex [N-Term; K17]	1.09966e-08	0	4	P07384	1	3147.71	106.5	93.9	99.2	95.5	92.2	105.7	114.7	96.1	96.2	28.42	4	3.32748	62.7633
NDSFTTCIELGK	2xTMT6plex [N-Term; K12]; 1xCarbamidomethyl [C7]	8.83872e-07	0	3	Q01082	0	1842.97	106	95.8	100.9	91.3	93.4	99.1	99	112.5	102	41.01	2	0.882793	44.4684
DLQYSTDYTFK	2xTMT6plex [N-Term; K11]	2.87134e-05	0	2	P08575	0	1838.96	83.5	119.7	157.7	78.4	69	105.9	97.2	98.3	90.3	35.6	2	-0.643306	44.5583
LIHIPINNIIVGG	1xTMT6plex [N-Term]	5.18417e-05	0	4	P60059	0	1601.99	93.4	104.5	95.6	104	95.2	98.8	112.4	100.1	95.9	42.45	3	3.48216	62.808
KDGSCGVAYVVQEPGDYEVSVK	3xTMT6plex [N-Term; K1; K22]; 1xCarbamidomethyl [C5]	2.0675e-09	0	5	P21333	1	3073.61	109	93.3	84.8	118.4	107.9	99.5	83.1	93.9	110.1	78.3	2	0.857916	44.6436
AENPEPLVFGVK	2xTMT6plex [N-Term; K12]	2.03967e-07	0	4	Q12864	0	1758.02	118.4	125.9	94.7	123.5	65	119.3	96.3	84.9	71.9	47.94	2	1.0398	43.6843
ISIPDVDLDLK	2xTMT6plex [N-Term; K11]	6.0485e-07	0	7	Q09666	0	1686.01	107.4	94.2	94.9	98.4	126	95.9	93.1	102.3	87.7	74.38	2	2.17198	62.6259
MVAAATNNLCEAANAAVQGHASQEK	2xTMT6plex [N-Term; K25]; 1xCarbamidomethyl [C10]	3.69064e-08	0	2	Q9Y490	0	3014.52	93.3	111.4	106.8	94.1	97.4	99.1	104.4	95.4	98.2	46.24	4	3.28377	44.705
LSDGELLFECAGHK	2xTMT6plex [N-Term; K14]; 1xCarbamidomethyl [C10]	4.71431e-05	0	1	Q13685	0	2034.07	95.1	112.6	104.1	101.3	91.3	99.6	101.7	107.2	86.9	29.14	3	-0.0902309	44.9799
DMGGYSTTTDFIK	2xTMT6plex [N-Term; K13]	1.34886e-07	0	1	O43837	0	1893.97	122.7	96.4	100.3	98.9	104.4	98.2	86.6	95.4	97.1	31.4	2	2.06697	44.7074
GDKDGSLEVTGQLGEVMK	3xTMT6plex [N-Term; K3; K18]	1.09457e-07	0	1	P36776	1	2550.41	115.4	103.4	100.9	110.8	93.2	112.8	71.8	98.2	93.5	30.96	3	2.64513	44.7502
GLEQLLVGGSHLK	2xTMT6plex [N-Term; K13]	3.26259e-09	0	25	P12109	0	1809.1	101.3	81.9	89.4	94.7	101.7	98.9	102.7	112.2	117.1	80.18	2	1.78841	43.9
GIVGHVAALGEPLNIK	2xTMT6plex [N-Term; K16]	1.6892e-06	0	1	O76074	0	2046.25	94.8	96.1	84.8	102.9	109.9	96.4	100.4	100.8	114	25.87	3	5.35211	44.814
SCCDYALHVDITHWNDSVK	2xTMT6plex [N-Term; K19]; 2xCarbamidomethyl [C2; C3]	3.03449e-09	0	2	Q14195	0	2778.34	106.8	89.1	95.2	104	111.6	92.4	104.1	97.1	99.7	58.27	4	0.103192	44.8331
VQPYLDDFQK	2xTMT6plex [N-Term; K10]	1.09739e-05	0	10	P02647	0	1710.95	79	82.9	119.6	69.6	95	121.9	130.6	88.2	113.2	41.3	2	2.93099	44.72
GILDGESAPTFPESFGVK	2xTMT6plex [N-Term; K18]	3.00674e-05	0	2	P54922	0	2309.24	95.4	100.4	95.6	102.4	97.9	95.7	105.2	100.2	107.2	30.77	3	-0.599324	62.5974
GDLNDCFIPCTPK	2xTMT6plex [N-Term; K13]; 2xCarbamidomethyl [C6; C10]	4.85278e-05	0	2	P11586	0	1995.01	97.1	110.2	106.6	101.5	101.9	99.5	107.6	96.9	78.7	38.09	2	1.89295	44.2195
VITNQYNNPAGLYSSENISNFNNALESK	2xTMT6plex [N-Term; K28]	8.4392e-08	0	1	O00151	0	3559.81	91.2	117.3	107.9	123	92.6	124.2	91.1	90.1	62.6	74.16	4	3.53056	62.5737
AHQVVEDGYEFFAK	2xTMT6plex [N-Term; K14]	6.79254e-09	0	9	P62136; P36873; P62140	0	2098.1	100	106	98.4	102.9	102.5	96.8	94.7	100.8	97.9	73.59	2	1.47271	44.8946
CPVMLVVGDQAPHEDAVVECNSK	2xTMT6plex [N-Term; K23]; 2xCarbamidomethyl [C1; C20]	1.78539e-06	0	1	Q9UN36	0	3012.5	94.7	103	100.6	95.3	94.8	106.8	103.8	101.1	100	35.68	4	3.51525	44.9422
AEAETLPSLSITK	2xTMT6plex [N-Term; K13]	3.54397e-06	0	3	O95340	0	1818.06	98.6	123.8	82.8	93.8	86.5	128.4	115.8	87.9	82.5	55.79	2	-0.0810984	44.049
GQILMPNIGYGSNK	2xTMT6plex [N-Term; K14]	8.29418e-06	0	1	P62910	0	1950.09	92.3	118.7	104.8	126.3	85.3	99.1	71.6	83.8	118.1	50.71	2	1.57309	44.9538
NGNLPEFGDAISTASK	2xTMT6plex [N-Term; K16]	3.15319e-09	0	4	Q9Y490	0	2079.11	107.1	95.8	87.3	102.7	104.4	98.5	96.6	104.6	103.2	68.5	2	2.27811	44.9561
IVNTPFQVLMNSEK	2xTMT6plex [N-Term; K14]	6.99174e-07	0	2	Q92544	0	2078.17	111.3	108.5	103.4	110.7	91.2	108.1	89.1	88.8	88.8	69	2	1.71623	62.5382
IKPVFIEDANFGR	2xTMT6plex [N-Term; K2]	2.11288e-05	0	1	P54289	0	1964.14	101.6	95.7	99.9	100.3	95.3	97.6	89.5	107.7	112.4	6.51	3	2.35289	44.7195
QKEFDPTITDASLSLPSR	2xTMT6plex [N-Term; K2]	1.93942e-09	0	7	Q05682	1	2463.35	106.1	87.9	85.6	122.8	113.2	101.9	94.7	99.7	88.1	61.62	4	2.57016	45.7541
VGDIIQIISK	2xTMT6plex [N-Term; K10]	8.22406e-06	0	2	O14936	0	1543.98	114.8	104.9	91	117.6	91.2	100	94.2	103.7	82.7	47.29	2	3.55593	62.3084
SAMGMFVDAFSK	2xTMT6plex [N-Term; K12]	1.3562e-05	0	1	Q8IYI6	0	1748.91	103.8	97.2	86.6	117.4	94.4	92.9	94.8	107.9	104.9	38.45	3	2.80584	62.2869
ELPPGVEELLNK	2xTMT6plex [N-Term; K12]	5.58698e-06	0	8	Q14764	0	1796.06	113.8	109.1	109.2	103.5	76.2	125.6	102.6	83.8	76.3	47.61	3	2.45139	62.6202
LEEEQIILEDQNCK	2xTMT6plex [N-Term; K14]; 1xCarbamidomethyl [C13]	6.73725e-10	0	4	P35579	0	2219.16	91.3	106.5	118.5	91.2	81.7	104.1	107	106.2	93.5	75.11	2	1.94409	46.3247
GGAEVQIFAPDVPQMHVIDHTK	2xTMT6plex [N-Term; K22]	5.26313e-11	0	1	A0A0B4J2D5	0	2847.52	96.9	106.1	103.5	107.2	88.3	106.2	98.5	104.5	88.8	81.31	3	2.37387	46.3392
MIINEELMASLDQPTQTVVMHR	1xTMT6plex [N-Term]	5.21845e-11	0	2	Q99613	0	2785.42	103.4	90.5	96.8	98.2	105.8	95.7	104.9	95.8	108.9	96.64	3	2.9257	61.7467
SLLWTETFMNK	2xTMT6plex [N-Term; K11]	1.0753e-06	0	2	P06756	0	1828.01	98.3	96.2	94.2	108.4	95.3	93.8	108.5	92.8	112.5	50.18	2	3.51027	61.7137
AMDQEITVNPQFVQK	2xTMT6plex [N-Term; K15]	9.59062e-08	0	1	Q9UNS2	0	2206.19	95.8	102.6	99.6	94.5	109.9	93.3	91.4	103	109.9	67.72	2	1.84924	46.4198
SGQAPVLVIYEDSK	2xTMT6plex [N-Term; K14]	5.03659e-05	0	2	A0A075B6K4	0	1964.11	103.9	100.8	94.5	116.9	95.6	88.4	100.7	92.9	106.4	35.61	3	1.94912	46.4407
QWAEIGFQGDDPK	2xTMT6plex [N-Term; K13]	1.91949e-06	0	1	Q8IZ81	0	1949.02	117.3	98.5	92.8	107.6	110.1	89.1	90.3	104.6	89.6	73.55	2	1.8767	46.4645
ILDDWGETCK	2xTMT6plex [N-Term; K10]; 1xCarbamidomethyl [C9]	1.93393e-05	0	3	P55145	0	1694.88	106.3	119.7	110.6	88.9	89.6	106.3	103.6	97.1	77.8	36.24	2	2.44485	46.5497
LALDIEIATYR	1xTMT6plex [N-Term]	9.9966e-06	0	8	P04264; P05787	0	1506.87	121.8	95.6	90.2	103.4	94.3	102.9	101.6	96.8	93.3	13.73	2	1.98542	62.801
QLEAIDQLHLEYAK	2xTMT6plex [N-Term; K14]	1.84269e-09	0	12	O43707	0	2129.2	106.7	100.2	94.6	114.8	99.1	106.1	89.6	93.1	95.8	73.76	2	0.828746	46.6019
LELGNDWDSATK	2xTMT6plex [N-Term; K12]	1.00083e-07	0	1	Q9UKK3	0	1806.96	114.1	112.6	102.2	102.3	85.3	117.9	104.2	87.1	74.3	51.61	2	1.88779	46.5618
KIDAAQNWLADPNGGPEGEEQIR	2xTMT6plex [N-Term; K1]	8.19988e-11	0	7	P18206	1	2966.54	96.9	100.6	92.5	107	114.9	89.7	102.8	94.4	101.3	74.35	2	0.637672	45.3753
VMPNAIVQSVGVSSGK	2xTMT6plex [N-Term; K16]	1.06239e-07	0	2	O95831	0	2031.17	101.1	108.5	102.5	99.1	86.3	113	99	102.6	87.8	77.91	2	1.27038	46.6066
QMNPFIEDILNR	1xTMT6plex [N-Term]	1.06983e-05	0	1	O43592	0	1718.91	92.5	109.1	93.3	101.7	107.4	92.1	101.8	96.1	105.9	8.75	2	7.39098	61.7705
TAFQEALDAAGDK	2xTMT6plex [N-Term; K13]	5.97703e-09	0	10	P10599	0	1794.96	113	110.1	90	133.4	102.5	95.5	80.4	71.7	103.5	81.01	2	0.8123	45.8083
AFTYINLDK	2xTMT6plex [N-Term; K9]	2.91987e-05	0	1	P02786	0	1542.89	110.6	119.9	123.9	77.5	88.8	143.5	76.8	76	83	50.15	2	2.87101	46.7225
EESLVEELSPASEK	2xTMT6plex [N-Term; K14]	1.68202e-06	0	2	Q9BXK5	0	2005.07	96.8	96.9	95.3	98.6	98.3	106.1	111.9	97.7	98.4	56.36	2	-0.0575749	46.7724
LVPLVQATFPENAVTK	2xTMT6plex [N-Term; K16]	2.22121e-07	0	2	P16157	0	2185.3	108.8	74.9	131.2	59.6	96	75.1	111.9	124.9	117.6	84.54	2	2.43347	61.6401
ETLAQLQQEFQR	1xTMT6plex [N-Term]	5.166e-07	0	2	O15212	0	1719.92	92.5	99.5	91.6	92.7	110.3	108.9	108.9	87.2	108.5	41.64	2	2.09498	45.955
TNEPVWEENFTFFIHNPK	2xTMT6plex [N-Term; K18]	1.78914e-10	0	2	A0FGR8	0	2707.39	100	98.1	94.4	97.5	103.5	100.6	94.8	98.2	112.9	78.02	3	1.64754	61.6139
KLVAASQAALGL	2xTMT6plex [N-Term; K1]	3.39439e-05	0	14	P02768	1	1600.02	92.4	94.3	104.6	90.5	103.6	102.2	115	92.9	104.6	50.06	3	1.87614	46.995
IMDQAITVGAPVIGLNDSGGAR	1xTMT6plex [N-Term]	8.37655e-11	0	3	P05166	0	2384.28	106.6	90.7	96.5	99	104.7	100	115	97.3	90.1	92.47	2	1.25207	61.5809
NELESYAYSLK	2xTMT6plex [N-Term; K11]	2.24023e-07	0	7	P11021	0	1774.96	106.8	115.9	104.9	97.8	89.9	115.1	87.6	97	85	61.24	2	3.13945	47.4142
MVSDINNGWQHLEQAEK	2xTMT6plex [N-Term; K17]	2.85642e-07	0	2	O43707	0	2457.26	112.3	99.6	93.5	107.9	96.3	109.9	90.7	90.1	99.8	63.36	3	-4.26655	46.1585
VYEIQDIYENSWTK	2xTMT6plex [N-Term; K14]	1.28801e-09	0	2	Q9Y262	0	2246.17	116.2	99.4	117.7	90.8	83.9	99.1	88.3	102	102.6	80.7	2	2.75637	61.5547
NLIDAGVDALR	1xTMT6plex [N-Term]	3.25474e-06	0	2	P12268	0	1385.79	89	110.8	114.3	87.4	93.2	92.7	96.2	111.8	104.5	45.31	2	5.00297	46.9451
GALWILGEYCSTK	2xTMT6plex [N-Term; K13]; 1xCarbamidomethyl [C10]	4.31918e-07	0	4	P53618	0	1956.07	110	108.5	104.5	112.5	97.7	94.1	88.7	85.3	98.7	60.88	3	2.12726	62.4827
IGNLQTDLSDGLR	1xTMT6plex [N-Term]	1.17729e-08	0	3	O75369	0	1630.9	104.6	114.4	101.8	99.4	88.2	109.6	99.5	97.3	85.2	58.12	2	1.49754	46.9642
EAIVTSEELGQDLEHVEVLQK	2xTMT6plex [N-Term; K21]	6.98082e-14	0	5	Q13813	0	2824.53	98.5	93.1	95.9	95.8	100.5	89.2	98.8	109.7	118.4	113.33	3	2.84263	62.4734
LLLSEEEIEK	2xTMT6plex [N-Term; K10]	1.43896e-05	0	1	Q9HAB8	0	1660.98	92.5	95.7	105.5	116.3	88	113.3	97.3	90.9	100.5	42	2	0.231407	46.628
LVAEDLSQDCFWTK	2xTMT6plex [N-Term; K14]; 1xCarbamidomethyl [C10]	2.30904e-08	0	1	O60610	0	2170.13	95.2	117.7	123.6	86.3	82.6	116.6	96	103.8	78.2	62.77	2	3.74653	61.7798
QYPWGTVQVENEAHCDFVK	2xTMT6plex [N-Term; K19]; 1xCarbamidomethyl [C15]	8.59359e-11	0	3	Q14141	0	2765.38	95.9	99.3	102.1	102.2	96	102.9	104.3	103.4	93.9	83.22	3	-1.5854	45.2517
LLTQHENIKNEIDNYEEDYQK	3xTMT6plex [N-Term; K9; K21]	7.88564e-09	0	1	Q01082	1	3323.74	96	96.3	98.5	97.3	94.6	103.6	89.5	107.5	116.6	43.37	4	2.41365	46.2371
AYNYVAQEVDDYHAFQTLTHIYNK	2xTMT6plex [N-Term; K24]	2.12937e-08	0	1	Q9NYU2	0	3361.69	105.3	94.8	99	101.6	104.3	108.4	87.7	99.2	99.8	18.75	4	4.49971	62.2654
IVVFQYSDGK	2xTMT6plex [N-Term; K10]	1.48219e-05	0	2	Q16531	0	1613.93	89.9	106	104.7	106	112.1	98.9	95.7	92.8	93.8	56.81	2	4.48154	45.7257
DYAVSTVPVADGLHLK	2xTMT6plex [N-Term; K16]	3.15206e-08	0	4	O94760	0	2143.22	100.3	97.3	96.6	96.9	87.5	100.8	104.1	111.3	105.4	55.1	3	1.63123	44.7002
LLDDAMAADKSDEWFAK	3xTMT6plex [N-Term; K10; K17]	1.19199e-07	0	2	Q9HC38	1	2613.38	93.3	108.3	107.1	96.3	86.4	103.5	101	103	101	29.42	3	4.13825	62.5703
INQEEQRPVQMMYQEATFK	2xTMT6plex [N-Term; K19]	1.0224e-07	0	1	P50453	0	2828.45	72	130.5	160.3	72.8	69.6	92.4	95.2	129.4	77.9	30.37	3	3.10854	45.7495
VDFTEEEISNMR	1xTMT6plex [N-Term]	9.34068e-06	0	1	Q13576	0	1698.82	95.9	100	95.8	94.5	91	108.5	124.4	88.9	101	15.53	2	4.37592	45.7518
AKDDSELEGQVISCLK	3xTMT6plex [N-Term; K2; K16]; 1xCarbamidomethyl [C14]	5.65676e-10	0	2	Q92896	1	2479.37	106.3	107.6	104.4	101.6	99.1	100.9	88.1	97.2	94.9	42.67	3	2.37791	45.8156
NFVVVMVTK	2xTMT6plex [N-Term; K9]	6.47064e-05	0	1	P54725	0	1494.91	93.1	100.5	94.2	109.9	96.3	95.8	102.4	102.2	105.6	54.36	2	0.383397	48.8722
SPASDTYIVFGEAK	2xTMT6plex [N-Term; K14]	6.50904e-09	0	5	E9PAV3	0	1943.05	94.2	111.4	109.7	100.8	99.3	98.7	94.6	94.5	96.7	75.69	2	2.34787	45.8561
LQQQLTQAAQELAAEK	2xTMT6plex [N-Term; K16]	1.14756e-08	0	2	Q15075	0	2228.27	78.4	104.2	111.5	95.4	89.4	107.8	98.9	106.4	108.1	59.19	3	3.58024	62.19
ISHLVLPVQPENALK	2xTMT6plex [N-Term; K15]	1.67646e-07	0	1	Q5JTV8	0	2116.29	98.9	96.1	111.7	89.8	88.6	99.2	111.4	104.8	99.4	55.86	3	1.45705	45.8254
NLNEKDYELLCLDGTR	2xTMT6plex [N-Term; K5]; 1xCarbamidomethyl [C11]	2.26034e-08	0	8	P02787	1	2411.26	83.1	87.5	112.8	67	99.5	142	121.6	79.1	107.5	52.41	2	1.57147	44.84
NWGLSFYADKPETTK	3xTMT6plex [N-Term; K10; K15]	3.21855e-07	0	1	P19652	0	2444.34	120.7	89.5	100.8	71.6	118.8	67	167.2	80.2	84.2	21.56	3	4.09363	45.83
YVENFGLIDGR	1xTMT6plex [N-Term]	9.58148e-06	0	4	Q15005	0	1511.81	101.7	107.4	101.4	97.5	93.1	107.9	102.4	98	90.5	52.36	2	3.33074	45.837
LDQVEQELNELR	1xTMT6plex [N-Term]	4.58479e-07	0	1	Q9UQE7	0	1714.92	92.6	107.9	109	91	89.8	95.6	111	104.2	98.9	49.99	2	2.69893	61.9527
LDEFGEQLSK	2xTMT6plex [N-Term; K10]	2.31787e-05	0	2	P16615	0	1623.9	113.2	99.7	107.6	87.5	104.9	102.7	98.8	100.3	85.4	40.78	3	3.36961	45.8916
SDNVLLGMEGSVK	2xTMT6plex [N-Term; K13]	2.86986e-08	0	1	Q13177	0	1807	89.5	112.8	104	95.8	104.3	112.5	94.3	93.6	93.2	64.67	2	1.97666	45.8939
DEAGHFLWPGFGENAR	1xTMT6plex [N-Term]	2.13974e-05	0	1	Q16822	0	2031.99	106.9	93.9	93.8	94.2	93.2	97.8	114.9	100.6	104.6	20.97	3	4.33595	46.2232
EITYMHSEGILAGELK	2xTMT6plex [N-Term; K16]	2.79224e-06	0	1	Q06210	0	2249.23	113.1	104.1	108.3	111.3	84.6	112.2	85.6	90.5	90.4	37.86	3	-1.2678	46.2111
SSVLEALSGVALPR	1xTMT6plex [N-Term]	2.18365e-07	0	2	P20591	0	1627.96	90.6	92.3	121.6	80.7	118.7	89.7	92.3	120.6	93.6	71.33	3	3.4149	62.5657
AFVDFLSDEIKEER	2xTMT6plex [N-Term; K11]	3.05938e-08	0	6	Q07021	1	2156.16	108.9	113.7	110.3	101.8	74.3	116.6	96.6	98.8	78.8	56.55	2	3.01556	61.9741
VLTSGIFETK	2xTMT6plex [N-Term; K10]	1.66135e-05	0	3	Q5JWF2	0	1552.94	94.4	96.3	99.6	91.1	96.3	96.8	103.9	116.4	105.2	48.33	2	2.06982	46.1165
LYGPTNFAPIINHVAR	1xTMT6plex [N-Term]	7.61388e-07	0	2	Q99829	0	2012.13	95.9	101.1	90	104	94.8	101.7	96.5	99.7	116.2	35.54	3	1.97504	46.0099
FQILDFTSPK	2xTMT6plex [N-Term; K10]	1.80772e-05	0	2	Q9BYD6	0	1653.96	112.9	109.5	101.1	107.2	90.7	105.8	96.8	94.7	81.2	49.74	2	1.98102	59.7522
FEIWDTAGQER	1xTMT6plex [N-Term]	5.6587e-06	0	4	P51148; P20339; P61020	0	1580.79	86.4	95.7	93.9	157.1	89.3	100.7	89	93.7	94.1	29.79	2	2.04557	45.2448
TVMVNIENPEGIPVK	2xTMT6plex [N-Term; K15]; 1xOxidation [M3]	2.13974e-05	0	1	P01024	0	2114.19	101.6	97.3	170.8	68.2	100.2	80.9	113.8	72.6	94.8	52.81	2	3.24047	45.9959
TVMVNIENPEGIPVK	2xTMT6plex [N-Term; K15]	2.82234e-09	0	9	P01024	0	2098.2	108.1	96.1	138.5	60.5	107.6	85.4	127.3	76.6	100	71.86	2	1.07438	51.5689
ESGVDIAAGNMLVK	2xTMT6plex [N-Term; K14]	5.82395e-08	0	1	P22102	0	1862.05	111.8	95.7	114.5	84.3	104.7	102.9	102.3	111.1	72.7	85.11	2	5.60939	45.9838
KAGTQIENIEEDFRDGLK	3xTMT6plex [N-Term; K1; K18]	1.01951e-11	0	9	P12814	2	2750.53	119.4	83.1	86.4	106.1	95.4	105.2	87.7	102	114.7	58.64	2	0.418794	45.9792
TALALEVGDIVK	2xTMT6plex [N-Term; K12]	5.7224e-05	0	1	P46109	0	1687.04	94.8	108.7	112.2	86.5	94	100.1	100.2	114	89.5	35.98	3	3.99697	53.9609
IMVGSTDDPSVFSLPDSK	2xTMT6plex [N-Term; K18]	2.40726e-05	0	1	O43741	0	2353.24	95.9	102.1	93.1	95.9	114.6	92	112.5	100.2	93.7	38.53	3	2.63869	61.8697
HLNEIDLFHCIDPNDSK	2xTMT6plex [N-Term; K17]; 1xCarbamidomethyl [C10]	1.40815e-08	0	5	Q15185	0	2525.29	98.3	109.3	107.7	96.6	94.1	104.3	96.8	103.9	89	61.02	3	2.31359	46.0881
GALADEPPSLDPVQSFSQEAVDTGR	1xTMT6plex [N-Term]	6.8152e-07	0	1	Q6UVK1	0	2815.39	103.4	99.9	83.5	105.1	102.2	96.7	97.9	100.9	110.5	32.41	3	0.629229	59.733
IYGLGSLALYEK	2xTMT6plex [N-Term; K12]	7.55373e-08	0	8	P36542	0	1785.06	104.9	105.3	102.1	108.6	82.7	104.8	94.2	104.3	93.1	63.85	2	3.87357	60.4128
QLQEMLGLSK	2xTMT6plex [N-Term; K10]	9.9543e-06	0	4	Q15436	0	1604.94	91.2	106.6	94.6	105.9	114.2	93.2	91.9	93.9	108.5	41.64	2	0.635342	50.1797
DLEGENIEIVFAKPPDQK	3xTMT6plex [N-Term; K13; K18]	1.28847e-10	0	2	O60506	0	2729.53	101.5	107.6	123	97.2	87.6	105.1	79.9	101.2	96.9	69.96	3	2.9566	53.7728
DGPVGFADFVYK	2xTMT6plex [N-Term; K12]	5.51617e-06	0	1	O43592	0	1772.96	87.5	110.1	92.5	93.1	104.4	100.2	103.9	101	107.3	20.81	2	3.50284	57.2343
ELAEQLEFIK	2xTMT6plex [N-Term; K10]	6.99844e-06	0	8	P07942	0	1677.98	112.1	87.2	88.9	104.7	110.5	93.2	93.6	92.4	117.3	61.81	2	3.76472	53.7919
IQYQLVDISQDNALR	1xTMT6plex [N-Term]	4.1942e-08	0	6	Q9H299	0	2005.09	99.9	90.6	101.8	104.8	112.2	93.7	95.6	95.1	106.2	56.25	2	3.54617	53.1444
GYNPGLLVHPDLAYLQAEGGGDR	1xTMT6plex [N-Term]	1.10475e-09	0	1	P19838	0	2641.36	101.9	97.1	93.7	98.3	112.1	98.2	106.7	96	96	61.89	3	3.10851	53.8273
AESLIGVYPEQGDCVISK	2xTMT6plex [N-Term; K18]; 1xCarbamidomethyl [C14]	6.73589e-06	0	1	Q14683	0	2423.29	95.8	89.3	91.4	124.3	97.4	114.5	85	89.8	112.6	42.67	2	0.856111	53.8366
VAHMEFCYQELCQLAAER	1xTMT6plex [N-Term]; 2xCarbamidomethyl [C7; C12]	9.15465e-09	0	1	Q01082	0	2484.17	105	95.6	93.6	96.3	101.4	92.4	113.3	106.7	95.5	55.17	3	1.69999	53.8842
YIIIGDMGVGK	2xTMT6plex [N-Term; K11]	1.53968e-05	0	2	P61106	0	1623.95	99.3	105.9	97.3	111.1	89.6	106.8	97.5	89.3	103	39.41	3	3.43243	54.1446
APNISMPDVDLNLK	2xTMT6plex [N-Term; K14]	1.29705e-06	0	8	Q09666	0	1985.11	106	88.3	104.2	95.3	121.1	95.9	98.2	103	88	73.46	2	2.09805	57.2864
QEVISELLVTEAAHVR	1xTMT6plex [N-Term]	3.17266e-06	0	1	Q92888	0	2023.14	89.9	104.6	104.1	101.7	102.5	102.4	87.9	106	101	25.71	3	-0.903711	53.9433
VIGDNPWTPEQLEQCK	2xTMT6plex [N-Term; K16]; 1xCarbamidomethyl [C15]	4.67545e-05	0	1	Q5VYK3	0	2372.23	95	102.2	106.6	87.7	100.7	105.5	115	93.5	93.7	24.02	3	5.39318	53.9909
FLIWDTAGQER	1xTMT6plex [N-Term]	4.79296e-05	0	1	Q13636; Q9UL26	0	1564.83	92.2	97.1	105.5	91	101.1	98.8	110.1	97.1	107.1	21.72	2	2.78959	53.9955
QIEGHTICALGDGAAWPVQGLIR	1xTMT6plex [N-Term]; 1xCarbamidomethyl [C8]	4.57077e-10	0	3	P49821	0	2691.42	102.7	94.5	99.3	98.4	99.3	95.3	113.3	101.5	95.6	62.17	3	4.09768	57.9613
ETLVYLTHLDYVDTER	1xTMT6plex [N-Term]	2.02015e-06	0	1	O14980	0	2196.14	98.5	106.6	107.4	92.1	96.4	99.8	87.4	106.5	105.4	25.02	3	1.58609	54.0547
QQDVLGFLEANK	2xTMT6plex [N-Term; K12]	5.03555e-07	0	6	O75368	0	1820.03	95.5	94.8	87.3	104.1	104.5	93.9	100	107.5	112.5	55.96	2	7.09098	57.7171
ASVTALIESVNGK	2xTMT6plex [N-Term; K13]	3.23373e-08	0	7	A8K7I4	0	1747.04	81.1	125.1	110.3	147	55.2	137.9	93.9	96.6	53	78.05	2	3.54982	52.8554
LADLTGPIIPK	2xTMT6plex [N-Term; K11]	3.04474e-05	0	4	P28289	0	1596.01	100.3	93.3	87.7	106.6	113.3	90.7	91.8	113.2	103.1	38.83	2	2.87321	54.0831
VQLDTIQGELNAPTQFK	2xTMT6plex [N-Term; K17]	3.505e-07	0	2	Q7Z3B4	0	2360.32	99.1	94.2	95.6	113.1	94.1	98.7	103.4	99.3	102.5	38.79	3	6.47463	57.0874
ILDVNDNIPVVENK	2xTMT6plex [N-Term; K14]	8.54244e-07	0	3	Q14126	0	2040.17	114.2	111.4	96.7	107.9	86.8	114.4	89.6	88.3	90.8	56.85	2	4.30473	54.1185
GTPEQPQCGFSNAVVQILR	1xTMT6plex [N-Term]; 1xCarbamidomethyl [C8]	2.69873e-06	0	1	Q86SX6	0	2330.21	91.1	103.6	99.9	91	97.4	100.2	113	98.7	105.1	45.71	3	0.39551	54.1306
EQIDIFEGIK	2xTMT6plex [N-Term; K10]	8.22406e-06	0	5	Q96I99	0	1649.95	120.2	116.5	80.4	118.5	66.7	112.4	102	102.7	80.6	53.33	2	2.2314	54.3672
ITELLNDVER	1xTMT6plex [N-Term]	1.67544e-05	0	1	Q9BZF9	0	1430.81	94	98.6	88.1	105.9	105.2	92.6	101.1	107.4	107.1	20.77	2	2.64388	54.1399
KLEATIIGEWVK	3xTMT6plex [N-Term; K1; K12]	1.0608e-05	0	1	Q9UHL4	1	2074.29	106.6	82.4	94.8	105.3	86.3	99.6	102.5	111.1	111.4	17.48	3	0.27125	54.1469
ESMLVEWEQVK	2xTMT6plex [N-Term; K11]	3.29658e-06	0	1	Q8N1F7	0	1836	87.8	113.4	116.8	90.1	96.7	98.5	95.4	95.6	105.7	49.34	2	3.05081	54.166
VPDSTYEMIGGLDK	2xTMT6plex [N-Term; K14]	2.18526e-05	0	2	P62195	0	1983.05	98.2	114.1	110.8	108.2	94.4	89.6	94.2	94.9	95.6	59.48	2	0.0257326	54.2037
EEIVYLPCIYR	1xTMT6plex [N-Term]; 1xCarbamidomethyl [C8]	7.17911e-06	0	6	Q13228	0	1683.9	88.4	93.8	101.7	99.2	72.5	112.2	114.1	118.2	100	47.58	2	2.61421	54.2432
TYQPWQFFASSK	2xTMT6plex [N-Term; K12]	6.23689e-05	0	2	O15230	0	1948.04	96.2	106.4	92.5	108.5	92	91.7	97.5	106.7	108.4	36.19	2	8.21295	57.175
IHFVPGWDCHGLPIEIK	2xTMT6plex [N-Term; K17]; 1xCarbamidomethyl [C9]	5.06644e-06	0	2	Q9NSE4	0	2476.36	99	105	99.9	97.8	95.3	107	102.2	102.5	91.1	51.69	4	0.803651	54.3011
NSDPLVGVILDNGGK	2xTMT6plex [N-Term; K15]	1.95671e-10	0	6	Q05707	0	1956.12	76.5	114.5	95	77	93	94.8	95.6	132.8	120.8	85.14	2	3.37652	54.8409
AFLDALQNQAEASSK	2xTMT6plex [N-Term; K15]	1.38483e-09	0	3	Q12931	0	2051.12	109	100.3	104.3	100.2	96.1	106.1	94.5	97.6	92	89.93	2	5.54322	54.4333
MEVGQYIFVK	2xTMT6plex [N-Term; K10]	1.8619e-05	0	1	P04839	0	1671.95	76	95.9	143.3	87.8	79.2	120.1	117.1	83.8	96.7	45.73	2	2.90387	54.0808
SGILPILVHCLER	1xTMT6plex [N-Term]; 1xCarbamidomethyl [C10]	1.81017e-07	0	1	O00629	0	1736.01	84.9	91.6	104.6	102.1	103.8	94.4	120.9	92.9	104.8	46.21	3	1.88669	54.4194
AIDTIYQTTDFSGIR	1xTMT6plex [N-Term]	1.70597e-08	0	4	O14672	0	1930.01	111.3	99.8	103.5	105.5	82.7	106.1	87.7	103.8	99.6	55.28	2	1.31043	53.3195
DLAILQCHGELDPMVPVR	1xTMT6plex [N-Term]; 1xCarbamidomethyl [C7]	1.96918e-06	0	1	O95372	0	2292.2	105.1	88.2	118.6	89.7	96.9	90.7	100.3	96.8	113.7	38.5	3	2.22001	53.6805
AGDFLEANYMNLQR	1xTMT6plex [N-Term]	7.15162e-10	0	13	P01024	0	1870.93	102.5	96.8	128.1	72.4	100	90.9	125.6	82.7	101.1	73.65	2	3.14996	52.2534
DFFQSYGNVVELR	1xTMT6plex [N-Term]	5.7469e-07	0	2	Q13283	0	1802.93	99.7	112.8	105.8	105.9	90.3	109	94.7	97.2	84.8	56.6	2	-3.54804	58.2101
EMQDVDLAEVKPLVEK	3xTMT6plex [N-Term; K11; K16]	1.95533e-08	0	5	Q92597	0	2530.44	91	125.1	99.5	108	93.3	100.5	106.6	97.7	78.4	54.26	2	1.42355	53.2848
YQCHEEGLVPSK	2xTMT6plex [N-Term; K12]; 1xCarbamidomethyl [C3]	1.07894e-05	0	2	P55268	0	1904.99	91.1	99.2	80.5	111.4	94.2	107.2	108.2	113	95.2	40.78	2	2.31318	21.1726
IWEQIQPDLHTNDECVATYK	2xTMT6plex [N-Term; K20]; 1xCarbamidomethyl [C15]	5.7961e-07	0	1	Q12904	0	2918.48	108.5	112.2	107.6	104.2	84.3	110.2	78.8	103.5	90.7	65.03	3	2.65604	53.1567
GLIPQLIGVAPEK	2xTMT6plex [N-Term; K13]	2.07475e-07	0	14	O75746; Q9UJS0	0	1793.13	104.4	100.9	88.9	105.3	96.3	100.7	100.2	103.4	99.9	51.2	2	3.59436	57.6796
ACNLDVILGFDGSR	1xTMT6plex [N-Term]; 1xCarbamidomethyl [C2]	4.4919e-09	0	36	P12111	0	1765.91	102.5	86.8	94.7	93	99.9	98.3	107.7	106.6	110.3	80.39	2	2.91065	58.1818
AVYSTNCPVWEEAFR	1xTMT6plex [N-Term]; 1xCarbamidomethyl [C7]	4.27374e-06	0	2	Q9BSJ8	0	2058	90.4	94.9	102.6	102.4	105.2	103.1	98.3	96.6	106.6	41.69	2	1.03736	53.228
GEAGVPAEFSIWTR	1xTMT6plex [N-Term]	1.56593e-05	0	1	O75369	0	1748.92	107.8	100.6	98.6	105.1	102.8	104.7	93	91.9	95.5	12.79	2	1.8247	53.2326
EAAEAIEAEGATAPLTELLHSR	1xTMT6plex [N-Term]	1.28389e-12	0	2	P35222	0	2508.31	97.1	100.5	92.7	100.3	94.1	95.1	112.9	99	108.2	74.14	3	3.23318	57.6274
TESAVSQMQSVIELGR	1xTMT6plex [N-Term]	2.04122e-09	0	2	P41252	0	1964.03	96.2	104.4	101.7	98.7	91.3	103.4	103.9	100.1	100.4	63.72	2	3.43052	52.8148
DNKDGTCTVSYLPTAPGDYSIIVR	2xTMT6plex [N-Term; K3]; 1xCarbamidomethyl [C7]	8.59359e-11	0	3	Q14315	1	3100.6	113.4	94.2	82.1	112.2	126.4	99.7	86.4	82.4	103.1	48.96	3	2.24122	52.8316
EMACPYSVLISGDIK	2xTMT6plex [N-Term; K15]; 1xCarbamidomethyl [C4]	4.34709e-06	0	2	Q52LJ0	0	2141.14	90.6	106.9	105.9	101.2	104.3	101.6	101.9	93	94.6	61.92	2	4.6984	57.6842
NPVDYMDLPFSSSPSR	1xTMT6plex [N-Term]	4.60829e-09	0	5	Q9BX66	0	2040.99	109.5	90.8	96.8	97	93	102.6	92.3	103.1	114.9	63.31	2	2.74467	58.1295
VQYTLPDGSTLDVGPAR	1xTMT6plex [N-Term]	2.02878e-06	0	1	P42025	0	2018.08	102.5	104.4	91.3	105.9	96.6	98.6	92.6	99.8	108.3	53.38	2	4.36683	53.6875
SETEDSILHQLFIVR	1xTMT6plex [N-Term]	5.89577e-07	0	1	Q9UKG1	0	2016.1	105.1	98.2	99.6	99.5	100.5	96.7	107.7	97.8	94.9	32.43	3	3.07085	57.559
LATQSNEITIPVTFESR	1xTMT6plex [N-Term]	5.21661e-10	0	27	P04792	0	2135.15	108.3	94.5	75.1	106.3	127.7	94.4	82.3	100.3	111.2	88.18	2	5.72864	54.4455
YAFGQETNVPLNNFSADQVTR	1xTMT6plex [N-Term]	1.20351e-10	0	2	O43678	0	2600.29	103	97.9	98.1	110.5	100.7	109.3	95.1	95.8	89.7	86.59	3	2.83182	52.8978
LSDFGLCTGLK	2xTMT6plex [N-Term; K11]; 1xCarbamidomethyl [C7]	1.80067e-06	0	3	Q9Y2H1; Q15208	0	1668.94	97.4	95.7	98.2	99.1	95.8	100.4	111.1	101.1	101.2	61.6	2	3.14588	53.5147
AFALNDLDDYEK	2xTMT6plex [N-Term; K12]	4.15662e-07	0	1	Q14166	0	1871.98	92.7	105.5	111.2	101	87.1	111.1	95.6	102.7	93.2	31.49	2	4.00895	53.4601
IVITGDADIDHDQALAQAIK	2xTMT6plex [N-Term; K20]	1.29257e-07	0	1	Q9Y2J2	0	2565.43	95.5	92.3	98	96.6	118.7	81.8	113.1	113.3	90.8	57.02	3	2.48592	53.4624
NLIEMSELEIK	2xTMT6plex [N-Term; K11]	1.24294e-06	0	3	Q9Y5X3	0	1777.02	94.2	102.3	106.3	99.8	96.6	100.6	106.3	94.7	99.1	62.27	2	3.55559	57.4569
LQESCSVCLAGLDGFR	1xTMT6plex [N-Term]; 2xCarbamidomethyl [C5; C8]	7.85209e-09	0	2	Q9Y6C2	0	2041	103.3	97.2	99	105	91.9	104.8	102.5	96.2	100	45.52	2	0.254037	53.6214
IGEHTPSALAIMENANVLAR	1xTMT6plex [N-Term]	2.60365e-10	0	15	P04075	0	2336.26	99.1	99.1	95.9	101.6	100.3	100.7	107.4	96.7	99.2	93.44	2	2.48433	53.1451
LGLDDFESLK	2xTMT6plex [N-Term; K10]	5.62911e-05	0	2	Q9Y2H1	0	1594.91	101.4	102.2	98.5	100.9	88.7	101	108.1	97.8	101.5	32.76	2	8.10195	57.4215
LAEVEAALEK	2xTMT6plex [N-Term; K10]	1.11615e-05	0	6	Q15149	0	1530.91	112.4	80.4	113.9	87.9	99.9	83.6	98.7	103.8	119.4	50.94	2	5.27829	53.626
EQWANLEQLSAIR	1xTMT6plex [N-Term]	1.0224e-07	0	7	Q01082	0	1786.96	97.6	94.8	99.7	91.4	100.2	92.8	101.8	108.8	112.9	58.36	3	4.07901	53.5999
VEYPIMYSTDPENGHIFNCIQR	1xTMT6plex [N-Term]; 1xCarbamidomethyl [C19]	7.20767e-08	0	1	O14880	0	2912.39	95.9	93.7	96.2	84.3	90.5	103.4	137.8	95.6	102.6	51.54	3	4.62377	53.6069
NVTVTDVDIVFSK	2xTMT6plex [N-Term; K13]	1.99665e-07	0	2	O94811	0	1895.09	92.1	90.7	86.3	108.1	110.7	103.5	124.3	98.1	86.2	60.45	2	4.46402	57.367
KDVLTAHPAAPGPVSR	2xTMT6plex [N-Term; K1]	1.71843e-05	0	1	O94901	1	2074.22	95.7	105.9	101	96.5	105.6	94	102.4	102.3	96.7	28.39	4	1.93104	20.9882
LTLSALIDGK	2xTMT6plex [N-Term; K10]	5.68281e-06	0	26	P21796; Q9Y277	0	1488.94	107.3	107.3	103.3	100.3	90.5	101.5	98.7	101	90.1	58.58	2	2.92455	61.038
SLDGAPIGVMDQSLMK	2xTMT6plex [N-Term; K16]	2.81231e-11	0	3	O43491	0	2120.15	92.5	100.2	101.4	90.7	123.4	93.6	103.5	120.4	74.3	98.9	2	1.10135	57.0352
HSNLMLEELDKAQEDILK	3xTMT6plex [N-Term; K11; K18]	7.0882e-06	0	1	O43491	1	2813.57	95.8	91	101.4	98.2	106.2	88.5	109.3	113	96.7	17.8	4	4.65411	54.4641
KGTVLLADNVICPGAPDFLAHVR	2xTMT6plex [N-Term; K1]; 1xCarbamidomethyl [C12]	3.64374e-08	0	3	P21964	1	2921.64	96.6	101.7	102	104.6	103.8	96.7	91.6	93	109.9	46.68	4	0.472182	54.6751
GFIGPGIDVPAPDMSTGER	1xTMT6plex [N-Term]	9.00621e-11	0	7	P00367	0	2145.08	115.8	91.6	100.3	103.4	94.4	98.8	101	89.4	105.2	79.77	2	1.02169	55.1123
VAALQTAADAFYK	2xTMT6plex [N-Term; K13]	8.50611e-07	0	1	Q9H269	0	1827.04	92.5	92.7	107.7	100.3	95.1	100.1	100.5	106.7	104.4	55.39	3	2.54118	55.3404
VIPATDLSEQISTAGTEASGTGNMK	2xTMT6plex [N-Term; K25]	5.85096e-09	0	1	P06737	0	2936.53	104.2	95.7	107.6	80.9	90.4	109.8	95.9	101.1	114.5	103.47	3	4.23075	55.3619
SISTAYLQWSSLK	2xTMT6plex [N-Term; K13]	8.22911e-09	0	2	A0A0J9YXX1; A0A0C4DH38	0	1942.1	85.4	141.8	72.4	54.1	63.5	108.6	99.2	87.1	188	81.91	2	2.15953	56.5544
ESVAPVLSVLTECAR	1xTMT6plex [N-Term]; 1xCarbamidomethyl [C13]	1.86575e-08	0	3	Q9NPQ8	0	1860.01	92.8	104.9	96.5	109	103.5	106.4	99.4	93.6	93.9	49.91	3	2.58436	56.6872
LEETLEQLAK	2xTMT6plex [N-Term; K10]	1.61977e-05	0	2	P22059	0	1631.96	109.3	98.7	104.7	98.4	92.5	98.9	92.7	104.4	100.4	49.5	2	4.98277	56.5097
VQTVLGLVEPSK	2xTMT6plex [N-Term; K12]	7.61893e-06	0	2	Q96BW5	0	1728.07	105	99.7	97.4	94.9	105	98	102.5	92	105.5	45.09	2	4.40503	55.3926
KVEEVLEEEEEEYVVEK	3xTMT6plex [N-Term; K1; K17]	1.89918e-10	0	2	P83916	1	2796.5	85.8	118.7	108.2	99.5	87.6	108.4	88.5	106.8	96.5	55.91	3	3.07793	56.4668
VIQGQTDPEYLLLGQR	1xTMT6plex [N-Term]	1.39449e-06	0	2	P11277	0	2059.14	97.3	93.7	103.4	92.7	98.4	89.2	96.1	115.6	113.7	54.07	2	0.333904	55.4164
GVVFSVTTVDLK	2xTMT6plex [N-Term; K12]	5.53061e-07	0	2	Q9Y696	0	1723.04	91.1	99.6	96.4	97.8	137.5	95.4	93.8	93.7	94.8	45.02	3	3.91346	55.4425
VLYLSAFTSK	2xTMT6plex [N-Term; K10]	4.30354e-05	0	2	P04216	0	1586.96	97.7	78.3	90.6	85.4	123.5	90.8	93.7	95	145.1	35.27	2	2.49736	55.4825
SVSDGIAALDLNAVANK	2xTMT6plex [N-Term; K17]	7.28231e-13	0	4	P04114	0	2116.2	96	85.5	128.4	75.1	94	101.5	127.6	83.9	108	102.39	2	2.10486	58.3615
ALIAGGGAPEIELALR	1xTMT6plex [N-Term]	1.04889e-07	0	5	P50991	0	1780.05	103.1	93.6	105.6	90.7	102.5	92.4	97.9	103.9	110.2	57.96	3	4.84189	56.5688
VLSGISFEVPAGK	2xTMT6plex [N-Term; K13]	5.28654e-06	0	2	O75027	0	1762.05	99	104.2	104.5	99.2	95.5	102.3	100.1	97.9	97.3	50.29	2	3.01802	55.6292
DALFTILHDLRPQDR	1xTMT6plex [N-Term]	6.18605e-05	0	1	Q86UX2	0	2039.12	76.6	101.5	101.9	104.4	97	103.2	109.2	95.1	111	18.11	4	3.36072	55.3311
ANNTFYGLSAGVFTK	2xTMT6plex [N-Term; K15]	6.62566e-11	0	6	P00352	0	2048.12	78.3	109.9	81.5	111.5	60.6	102.6	99.6	133.5	122.6	87.98	2	1.39749	55.2997
LEIYVVTAEGLRPVK	2xTMT6plex [N-Term; K15]	1.33344e-05	0	2	Q16531	0	2145.3	97.7	103.2	111	95.9	96.8	101	89.5	104.2	100.7	14.14	4	1.63216	55.6199
SLQTFSQAWFTCR	1xTMT6plex [N-Term]; 1xCarbamidomethyl [C12]	4.16601e-06	0	1	P13727	0	1860.93	66.5	93.1	73.2	104.6	80.9	211.3	90.5	93.1	86.7	16.8	2	2.70008	56.3815
MFVGGLSWDTSK	2xTMT6plex [N-Term; K12]	8.18602e-07	0	9	Q99729	0	1785.96	101.3	107.8	108.5	105.8	86.4	101.8	96	102.3	90	60.23	2	4.31851	56.3792
GFLGCFPDIIGTHK	2xTMT6plex [N-Term; K14]; 1xCarbamidomethyl [C5]	3.99247e-06	0	2	Q9Y5X1	0	2020.11	104.2	93	107.9	92	100.3	89	96.6	105.7	111.3	46.19	3	4.45066	56.3391
SLDMDSIIAEVK	2xTMT6plex [N-Term; K12]	8.01831e-08	0	13	P05787	0	1779	145.9	106.6	95.4	123.9	69.7	128.8	93.5	79.1	57	62.4	2	2.1014	65.9668
SLDMDSIIAEVK	2xTMT6plex [N-Term; K12]; 1xOxidation [M4]	3.58363e-05	0	3	P05787	0	1794.99	129.3	98	91.2	116.5	91.7	112.5	102.8	84.6	73.5	49.21	2	5.32359	47.9441
LQMEQQQQLQQR	1xTMT6plex [N-Term]	1.04815e-06	0	1	Q9NS69	0	1786.94	91.4	102.7	118.2	89.6	95.3	98.7	122.2	99.6	82.3	38.18	2	0.768814	20.8341
LGVNNNQGVNIFNYQVATK	2xTMT6plex [N-Term; K19]	2.83339e-08	0	1	Q9P2R3	0	2551.4	115	87.4	104.4	89.2	95.1	103.7	118	90.4	96.8	66.45	3	-1.7216	55.7145
YISLIYTNYEAGK	2xTMT6plex [N-Term; K13]	1.74776e-06	0	2	P09211	0	1993.1	97.8	114.2	106.5	119.2	94.7	88.5	86.3	92	100.9	50.14	2	1.72082	55.7336
VIPAADLSEQISTAGTEASGTGNMK	2xTMT6plex [N-Term; K25]	3.26142e-08	0	2	P11217	0	2906.52	93.4	97.1	101.5	97.4	115.4	90.3	94.9	108	101.9	76.4	3	1.60943	55.8259
DLIGVQNLLK	2xTMT6plex [N-Term; K10]	6.8223e-06	0	6	Q13813	0	1570.99	91.3	92	98.2	84	91.5	88.9	136.1	107.2	110.9	61.09	2	1.37468	56.6603
GFNEGLWEIENNPGVK	2xTMT6plex [N-Term; K16]	4.51109e-09	0	3	Q9Y3E1	0	2261.2	85.9	113.5	104.1	94.3	80.9	98.9	103.6	121.6	97.3	67.86	2	1.04785	55.2475
AVQALCAVYEHWVPR	1xTMT6plex [N-Term]; 1xCarbamidomethyl [C6]	2.44808e-05	0	1	O60701	0	2028.07	102.6	104.5	99	109.5	81.4	109.3	97.8	100.3	95.6	7.89	3	-8.59157	56.3107
SPQTPELVEALAFR	1xTMT6plex [N-Term]	1.74034e-06	0	2	Q9NZB2	0	1786.99	100	107	103.1	103	93.2	103.1	92	101	97.4	36.95	2	2.17062	55.8236
LAQPDSLSKEEEVDCLVLQLHR	2xTMT6plex [N-Term; K9]; 1xCarbamidomethyl [C15]	2.42618e-06	0	1	A9UHW6	1	3037.64	88.9	86.7	99.1	100.8	118.4	107.1	105.2	92.6	101.3	23.95	4	4.11937	55.6008
TVNLNLWDTAGQEEYDR	1xTMT6plex [N-Term]	4.43638e-10	0	2	P84095	0	2253.1	98.7	95.8	101.7	92.5	108.9	97.2	105	104.4	95.8	60.3	2	-0.247548	55.1954
VAVAIPNRPPDAVLTDTTSLNQAALYR	1xTMT6plex [N-Term]	7.03317e-11	0	2	P51659	0	3095.71	99.3	97.8	105	109.4	93.3	106	100.6	95.9	92.7	49.63	3	5.00412	56.5781
LPADTCLLEFAR	1xTMT6plex [N-Term]; 1xCarbamidomethyl [C6]	4.83487e-06	0	1	Q8NF37	0	1634.88	100.8	98.8	106.7	104.8	102.8	105.3	94.3	95.8	90.7	8.81	2	3.97131	56.6019
DGTFPLPIGESVTVTR	1xTMT6plex [N-Term]	1.86309e-06	0	2	P05362	0	1918.05	91.9	103.6	105.4	91.3	100.3	100.2	107.1	99.4	100.7	54.22	2	3.0325	54.5331
RVEDEVNSGVGQDGSLLSSPFLK	2xTMT6plex [N-Term; K23]	3.54037e-11	0	2	L0R6Q1	1	2891.55	96.2	97.2	124.7	96.2	89.6	98.5	100.7	99.9	97	67.22	3	2.24274	54.547
MEVQEQEEDISSLIR	1xTMT6plex [N-Term]	3.78763e-09	0	5	P78527	0	2035.02	93.1	99.5	105.7	92.9	94.2	98.1	107.6	103.9	105	52.25	2	-1.30447	54.5493
KEDEVQAIATLIEK	3xTMT6plex [N-Term; K1; K14]	6.47064e-05	0	1	Q96MW1	1	2274.35	94.3	94.6	95.2	97.6	108.4	103.5	104.1	99.3	102.8	23.2	3	5.58894	57.0068
LYLEDDDPVQAEAYINR	1xTMT6plex [N-Term]	1.38856e-06	0	1	Q9BT78	0	2253.12	100.3	99.1	100.3	98.6	101.6	102.3	104.2	110.4	83.2	48.64	2	0.725162	56.8838
QPSWDPSPVSSTVPAPSPLSAAAVSPSK	2xTMT6plex [N-Term; K28]	9.39517e-10	0	5	Q9NQC3	0	3205.71	99.6	89.7	91.1	101.2	120.2	89.1	96.9	94.4	117.8	86.55	4	2.20368	57.3293
VINEPTAAALAYGLDK	2xTMT6plex [N-Term; K16]	2.35042e-10	0	6	P38646	0	2104.21	105.9	110.8	111.4	100	87.5	108.7	92.2	97.9	85.6	78.21	2	2.98967	57.8713
NDIVNMLVGNK	2xTMT6plex [N-Term; K11]	5.03555e-07	0	2	Q9NP72	0	1674.96	106.7	99.5	98.2	99.1	92.9	94.8	102	104.8	101.9	61.05	2	1.56277	56.9076
STGLNAVPSQILEGQWAAR	1xTMT6plex [N-Term]	2.11129e-08	0	3	P06756	0	2227.2	102.1	95.3	92.8	107.1	96.1	98.3	95.8	98.9	113.7	75.21	2	1.8307	56.7916
DLTKPVVTISDEPDILYK	3xTMT6plex [N-Term; K4; K18]	7.05824e-09	0	2	P82664	0	2733.59	103.5	106.7	103.9	106.4	89.2	117	103	85.3	85	56.9	3	1.03395	56.7771
VSVELTNSLFK	2xTMT6plex [N-Term; K11]	2.72181e-06	0	1	P14923	0	1695.01	116.1	115.9	95	103.1	84.8	112.1	98.5	88.7	85.8	42.84	2	2.75537	54.805
VAAGLPPILVHTDAAQALGK	2xTMT6plex [N-Term; K20]	5.65477e-09	0	2	Q96I15	0	2400.44	89.7	107.3	99.6	102.4	86.4	102	107	106.1	99.5	83.95	3	3.99794	54.8125
KGIQAEEILQTYLK	3xTMT6plex [N-Term; K1; K14]	1.02605e-06	0	1	P32455	1	2321.4	92.9	96.8	111.8	98.5	105.7	104.4	105.4	92.6	91.8	30.68	3	5.26455	54.8195
NLICAFLTDR	1xTMT6plex [N-Term]; 1xCarbamidomethyl [C4]	3.53906e-05	0	1	O75116; Q13464	0	1451.79	104.1	97.7	93.1	104.9	100.1	101.5	97.4	102.4	98.8	19.22	2	3.17205	56.737
IACLDFSLQK	2xTMT6plex [N-Term; K10]; 1xCarbamidomethyl [C3]	1.21484e-05	0	3	P17987	0	1652.94	94.9	110.8	101.8	101.1	93.1	98.9	90.7	104.1	104.6	48.17	2	4.97387	54.6458
VGSIPANAADDGQWSQGLISAAR	1xTMT6plex [N-Term]	1.77395e-10	0	1	Q9Y4G6	0	2513.29	105.7	108.2	99.4	101.7	90	101.4	103	92.4	98.3	67.5	3	4.39961	54.874
VLGSLEALEPVHYEEK	2xTMT6plex [N-Term; K16]	5.21477e-09	0	3	P27338	0	2271.26	91.7	90.5	95.5	88.7	106.7	86.7	94.9	136.2	109.1	74.34	2	2.17173	54.8042
DLSSVQTLLTK	2xTMT6plex [N-Term; K11]	1.6536e-06	0	4	Q13813	0	1663	99.7	96	97.4	98.4	97.5	94.4	97.7	106	112.9	55.43	2	-0.372935	54.5768
IDQLQEELLHTQLK	2xTMT6plex [N-Term; K14]	8.84439e-08	0	5	O60313	0	2166.25	99.4	100.3	99.5	101.9	99.1	99.5	101.3	105.2	93.9	67.42	2	2.1534	57.6223
STQDLSDVSMDEVGIPLR	1xTMT6plex [N-Term]	3.33641e-12	0	5	Q9BX66	0	2191.11	107	94.4	92.3	105.3	102.5	107.1	92.9	101	97.4	80.69	2	2.0043	57.0728
ELDALDANDELTPLGR	1xTMT6plex [N-Term]	8.05839e-10	0	2	Q08211	0	1971.02	92.2	113.5	120.3	89.1	91.8	101.5	97.5	101.9	92.2	79.86	2	1.18956	55.0484
NVMSAFGLTDDQVSGPPSAPAEDR	1xTMT6plex [N-Term]	1.41014e-12	0	3	Q92734	0	2690.29	107	97.2	97.2	104.8	108.5	102.5	99.3	92.2	91.3	115.68	3	-0.0389449	56.6681
IDILDSALLRPGR	1xTMT6plex [N-Term]	3.08558e-08	0	2	P62195	0	1668	89.7	111.2	104.5	101.7	93.8	96.3	106.6	98.2	98.1	42.42	3	2.9352	55.0777
AAPSVTLFPPSSEELQANK	2xTMT6plex [N-Term; K19]	5.3976e-10	0	55	P0DOY2	0	2444.34	103	102.6	81.2	82.2	75.7	113.4	117.2	82.1	142.6	84.09	2	0.734652	49.7689
VQGGALEDSQLVAGVAFK	2xTMT6plex [N-Term; K18]	8.49035e-13	0	2	Q99832	0	2247.27	93.6	97.6	106.5	106.4	93.6	98.4	94.9	99.6	109.4	108.16	2	3.71455	56.7249
NADMSEEMQQDSVECATQALEK	2xTMT6plex [N-Term; K22]; 1xCarbamidomethyl [C15]	1.75889e-10	0	4	P63167	0	2972.37	102.9	93	101.5	105.5	111	100.7	95.3	91.2	98.9	101.55	3	-2.38537	55.7155
LEQLFQDEVAK	2xTMT6plex [N-Term; K11]	6.55872e-07	0	5	Q15149	0	1778.01	111.4	90.9	91.6	94	111.8	90.5	91.5	104.6	113.7	63.62	2	2.21717	56.7347
DQFGFINYEVGDSK	2xTMT6plex [N-Term; K14]	4.62631e-08	0	2	O75534	0	2077.06	91	104.8	103.4	96.5	107.2	99.3	94.8	102.6	100.4	64.62	2	0.594857	55.004
TDGALLVNAMFFKPHWDEK	3xTMT6plex [N-Term; K13; K19]; 1xOxidation [M10]	7.94942e-06	0	1	P50454	0	2922.58	84.1	99	89.4	130.2	109.2	93.7	91.9	100.5	102	13.59	4	8.40413	54.9285
TDGALLVNAMFFKPHWDEK	3xTMT6plex [N-Term; K13; K19]	2.55872e-09	0	6	P50454	0	2906.58	82	120	97.8	94.7	140.3	86.4	72.6	96.8	109.4	43	3	1.93877	62.5564
DFLAGGVAAAISK	2xTMT6plex [N-Term; K13]	6.31765e-09	0	17	P05141	0	1677.99	109.2	110	105.8	109.9	84.8	112.2	94.8	93.7	79.7	68.23	2	1.07128	54.9308
VYATILNAGTNTDGFK	2xTMT6plex [N-Term; K16]	1.92227e-08	0	2	P49327	0	2143.18	109	100.1	102.2	102.8	96.8	102.5	86.1	89.7	110.9	63.95	2	7.42272	55.0301
GAEEMETVIPVDVMR	1xTMT6plex [N-Term]; 1xOxidation [M]	4.30354e-05	0	6	Q99497	0	1920.96	91.2	98	92.9	94.6	105	92.7	131.6	96.7	97.4	52.1	2	1.54982	45.4733
MNEVISLWK	2xTMT6plex [N-Term; K9]	5.67557e-05	0	5	Q13813	0	1577.91	102.2	92.9	97.7	89	90.4	92.6	97.6	118.8	118.7	44.31	2	2.45466	58.8871
LKDLEALLNSK	3xTMT6plex [N-Term; K2; K11]	1.13171e-06	0	14	P02545	1	1931.21	104.7	88.8	99.2	83.8	109.9	96.5	91.1	106.8	119.1	46.77	2	2.3277	58.4444
DKAPGQLECETAIAALNSCLR	2xTMT6plex [N-Term; K2]; 2xCarbamidomethyl [C9; C19]	5.52166e-14	0	9	Q9Y490	1	2775.45	104.5	92.5	93.3	102.2	105.2	102.2	95.1	101.4	103.7	81.56	3	3.16216	51.9383
QVLNADSVEQSFVGLK	2xTMT6plex [N-Term; K16]	1.17935e-05	0	1	Q8WVT3	0	2192.23	102	108.1	104.6	100	94	102	93.1	97.1	99	39.78	3	9.21382	59.1125
MQLKPMEINPEMLNK	3xTMT6plex [N-Term; K4; K15]	3.25474e-06	0	4	P09936	0	2503.41	79.2	52.1	56.4	80.4	97.1	61.6	136.3	192.5	144.5	45.69	2	-0.501008	50.954
NHMDITTPPLPPVAPEVLR	1xTMT6plex [N-Term]	4.2281e-07	0	1	Q9NZB2	0	2326.28	103.5	94.1	93.4	95.3	105.1	93.6	103.9	103.1	107.9	36.25	3	3.50406	50.8618
KNFATSLYSMIK	3xTMT6plex [N-Term; K1; K12]	6.87745e-08	0	1	P08758	1	2090.23	101.9	88.5	99.8	95.5	110.4	92.6	95.6	99.2	116.5	48.46	3	5.09933	50.9116
VALNVSCANLLDKDIGSK	3xTMT6plex [N-Term; K13; K18]; 1xCarbamidomethyl [C7]	1.3682e-11	0	1	O75131	1	2604.5	97.2	106	108.9	100	79.8	102.1	93.5	117	95.5	44.75	3	1.43194	50.9447
YGYEIPVDMLCK	2xTMT6plex [N-Term; K12]; 1xCarbamidomethyl [C11]	6.9029e-07	0	5	P60900	0	1946.02	99	108.2	114.2	98.6	89.7	104.2	92.7	96.5	96.8	48.19	2	3.83045	59.2667
VEADVSLPSMQGDLK	2xTMT6plex [N-Term; K15]	2.76856e-06	0	1	Q8IVF2	0	2047.11	102.1	80.2	87.3	111.5	133	69.5	91.9	116.1	108.3	37.84	2	3.21361	50.9517
NLQEEIDALESR	1xTMT6plex [N-Term]	8.7693e-08	0	2	Q9NQP4	0	1645.86	99.2	101	100.7	98.5	96.5	98.5	99	99.3	107.2	52.76	2	-1.34861	50.9732
SLVQEMVGSFGK	2xTMT6plex [N-Term; K12]	1.96289e-07	0	4	O75643	0	1739.98	89.1	115.2	117.4	103.5	85.8	93.6	100.1	102.5	92.8	81.58	2	1.40152	59.385
IEGDMIVCAAYAHELPK	2xTMT6plex [N-Term; K17]; 1xCarbamidomethyl [C8]	1.60712e-08	0	3	P46777	0	2375.25	99	105.4	106.3	97.9	100.1	99.8	99.3	95.5	96.7	57.14	3	-4.93605	51.5879
AGLQDASGNLVPLEDVHIK	2xTMT6plex [N-Term; K19]	9.07355e-08	0	1	Q9UKK3	0	2434.37	101.8	88.6	102.4	95.8	90.7	116.2	102.3	97.3	104.8	37.57	3	1.32237	50.9824
VEGFPTIYFAPSGDKK	3xTMT6plex [N-Term; K15; K16]	2.00518e-07	0	1	P13667	1	2443.38	109.8	111.3	106.6	99.2	84.7	122.7	88.7	93.4	83.7	39.73	3	2.27218	50.9993
MKPWFEVGDENSGWSAQK	3xTMT6plex [N-Term; K2; K18]	3.78763e-09	0	2	O60763	0	2783.44	98.1	108.1	98.5	114.9	95.5	106.4	93	94.1	91.3	75.33	3	1.89678	49.93
GESGYVASEGFPNLYPPNK	2xTMT6plex [N-Term; K19]	1.0653e-05	0	1	Q15113	0	2484.28	100.2	99.5	87.2	102.9	107.4	104.5	90.9	100.1	107.2	25.19	3	-0.544353	50.7695
LEQGENVFLQATDK	2xTMT6plex [N-Term; K14]	7.91933e-09	0	4	P02746	0	2050.12	93.9	100.1	124.4	86	90.1	111.8	101.5	89.8	102.3	66.33	2	1.20401	49.9915
LTQEESFSVWDEHFK	2xTMT6plex [N-Term; K15]	8.69062e-06	0	1	O75122	0	2340.19	86.2	90.8	88.9	97.3	93.7	99.2	116.9	117.7	109.3	45.18	3	1.99254	51.044
SLPVPQLVPETEDEK	2xTMT6plex [N-Term; K15]	9.38039e-06	0	1	O00154	0	2139.19	90.2	107.7	98.9	101.4	95.7	94.3	97.7	105.3	108.9	35.56	3	2.76662	51.0631
FQTLVAQAVDK	2xTMT6plex [N-Term; K11]	2.13517e-06	0	1	Q13394	0	1677.99	78.8	119.9	103.5	84.5	69.7	96.9	99.5	145.4	101.7	54.29	2	2.16249	51.0799
VTEGLTDVILYHQPDDK	2xTMT6plex [N-Term; K17]	2.37899e-08	0	2	O60506	0	2401.3	98.3	107.2	115.9	94.5	96.5	108.3	92.5	100.1	86.7	63.89	3	2.81098	51.0869
GMITVTDPDLIEK	2xTMT6plex [N-Term; K13]	6.42042e-07	0	1	A0AVT1	0	1890.07	95.3	112.7	105.9	96.2	91	96.1	102.4	103.5	97	76.4	2	1.30323	51.1008
IVYEGGIDPILR	1xTMT6plex [N-Term]	1.5462e-05	0	3	P11678	0	1573.92	71.9	81.4	60.1	112.7	79	225.1	93.5	93.8	82.4	56.59	2	1.92447	51.1413
QNVAYEYLCHLEEAK	2xTMT6plex [N-Term; K15]; 1xCarbamidomethyl [C9]	1.40266e-09	0	3	P46940	0	2325.19	104	102.9	102	104.8	94.8	107.9	92.3	94.8	96.5	73.57	3	2.93171	51.1129
LLVCDLGNPMK	2xTMT6plex [N-Term; K11]; 1xCarbamidomethyl [C4]	1.68202e-06	0	6	P08648	0	1717.97	142.5	64	60.9	105.9	140.9	65.2	60	92.2	168.3	56.86	3	2.17688	51.146
VPEANSSWMDTVIR	1xTMT6plex [N-Term]	5.32713e-09	0	3	P10515	0	1833.94	110.6	102.7	99.8	99.5	87.9	103.4	104	104.2	88	66.53	2	1.55475	51.1246
GGENIYPAELEDFFHTHPK	2xTMT6plex [N-Term; K19]	3.35212e-05	0	1	Q96CM8	0	2659.36	97.5	104.5	96.7	110.9	87.4	99.3	108.2	94.4	101.1	20.82	4	1.99678	51.1269
DYGVLLEGSGLALR	1xTMT6plex [N-Term]	1.70657e-09	0	10	P30048	0	1691.95	103.8	101.8	100	103.4	94.3	102.9	98.2	99.9	95.7	59.22	2	3.08876	59.2029
SSLEGPTILDIEK	2xTMT6plex [N-Term; K13]	2.9068e-08	0	2	Q7L576	0	1860.07	96.6	97.4	102.7	92.5	101.2	101.9	94.7	105	108	75.97	2	3.75689	51.139
EKAPDFLPLLNK	3xTMT6plex [N-Term; K2; K12]	6.3139e-05	0	1	O75695	1	2072.27	94.7	104.7	111.5	96.3	95.4	101.7	101.5	102.2	91.9	27.31	3	1.609	51.1553
YFVQGMGYMPSASMTR	1xTMT6plex [N-Term]	2.03967e-07	0	1	Q92597	0	2054.97	87.9	103.5	91.8	92.2	102.9	103.7	115.4	91.1	111.4	49.09	2	2.17652	51.1674
SMLEVNYPMENGIVR	1xTMT6plex [N-Term]	1.08991e-07	0	3	P61160	0	1981.01	101.2	106.6	98.6	95.4	97.4	108.3	98.4	99.7	94.5	49.7	2	2.9145	50.053
AIAVTVQEMVTK	2xTMT6plex [N-Term; K12]	3.07245e-08	0	16	Q9Y490	0	1748.04	105.8	94.8	94.2	104	106	99.6	95.9	98.7	101	79.49	2	-2.71259	51.3582
FCFSNEFSTFTHK	2xTMT6plex [N-Term; K13]; 1xCarbamidomethyl [C2]	4.30081e-07	0	2	Q9Y3B3	0	2110.05	104.8	102.2	102.5	100.9	93.2	96.3	101	101.2	97.8	56.31	3	1.1135	49.7428
GNEFFCEVDEDYIQDK	2xTMT6plex [N-Term; K16]; 1xCarbamidomethyl [C6]	2.79618e-07	0	1	P67870	0	2466.15	88.5	105.5	96.9	109.2	90.3	97.1	93.1	110.1	109.4	59.94	2	0.628422	59.1554
LGTDQPLDQATISLQMGTNK	2xTMT6plex [N-Term; K20]	7.96999e-15	0	50	P51911	0	2589.4	107.1	88.8	103.6	125.7	137.1	99.9	91.9	77.8	68.1	107.8	2	1.87677	57.6344
LGTDQPLDQATISLQMGTNK	2xTMT6plex [N-Term; K20]; 1xOxidation [M16]	4.16155e-10	0	9	P51911	0	2605.39	104.9	90.5	98	118.8	129.1	96.9	95.1	85.1	81.6	96.46	2	2.97361	49.513
ANPPITHLGDEPK	2xTMT6plex [N-Term; K13]	6.18706e-06	0	1	O95425	0	1847.04	100.9	102	100	108.2	110.2	96.5	85.8	111.6	84.8	35.91	3	0.98007	21.5418
LDKGQIQEIVLVGGSTR	2xTMT6plex [N-Term; K3]	1.51208e-06	0	1	P54652	1	2271.34	101.9	76.1	78.6	119.3	124.9	97.6	99	90.6	112	12.46	3	3.63242	50.2175
LLQAGFSELK	2xTMT6plex [N-Term; K10]	1.24611e-05	0	2	Q9ULA0	0	1563.95	101.8	108	112.8	96.1	73	106.7	107.2	104.9	89.5	55.27	3	2.32416	50.2958
SLPIVFDEFVDMDFGTGAVK	2xTMT6plex [N-Term; K20]	2.62408e-08	0	2	P26640	0	2645.39	98.5	98.5	105.7	93.9	99.3	110.5	100.2	92.7	100.6	75.56	3	6.85754	79.0839
KNFESLSEAFSVASAAAVLSHNR	2xTMT6plex [N-Term; K1]	2.03099e-07	0	2	P04844	1	2893.56	95.1	94	99.1	101.8	106.1	103.4	99.4	99.3	101.9	34.12	4	4.2346	59.8969
SESVPPVTDWAWYK	2xTMT6plex [N-Term; K14]	6.28504e-07	0	8	P35613	0	2123.12	91.2	104	89.4	108.2	103.1	93.5	101.5	108.7	100.4	76.36	2	3.34548	60.0797
TTPATELDAWLAK	2xTMT6plex [N-Term; K13]	1.89511e-06	0	3	Q9H3H3	0	1875.06	93.3	106.3	90.8	97.8	104.3	98.7	101.6	101.9	105.4	63.53	2	-2.99124	59.4465
AMGNLQIDFADPSR	1xTMT6plex [N-Term]	6.76364e-09	0	6	P04899	0	1763.89	91.2	95.4	105.1	94.9	101.2	95.5	110.8	106.1	99.8	74.81	2	0.852207	50.2865
KWDTCAPEVILHAVGGK	3xTMT6plex [N-Term; K1; K17]; 1xCarbamidomethyl [C5]	4.69304e-06	0	1	O95861	1	2568.46	97	119.4	100.4	113.6	79.9	97.5	91.2	103.1	97.8	14.6	4	1.7644	50.3312
GDSIDQCALIQSIK	2xTMT6plex [N-Term; K14]; 1xCarbamidomethyl [C7]	3.06048e-09	0	19	P12111	0	2006.1	101.8	82.9	90.9	87.8	98.3	100.6	115.1	109.5	113.1	83.84	2	1.78628	49.5937
WQLSVATEQPELEGPR	1xTMT6plex [N-Term]	1.15954e-05	0	1	Q9NR30	0	2069.09	87	108.7	122.4	91.8	93.9	108.1	102.2	94.4	91.5	49.39	2	1.88248	50.3833
DTSEDIEELVEPVAAHGPK	2xTMT6plex [N-Term; K19]	6.21083e-09	0	3	Q99460	0	2494.31	97.4	104.1	92.1	107.6	98.6	98.9	101.3	95.1	104.9	54.18	3	1.83251	49.781
LKGEIDASVPELEGDLR	2xTMT6plex [N-Term; K2]	6.31188e-07	0	3	Q09666	1	2299.29	108.4	93.4	93.2	89.8	117.1	91.5	102.5	100.7	103.4	34.25	3	2.7523	50.7411
LSEIVTLAK	2xTMT6plex [N-Term; K9]	4.71431e-05	0	2	Q9P2R7	0	1431.92	103.5	102.8	98.9	98.1	91	96.4	96.2	112.2	100.9	50.05	2	2.00357	50.4309
EELQLLQEQGSYVGEVVR	1xTMT6plex [N-Term]	1.14224e-07	0	3	P62195	0	2305.22	85.6	100.3	108.5	90.6	98.2	101.8	100.6	101.6	112.8	48.59	3	2.52475	59.7477
IAYQLAVEAESEQK	2xTMT6plex [N-Term; K14]	3.67494e-08	0	2	P35606	0	2037.13	104.5	95.8	100.8	109.3	94	104.1	94.4	99.9	97.3	71.82	2	1.93554	50.5324
ASNLENSTYDLYTIPK	2xTMT6plex [N-Term; K16]	2.77244e-07	0	2	P53621	0	2287.22	102	106.2	101.8	114.3	98.3	105	88.8	84.8	98.9	73.27	2	3.42305	50.4546
LGLSTLGELK	2xTMT6plex [N-Term; K10]	2.67377e-05	0	4	O43399	0	1488.94	99.6	116.2	95.9	99.3	87.9	105.1	99.9	99.4	96.7	44.5	2	4.72821	51.8461
SSAIVEIFSK	2xTMT6plex [N-Term; K10]	5.49277e-06	0	3	Q9UHB6	0	1538.92	113.3	123.3	103.8	122.1	86.2	118.5	94.9	86.8	51.1	64.1	2	1.62902	49.712
TFSVWYVPEVTGTHK	2xTMT6plex [N-Term; K15]	2.27875e-07	0	9	P21333	0	2209.21	107	94.6	85.7	110	113.3	93.7	96.2	95.6	103.8	57.44	2	0.154479	52.0306
SLEEAQEWLK	2xTMT6plex [N-Term; K10]	9.38039e-06	0	2	Q9NTX5	0	1690.94	110.4	100.2	106.6	100.2	78.7	108	89.9	104.8	101.2	52.35	2	3.01328	50.715
LGVQDLFNSSK	2xTMT6plex [N-Term; K11]	6.47538e-07	0	5	P30740	0	1665.96	100.5	107.7	103.7	104.8	74.4	118.4	106.8	97.9	85.7	74.31	2	4.01509	50.6866
IQNSGDFYDLYGGEK	2xTMT6plex [N-Term; K15]	2.68062e-08	0	1	P29350	0	2164.1	69.8	160.3	167.9	78.9	53.6	98.9	105.1	90.8	74.7	72.57	2	0.77534	50.6721
IFYPETTDIYDR	1xTMT6plex [N-Term]	4.40293e-06	0	2	P46940	0	1761.89	103.5	97.1	94.3	100.9	103	103.1	96.3	95.6	106.2	36.48	2	3.88759	50.6819
ASPSEVVFLDDIGANLKPAR	2xTMT6plex [N-Term; K17]	1.50056e-07	0	2	P34913	0	2557.44	107.4	103	91.7	102.2	83.9	100.5	123.8	117.6	69.9	18.65	3	1.57155	59.3897
FQFVGIENIHVMR	1xTMT6plex [N-Term]	1.13523e-05	0	1	Q9Y217	0	1818.99	102.8	99.7	98.2	95.5	102.2	87.6	112.5	99.5	102	38.84	3	2.17833	50.6959
DLIGIDNLVVPGR	1xTMT6plex [N-Term]	4.01914e-08	0	3	Q9Y4F1	0	1609.95	99.7	97.4	89.9	111.6	100.4	109.6	100.2	90.7	100.5	55.7	2	3.84403	59.3543
SIVVSPILIPENQR	1xTMT6plex [N-Term]	1.31374e-06	0	4	P55290	0	1794.07	98.5	105.6	95.9	86.2	107.4	99.7	102.9	103.7	100	45.88	2	5.6481	48.922
YVWLVYEQDRPLK	2xTMT6plex [N-Term; K13]	6.56634e-06	0	5	P30086	0	2167.23	93.6	108.3	99.2	98.9	86.9	100.3	99.2	111	102.7	52.11	2	1.42341	50.4378
GAGYTFGQDISETFNHANGLTLVSR	1xTMT6plex [N-Term]	2.2539e-12	0	1	P62714; P67775	0	2884.44	103.9	97.5	89.5	95.3	126.6	84.1	112.6	82.7	107.7	91.59	3	3.22391	59.0678
SQLDIIIHSLK	2xTMT6plex [N-Term; K11]	1.99665e-07	0	6	P13010	0	1725.07	90.9	121.3	116.8	89.2	83.7	99.3	91.4	111.3	96.1	78.9	2	0.256154	50.1573
HELLQPFNVLYEK	2xTMT6plex [N-Term; K13]	1.22194e-06	0	3	Q9UQ80	0	2088.19	98.2	115.9	125.5	86.1	84.2	101.5	90.3	103.4	94.8	53.04	3	1.89148	51.2051
LGLEDFESLK	2xTMT6plex [N-Term; K10]	3.5986e-05	0	3	Q15208	0	1608.92	92.5	98.7	97.2	97	108.3	105.8	103.2	96.8	100.3	29.01	2	4.29813	58.9016
YCGDYDSFFESK	2xTMT6plex [N-Term; K12]; 1xCarbamidomethyl [C2]	4.71304e-06	0	2	Q9UJC5	0	1975.91	96.5	92	106.7	110.2	94.9	100.2	98	98.9	102.5	38.02	2	-2.75889	51.9515
WGLGGTCVNVGCIPK	2xTMT6plex [N-Term; K15]; 2xCarbamidomethyl [C7; C12]	1.24438e-08	0	2	Q16881	0	2076.11	110.1	102	101.6	110.3	97.1	99.7	100.7	93.8	84.8	76.25	2	-0.0622178	50.394
GNSIIMLEALER	1xTMT6plex [N-Term]	1.09845e-06	0	5	A8MWD9	0	1574.88	97	107.9	107.8	97.7	90.7	102.2	99.8	101.8	95.1	40.93	2	2.96015	52.0321
AEQEPTAEQLAQIAAENEEDEHSVNYKPPAQK	1xAcetyl [N-Term]; 2xTMT6plex [K27; K32]	1.87297e-07	0	2	P52565	0	4065.01	93.8	93.3	109.2	96.4	103.4	110.1	101.7	95.5	96.5	41.06	3	0.862687	52.0912
LQEAQLELADIK	2xTMT6plex [N-Term; K12]	6.61857e-08	0	5	O60237	0	1829.08	105	92.7	83.4	118.5	119.8	97.4	93.6	95.4	94.2	79.5	2	1.72504	52.1457
YSEVFEAINITNNEK	2xTMT6plex [N-Term; K15]	1.9805e-08	0	2	P68400	0	2229.18	95.9	113.3	103.4	104.2	90.9	101.6	86.5	105.3	98.8	59.7	2	2.68838	58.5155
EVGVYEALKDDSWLK	3xTMT6plex [N-Term; K9; K15]	2.48349e-09	0	13	P40925	1	2439.37	92.9	107.6	92.8	112	95.6	98.8	86.2	112.4	101.7	70.02	2	-0.504928	58.6504
VIDFDENTALDDAEEESFRK	2xTMT6plex [N-Term; K20]	1.53403e-09	0	1	Q14257	1	2801.39	102.4	108.7	99.9	110.2	99.3	104.1	87.3	89.7	98.5	33.89	3	6.95111	58.2596
IHLFDIDVPGK	2xTMT6plex [N-Term; K11]	4.02682e-05	0	2	Q9NQR4	0	1712.01	79.5	106.8	94	93.8	87.6	109.7	120.2	94.7	113.8	42	3	-2.15683	51.2562
CLCYDGFMASEDMK	2xTMT6plex [N-Term; K14]; 2xCarbamidomethyl [C1; C3]	7.14234e-07	0	1	P35555	0	2184.98	81.4	100.8	118.6	74.6	132.6	79.4	119.2	70.4	123.1	54.86	2	-0.508771	52.1881
AAVAWEAGKPLSIEEIEVAPPK	3xTMT6plex [N-Term; K9; K22]	9.65218e-14	0	11	P11766	0	2992.73	101	100.2	94.5	101.7	94.4	101.9	98.9	107.9	99.6	89.69	2	0.276044	58.5935
LEYCEALAMLR	1xTMT6plex [N-Term]; 1xCarbamidomethyl [C4]	7.98325e-06	0	2	P14868	0	1597.83	98.4	101.6	95.4	101.4	109.3	100.1	105.7	94.1	94	16.47	2	1.8194	58.814
IFVFEPPPGVK	2xTMT6plex [N-Term; K11]	3.17484e-05	0	6	Q14204	0	1688.02	102.4	109.2	100.5	106	97	98.2	86.1	98.2	102.5	40.9	2	0.788694	58.9017
MINLSVPDTIDER	1xTMT6plex [N-Term]	2.55339e-06	0	6	P13796; P13797	0	1731.91	84	116.9	138.7	80.5	81.1	96.6	119.4	97.2	85.6	59.14	2	1.75697	51.1711
QMEQISQFLQAAER	1xTMT6plex [N-Term]	2.0675e-09	0	10	P37802	0	1907.98	102.9	103.4	110.2	91.1	92.1	105.5	102	87	105.7	63.79	3	3.03432	58.6958
AYHEQLSVAEITNACFEPANQMVK	2xTMT6plex [N-Term; K24]; 1xCarbamidomethyl [C15]	4.96167e-13	0	25	P68366	0	3208.62	93.3	96.6	90.8	99.5	110.8	94.4	96.3	105.2	113	104.4	2	0.414675	52.437
EVSFDVELPK	2xTMT6plex [N-Term; K10]	1.58591e-05	0	1	Q06033	0	1620.92	108.5	85.6	84.4	106.8	109.7	106	106.7	73.6	118.7	31.46	2	0.500855	52.4015
DYAGVFSDAGLTFTSSSGQQTAQR	1xTMT6plex [N-Term]	1.19951e-05	0	1	P01024	0	2723.31	92.9	96.6	93.5	88.5	104.1	97.5	122.5	94.8	109.5	13.12	3	-3.79101	58.0137
YLLETSGNLDGLEYK	2xTMT6plex [N-Term; K15]	1.82769e-10	0	2	P43490	0	2173.18	102.8	107.7	111.4	95.4	86.9	119.4	93.9	92	90.5	68.72	2	4.81942	57.9424
DTTINEIEDTFR	1xTMT6plex [N-Term]	9.38214e-07	0	1	Q16864	0	1682.84	93	90.8	105.5	90.4	111.2	99.6	112.3	101.1	96.2	42.38	2	-1.17792	52.5223
MVYWTDITEPSIGR	1xTMT6plex [N-Term]	2.22121e-07	0	6	P14543	0	1896.97	106.1	93.9	84.5	111.5	105.1	92.4	98.9	103	104.5	47.54	2	1.93224	59.8751
KPPVPLDWAEVQSQGEETNASDQQNEPQLGLK	3xTMT6plex [N-Term; K1; K32]	2.6353e-08	0	1	Q9UBT2	0	4220.21	107.3	108	123.5	79	88.1	101.1	107.2	87.2	98.7	37.15	4	4.58574	57.8809
VDINAPDVGVQGPDWHLK	2xTMT6plex [N-Term; K18]	1.72179e-10	0	7	Q09666	0	2418.32	109.6	92.9	101.7	103.2	119.2	103.1	90.4	100.1	79.9	73.8	2	5.34976	52.1302
EKPSYDTETDPSEGLMNVLK	3xTMT6plex [N-Term; K2; K20]	9.12214e-11	0	3	Q9HB71	0	2940.55	96.3	111.3	118.2	100.1	92.3	106.7	86.8	96.5	91.8	54.59	3	-0.466644	52.6145
SPQPPVEEEDEHFDDTVVCLDTYNCDLHFK	2xTMT6plex [N-Term; K30]; 2xCarbamidomethyl [C19; C25]	3.46448e-10	0	1	Q00839	0	4093.88	80.7	118.6	125.8	95.5	71.8	95.8	77.4	89.1	145.3	46.25	4	2.23217	57.8763
MNVFDTDLQALSR	1xTMT6plex [N-Term]	2.22212e-08	0	2	Q93084	0	1738.9	112.7	96.4	111	115.9	101.2	112.5	99.5	90.1	60.8	43.26	2	3.74823	58.2408
DIISIAEDEDLR	1xTMT6plex [N-Term]	2.49217e-07	0	4	P12956	0	1617.85	87.8	108.1	102.1	95.2	104.7	99.6	101.6	95.9	105	61.38	3	2.79709	52.0971
TSSAETPTIPLGSAVEAIK	2xTMT6plex [N-Term; K19]	1.92971e-07	0	6	Q16891	0	2330.32	101.6	104.8	101.6	106.9	96.5	104.4	100.8	94.4	89.1	52.44	2	1.84811	52.8394
AYHEQLTVAEITNACFEPANQMVK	2xTMT6plex [N-Term; K24]; 1xCarbamidomethyl [C15]	7.26939e-08	0	1	Q9BQE3	0	3222.63	100.1	92.1	122.1	98.1	100.6	104.4	100.9	87.9	93.8	26.77	4	1.41948	52.8632
QITQVYGFYDECLR	1xTMT6plex [N-Term]; 1xCarbamidomethyl [C12]	2.98909e-06	0	1	P62714; P67775; P60510	0	2021	81.6	113.5	104.9	86.6	94.1	97.3	86.7	124.3	111.1	35.68	2	3.11479	52.3186
GLHVVEVTYDDVPIPNSPFK	2xTMT6plex [N-Term; K20]	8.70115e-10	0	3	O75369	0	2684.47	92.7	115.1	101.1	101.2	97.5	98.4	102.4	100.9	90.8	60.33	3	5.49099	58.5253
GWVTDGFSSLK	2xTMT6plex [N-Term; K11]	6.31995e-06	0	2	P02656	0	1654.92	72.4	79.7	116.6	100.7	111.4	86	103.4	127.4	102.4	50.68	3	3.15125	51.8065
EAAASGLPLMVIIHK	2xTMT6plex [N-Term; K15]	2.10806e-06	0	1	O95881	0	2008.2	101.8	100.2	103.4	101.4	105.4	103.3	85.5	99	100.1	16.19	3	0.481642	51.7996
FIADQLDHLNVTK	2xTMT6plex [N-Term; K13]	1.55932e-05	0	1	Q9BQC6	0	1972.13	104.9	120.3	109.7	101.8	84.5	113.1	94.9	92.3	78.6	45.09	3	1.68224	48.9267
TNYLGLLAINQR	1xTMT6plex [N-Term]	1.03043e-06	0	1	P11678	0	1604.93	61	86.9	65.5	132.8	56	252.5	81.4	86.1	77.8	55.36	2	1.91395	51.2289
QTQVSVLPEGGETPLFK	2xTMT6plex [N-Term; K17]	1.06316e-09	0	11	P06396	0	2288.29	116.5	77.6	76.8	99.8	125.1	91.3	93	98.7	121	75.89	3	1.53675	51.6482
LSTLVETTLK	2xTMT6plex [N-Term; K10]	2.88899e-06	0	2	P53041	0	1562.98	91.7	104.8	90.3	116.5	92.7	91.9	85.8	98.7	127.5	62.4	2	1.35702	51.2359
VLDPFTIKPLDR	2xTMT6plex [N-Term; K8]	5.7469e-07	0	7	P29401	0	1872.14	105.2	112.1	112.8	102.1	76.3	106.1	100.6	100.5	84.3	47.67	3	0.656167	52.7102
YVDILPYDYNR	1xTMT6plex [N-Term]	3.62874e-05	0	2	P08575	0	1659.86	79.8	118.5	155.3	79	72.4	102.8	107.6	96.9	87.7	41.78	2	2.2613	50.4108
EPFLSCCQFAESLR	1xTMT6plex [N-Term]; 2xCarbamidomethyl [C6; C7]	1.69081e-07	0	3	P0C0L4; P0C0L5	0	1972.95	125.9	93.2	113.4	90	98.3	98.1	116.6	74.3	90.3	27.57	2	1.36823	50.1289
QELEEILHEMEAR	1xTMT6plex [N-Term]	1.02278e-08	0	7	P35749	0	1855.94	101.4	88.1	85	109.7	117.3	93.9	99.1	100.3	105.3	72.69	3	2.39161	59.5463
TSVLEMIAQAR	1xTMT6plex [N-Term]	3.46934e-06	0	2	O60313	0	1447.81	102.8	102.2	88.5	103.5	108.1	96.2	95.4	105.4	97.9	22.02	2	0.335301	51.3095
MVIITGPPEAQFK	2xTMT6plex [N-Term; K13]	1.2514e-05	0	1	Q9Y6M1	0	1889.1	103.9	144.5	90.5	138.6	92.1	110.9	82.3	80	57.1	73.68	2	-1.40512	51.3356
VPAAYAGSLCGLCGNYNQDPADDLK	2xTMT6plex [N-Term; K25]; 2xCarbamidomethyl [C10; C13]	2.97258e-11	0	2	Q9Y6R7	0	3127.52	98.8	98.9	106	146.6	72.5	120	97.6	80.8	78.9	96.05	3	3.79607	58.9634
DENYYQLEELAFR	1xTMT6plex [N-Term]	1.63957e-06	0	1	Q9UPN3	0	1918.94	90.5	100.2	106.1	101.5	111	93	85	105.1	107.6	39.6	2	5.14154	58.935
FINLQPSTLTDK	2xTMT6plex [N-Term; K12]	3.51393e-06	0	1	Q8NBU5	0	1835.07	108.8	98.1	104.7	103	89.7	95.9	95.5	100.1	104.2	52.42	2	0.225732	51.3826
LVSIGAEEIVDGNAK	2xTMT6plex [N-Term; K15]	2.63809e-11	0	14	O43707	0	1973.13	109	100.8	100.4	107.4	100.4	100.5	96.6	89.3	95.7	81.96	2	1.52444	51.7728
ELISMIQVVK	2xTMT6plex [N-Term; K10]	1.8619e-05	0	2	P08575	0	1618	89.4	113.4	144.3	80.9	73.7	99.6	106.7	97.7	94.3	46.83	3	5.43561	58.9065
DAIAALGLLQK	2xTMT6plex [N-Term; K11]	1.64043e-05	0	1	A5YKK6	0	1570.99	90.3	117.1	119.3	98.1	93.6	107.5	84.2	99	90.8	44.81	3	2.92018	58.9042
WGTPVPLEGFEDK	2xTMT6plex [N-Term; K13]	5.38005e-05	0	2	P56192	0	1933.05	95.3	103.7	100.6	101.1	91.1	98.5	104.5	99.4	105.7	40.72	2	4.8788	58.8758
ADSPSIDYAELLQHFEK	2xTMT6plex [N-Term; K17]	1.76446e-07	0	1	Q08AM6	0	2421.27	94.4	106	96.1	95.6	87.3	82.5	144.1	89.8	104.2	66.82	3	0.388534	62.5233
SNSELEDEILCLEK	2xTMT6plex [N-Term; K14]; 1xCarbamidomethyl [C11]	7.24036e-06	0	1	Q96PC5	0	2137.11	102.2	103.7	104.9	103	86.2	104.9	100	103.1	92.2	34.41	3	4.06761	58.5984
HQILEQAVEDYAETVHQLSK	2xTMT6plex [N-Term; K20]	3.65147e-14	0	3	Q01082	0	2796.49	100.8	95.2	103.6	93.2	94.1	94.2	104.1	102.2	112.5	95.55	3	6.23131	58.8166
IATSLDGFDVASVQQQR	1xTMT6plex [N-Term]	1.04889e-07	0	2	O60664	0	2064.09	98.5	98.3	96.4	101.6	95.9	92.7	99.2	110.8	106.6	57.09	3	1.66612	50.8811
EYQLNDSAAYYLNDLER	1xTMT6plex [N-Term]	1.08607e-09	0	3	P04899	0	2306.11	89.7	101.3	112.4	91.5	101.9	94.9	101	106.2	101.2	67.49	2	-0.742931	59.0768
LQEALDAEMLEDEAGGGGAGPGGACK	2xTMT6plex [N-Term; K26]; 1xCarbamidomethyl [C25]	1.61513e-10	0	1	Q1KMD3	0	2961.43	83.7	111.5	124.1	96.7	89.5	114.6	113.3	93.7	73	111.55	2	0.986028	58.7667
APDVEGQGLDWSLK	2xTMT6plex [N-Term; K14]	1.54004e-08	0	6	Q09666	0	1973.07	109.9	97.9	96	103.8	120	99.5	89.2	98.4	85.4	64.77	2	-2.67255	52.927
APLVCLPVFVSR	1xTMT6plex [N-Term]; 1xCarbamidomethyl [C5]	2.54241e-05	0	3	Q9H0W9	0	1586.93	100.4	103.4	99.3	102.7	99.2	95.2	102.3	94	103.6	36	3	5.61751	58.852
DTEGLIQEINDLR	1xTMT6plex [N-Term]	2.26906e-07	0	2	Q86W92	0	1744.93	105.4	89.7	95.4	100.3	100.3	92.1	102	104.2	110.6	42.23	2	4.85297	58.8972
GVLTGPEYEALDALPDAER	1xTMT6plex [N-Term]	2.87134e-05	0	2	O60936	0	2245.15	91.5	102.8	105.5	100.4	99.4	94	94.1	104.5	107.7	45.13	2	3.96765	58.9112
GVNIGGAGSYIYEKPLAEGPQVTGPIEVPAAR	2xTMT6plex [N-Term; K14]	1.16397e-12	0	3	P52943	0	3669.01	98.6	99.3	86	130.9	130.2	98.3	97.4	82.8	76.4	64.8	4	5.47091	59.2759
WGTIEVENTTHCEFAYLR	1xTMT6plex [N-Term]; 1xCarbamidomethyl [C12]	2.25072e-08	0	2	Q9UHD8	0	2455.19	95.9	99.2	95.6	108.6	106.3	103.1	101.1	91.5	98.8	56.73	3	-3.84559	51.4777
VVSNTIEPLTLFHK	2xTMT6plex [N-Term; K14]	3.68235e-06	0	1	P78559	0	2056.22	87.5	116.8	88.6	92.3	111.8	106.3	95.9	93.6	107.2	37.3	3	0.82792	51.4563
AIVAIENPADVSVISSR	1xTMT6plex [N-Term]	9.16111e-11	0	9	P08865	0	1970.11	103.7	97	104.3	109.2	96.3	106.4	99.8	91.9	91.3	63.12	2	0.627207	51.5108
KDLYANTVLSGGSTMYPGIADR	2xTMT6plex [N-Term; K1]; 1xOxidation [M15]	3.49009e-07	0	1	Q562R1	1	2803.47	96.3	99	97	106.3	109	99.6	85.6	92.2	115	28.16	3	9.69369	51.527
GAEEMETVIPVDVMR	1xTMT6plex [N-Term]	8.51146e-08	0	6	Q99497	0	1904.97	99.3	110.1	96	94.1	98.3	104.9	109.4	89.4	98.6	56.16	2	2.48197	55.2776
NLQNNAEWVYQGAIR	1xTMT6plex [N-Term]	2.6353e-08	0	3	P04114	0	2005.05	92.1	85.9	129.2	84.1	88.7	108.4	126	87.2	98.3	56.07	2	2.33699	44.2666
IESLPPLLIGK	2xTMT6plex [N-Term; K11]	5.33592e-05	0	2	Q8N9N7	0	1638.06	102.6	94.7	107.6	99.3	95.8	96.1	101.2	93.2	109.4	35.68	3	4.34756	63.1675
TSMCSIQSAPPEPATLK	2xTMT6plex [N-Term; K17]; 1xCarbamidomethyl [C4]	7.0216e-07	0	1	P20810	0	2276.2	91.3	104	84.4	90.6	119.4	87.1	103.5	89.8	129.9	39.62	3	-0.224756	38.0604
LDDTVHVVIATPGR	1xTMT6plex [N-Term]	1.60649e-07	0	1	P26196	0	1721.97	88.2	100.9	105.1	86.9	104.9	95.1	114.1	105.9	98.9	46.96	2	-2.46399	38.0888
MPTTQETDGFQVK	2xTMT6plex [N-Term; K13]	8.15453e-06	0	2	Q92925	0	1940.02	89.6	106.9	111.3	87.3	91.6	106.1	119.6	90.2	97.4	43.58	2	2.27083	38.1503
TYPVQEYFLEDCIQMTHFVPPPK	2xTMT6plex [N-Term; K23]; 1xCarbamidomethyl [C12]	1.39075e-09	0	2	Q08211	0	3297.67	103.6	99.1	105.8	112.4	92.7	101.1	93.6	93.9	97.9	72.14	3	1.51024	68.3305
VLVHPPQDGEDEPTLVQK	2xTMT6plex [N-Term; K18]	1.99185e-05	0	1	Q16740	0	2459.35	102.4	96.8	105.3	104.1	90.8	105.6	105	94.4	95.5	45.37	3	5.47553	38.174
TEMSEVLTEILR	1xTMT6plex [N-Term]	1.20641e-06	0	1	O43615	0	1649.9	103.7	102.9	101.2	129.1	87.2	99.9	91.8	94.9	89.3	32.3	2	8.34848	68.1814
SLPGAEDYIK	2xTMT6plex [N-Term; K10]	1.26739e-05	0	2	O75718	0	1550.88	93	107.5	94.8	97.3	134.9	87.1	84.2	88.1	113.1	42.53	2	4.69167	37.1719
AVTELGRPDAEYWNSQK	2xTMT6plex [N-Term; K17]	1.70366e-06	0	4	P01911; P13760	0	2422.28	50.8	143.4	137.7	84.8	60.7	124	104.2	88	106.3	21.69	3	2.60053	38.2285
YTQVLWSGSEDQR	1xTMT6plex [N-Term]	2.00027e-05	0	1	P26006	0	1797.9	100.8	106.2	102.5	83.6	89.4	111.9	97.2	116.1	92.2	40.23	2	1.15708	38.2378
SWVNQMESQTGEASK	2xTMT6plex [N-Term; K15]	7.06322e-11	0	5	P46940	0	2140.07	103.7	100.2	100	100.6	95.2	107.8	102.1	92	98.4	101.18	2	2.40583	38.2476
QPFVQGLALYTPVVLPR	1xTMT6plex [N-Term]	2.3189e-08	0	2	P01019	0	2127.25	90.2	94.7	102.7	96	112.9	106.3	108.6	92.7	96	43.26	3	-2.28663	68.1716
DIASGLIGPLIICK	2xTMT6plex [N-Term; K14]; 1xCarbamidomethyl [C13]	3.67626e-09	0	7	P00450	0	1928.17	103.9	84.2	128.9	65.1	102.9	101.1	153.3	61.1	99.4	75.08	2	1.12729	68.1077
YMDGMTVGVVR	1xTMT6plex [N-Term]	2.00871e-05	0	3	P23142	0	1456.75	120.1	84.8	84.7	103.5	127.7	89.8	85.1	94	110.4	36.62	2	2.58173	37.2785
LVPELDTIVPLESTK	2xTMT6plex [N-Term; K15]	1.89358e-05	0	3	P05166	0	2112.26	105.6	102.7	95.5	103.4	91.5	105.3	106.2	98.8	90.9	61.29	3	3.33038	68.0863
YVDLGGSYVGPTQNR	1xTMT6plex [N-Term]	2.84549e-08	0	2	P27338	0	1854.95	88.8	88.1	93.5	86.5	120.4	77.4	85.7	143.1	116.4	50.56	2	2.11514	38.0534
HGGEDYVFSLLTGYCEPPTGVSLR	1xTMT6plex [N-Term]; 1xCarbamidomethyl [C15]	7.65649e-10	0	2	P08574	0	2883.42	104.1	91.6	93.5	90.6	101	91.4	109	115.2	103.7	57.85	3	1.68315	68.6462
AGESVELFGK	2xTMT6plex [N-Term; K10]	1.37353e-05	0	16	Q15746	0	1494.86	100.4	96.3	95.9	99.9	104.7	99.4	97.6	105.3	100.4	48.53	2	5.09216	38.3729
NMITGTAPLDGCILVVAANDGPMPQTR	1xTMT6plex [N-Term]; 1xCarbamidomethyl [C12]	1.80446e-10	0	2	P49411	0	3041.54	88.6	111.1	106	99.3	101.8	92.7	107.3	95.8	97.5	74.51	3	0.803645	67.6762
SAQALVEQMVNEGVNADSIK	2xTMT6plex [N-Term; K20]	6.70622e-09	0	2	P11532	0	2561.36	101.5	88.1	83.7	112.4	104.7	101.9	106.8	101.2	99.7	56.97	3	2.74565	68.2522
EEVVGVAQAINK	2xTMT6plex [N-Term; K12]	1.75017e-08	0	1	O76074	0	1715.01	99.1	98.8	91	91	112.6	89.8	91.2	116	110.5	68.91	2	1.81894	38.4036
WVTYFNKPDIDAWELR	2xTMT6plex [N-Term; K7]	3.39628e-06	0	1	P20674	0	2511.34	111.7	114.6	96.8	135.6	83.2	114.8	79.6	83.8	79.9	5.66	3	1.17086	67.5578
VMVLDFVTPTPLGTR	1xTMT6plex [N-Term]	1.24825e-06	0	3	Q16881	0	1875.06	89	88.7	89.1	95.8	103.1	110.4	110.6	98.5	114.7	44.59	2	0.109455	67.5508
ILPVLCGLTVDPEK	2xTMT6plex [N-Term; K14]; 1xCarbamidomethyl [C6]	2.01157e-06	0	2	Q96KG9	0	2012.19	101.8	100.9	109.3	92.3	109.4	98	96.6	92	99.7	53.41	3	2.3723	67.2269
LPTTGMTITK	2xTMT6plex [N-Term; K10]	5.31398e-05	0	1	Q14155	0	1520.91	98	105.1	111	103.5	99.9	100.6	86.9	98.7	96.2	36.2	2	4.69277	38.4344
LSEVLQAVTDHDIPQQLVER	1xTMT6plex [N-Term]	2.41132e-10	0	3	Q93009	0	2519.37	92.7	107.5	102	87.2	97.9	104.7	112.9	96.4	98.7	55.88	3	3.74744	67.693
LAEGFPLPLLK	2xTMT6plex [N-Term; K11]	5.02353e-06	0	5	P18428	0	1656.05	134.2	111.2	88.2	69.6	127	98.2	107.5	80.3	83.8	58.59	2	0.626231	68.1629
APSYLEISSMR	1xTMT6plex [N-Term]	6.49712e-05	0	1	P78347	0	1482.78	98.7	96.5	105.8	89.5	99.2	103.6	102.3	104	100.3	35.06	2	3.30343	38.4726
LGDVYVNDAFGTAHR	1xTMT6plex [N-Term]	1.39124e-10	0	8	P07205; P00558	0	1863.96	98.7	101.6	96.4	99	96.4	101.5	99.1	103.2	104	65.92	3	2.34401	38.0102
YEIMDGAPVK	2xTMT6plex [N-Term; K10]	2.33745e-05	0	1	O75436	0	1580.88	105.4	103.8	100.4	101.5	94.8	106	91.1	93.9	103.2	32.05	2	3.74802	38.4865
LDTSQWPLLLK	2xTMT6plex [N-Term; K11]	2.82814e-06	0	3	O60832	0	1772.07	97.1	112.5	119.4	93.6	82.4	103.9	99.1	106	86	55.82	2	6.45455	68.0869
FGQDIISPLLSVK	2xTMT6plex [N-Term; K13]	4.01011e-05	0	4	Q8WVM8	0	1875.14	88.7	93.2	87.8	96.8	83.7	124.3	117.9	110.3	97.4	56.37	2	5.91836	68.5063
VSEDLNQAFK	2xTMT6plex [N-Term; K10]	3.17484e-05	0	2	Q93034	0	1608.9	95	106.9	95.7	102	104.3	90.7	100.5	104.2	100.8	32.42	2	3.46711	38.5033
AVEGCVSASQAATEDGQLLR	1xTMT6plex [N-Term]; 1xCarbamidomethyl [C5]	5.47093e-12	0	4	Q9Y490	0	2291.15	97.5	90.3	97.9	89.5	104	92.3	112.5	104.4	111.5	85.35	2	-0.613033	38.039
VVDGAVGAQWLAEFR	1xTMT6plex [N-Term]	5.07834e-05	0	2	P10515	0	1847	104.7	90.6	94.4	109.4	98	103.2	107.3	99.5	93	17.35	3	8.03943	72.6385
FDGGEEVLISGEFNDLR	1xTMT6plex [N-Term]	3.86785e-08	0	2	Q16698	0	2126.06	94.3	104	97.2	102.1	106.9	96.8	109	97.6	92	61.2	2	-0.104982	69.2522
MWDPHNDPNAQGDAFK	2xTMT6plex [N-Term; K16]	7.17284e-07	0	2	P08621	0	2301.11	95.5	118.3	110.4	95.9	91	99.2	96.1	98.9	94.6	63.84	3	2.28392	37.2565
VDVIPVNLPGEHGQR	1xTMT6plex [N-Term]	1.06239e-07	0	9	P02751	0	1859.03	110.7	82.1	91.9	88.8	112.4	89	114	93.2	117.8	50.34	2	1.42072	37.8215
GIDVQQVSLVINYDLPTNR	1xTMT6plex [N-Term]	1.86309e-06	0	7	P60842; Q14240	0	2373.3	93.4	96.5	95.1	102.5	107.6	100.4	106.6	96.6	101.3	42.32	3	3.07752	69.8412
ASLLDDYQLPEILR	1xTMT6plex [N-Term]	1.84729e-06	0	1	Q9H2U1	0	1875.04	98.6	99	96.5	94.9	100.5	100.7	116	92.2	101.6	35.02	2	2.62194	69.2121
LVSQDNFGFDLPAVEAATK	2xTMT6plex [N-Term; K19]	4.65266e-12	0	6	Q01082	0	2480.34	99.9	95.5	98.9	89.3	95	88.3	99.1	113	121	104.05	2	1.21614	69.3114
ATLTLAMADWLR	1xTMT6plex [N-Term]	5.12214e-07	0	6	O15061	0	1590.89	104.3	82.8	83.9	103.4	132.9	85.7	98.8	94.7	113.5	53.81	3	6.54213	69.9953
ALIEVLQPLIAEHQAR	1xTMT6plex [N-Term]	1.23766e-06	0	6	P23381	0	2030.2	95.4	112.1	108.4	97.9	90.4	103.8	91.4	101.6	99.1	37.86	3	2.42602	59.2052
CGNTIPDDDNQVVSLSPGSR	1xTMT6plex [N-Term]; 1xCarbamidomethyl [C1]	3.07034e-05	0	1	P07942	0	2360.13	116.8	83.6	103.1	90.5	119.8	95.9	94.4	90.5	105.4	46.96	2	2.52058	37.4009
GVSSPIAGPAQPPPWPQPAPWSQPAFYDSSER	1xTMT6plex [N-Term]	4.47279e-09	0	5	Q9UMS6	0	3633.8	98.1	93.8	85.2	105.8	111.8	97	107.9	90.1	110.2	56.45	4	4.47077	69.9377
SFLSQGQVLK	2xTMT6plex [N-Term; K10]	4.53602e-06	0	8	P48047	0	1564.95	105.4	106.1	101.4	104.7	88.5	104.3	99.3	102.2	88.1	57.91	2	1.03802	36.2311
QQPLFVSGGDDYK	2xTMT6plex [N-Term; K13]	1.10314e-06	0	1	P53621	0	1912.02	113.3	98.8	106.3	108.1	96.3	109.8	89.6	85.3	92.6	55.99	2	2.17347	37.5452
ITEDYYVHLIADNLPVATR	1xTMT6plex [N-Term]	5.69812e-07	0	2	Q92544	0	2432.3	96.6	90.3	100.3	101	92.7	114.7	106.4	92.2	105.9	32.85	3	4.61284	69.07
KWENPTQNNAGLEDFER	2xTMT6plex [N-Term; K1]	1.24438e-08	0	2	P22694	1	2506.27	94.6	103.6	91.2	106.1	104.7	95.1	102.4	108.7	93.5	39.89	3	1.26917	36.4844
ITKPGSIDSNNQLFAPGGR	2xTMT6plex [N-Term; K3]	2.80003e-05	0	1	Q04637	0	2430.35	85	98.2	100.7	98.3	133.5	109.1	102.6	98.4	74.2	31.06	3	0.490111	38.0367
AQSSQDAVSSMNLFDLGGQYLR	1xTMT6plex [N-Term]	4.65103e-11	0	3	Q9UHX1	0	2616.29	92.2	104.1	115.3	80	94.8	108.1	106.7	96.9	101.7	79.07	3	5.61611	68.9632
LQETSNWLLSQQQADGSFQDPCPVLDR	1xTMT6plex [N-Term]; 1xCarbamidomethyl [C22]	5.65676e-10	0	3	P0C0L4	0	3361.63	91.6	101.7	98.7	98.9	107	90	105.4	100.2	106.6	73.12	3	1.45821	68.9017
LSPEPWTPETGLVTDAFK	2xTMT6plex [N-Term; K18]	1.10314e-06	0	4	O60488; O95573	0	2446.33	100.5	101.4	111.5	97.2	104.5	100.3	104.7	88.3	91.7	67.77	2	8.56378	68.8971
YMHSGPVVAMVWEGLNVVK	2xTMT6plex [N-Term; K19]	4.97406e-08	0	1	P15531	0	2574.4	88.9	111.6	95.8	103.6	101.5	98.2	99.7	82.5	118.4	44.89	3	6.40155	68.8448
ICEDSSELLDSDALNRPLNIMIPK	2xTMT6plex [N-Term; K24]; 1xCarbamidomethyl [C2]	1.66933e-07	0	1	O14787	0	3201.69	90.1	102.1	110.2	102	97.5	103.2	87.9	100.5	106.4	28.37	3	-0.584795	68.814
KSQIFSTASDNQPTVTIK	3xTMT6plex [N-Term; K1; K18]	3.32476e-06	0	1	P11021	1	2652.52	95.2	119.8	98.7	106.6	92.8	99.7	99	95.5	92.6	31.02	3	3.9613	37.6948
IYVVDVGSEPR	1xTMT6plex [N-Term]	9.42221e-07	0	8	Q13228	0	1462.81	94.4	96	98.8	102.9	91.9	104.9	104.1	108.1	98.9	50.06	2	4.19998	36.9874
TTIVICCSPSSYNESETK	2xTMT6plex [N-Term; K18]; 2xCarbamidomethyl [C6; C7]	1.2514e-05	0	1	P33176	0	2534.25	102.3	97.8	92.1	107.2	104	103.2	96.6	100.9	95.9	23.47	3	2.86759	37.7162
AEAAEQAALAANQESNIAR	1xTMT6plex [N-Term]	1.54113e-10	0	1	Q9BR39	0	2157.11	96.6	86.8	86.1	107.7	103.9	95.2	101.4	110.6	111.7	93.12	2	-2.63669	37.7572
IIIPQDVGLTILK	2xTMT6plex [N-Term; K13]	1.03483e-06	0	1	O43301	0	1881.22	104	84.9	92	89	116.4	81.4	104.8	98.7	128.8	65.91	2	3.77826	68.7264
DMDDEESWIK	2xTMT6plex [N-Term; K10]	7.65136e-06	0	4	Q13813	0	1725.84	93.8	97.3	92.7	86.1	94.9	99	104.7	108.4	123.2	46.31	2	1.01972	44.5995
TLTGTVIDSGDGVTHVIPVAEGYVIGSCIK	2xTMT6plex [N-Term; K30]; 1xCarbamidomethyl [C28]	4.69416e-13	0	4	P61158	0	3516.9	95.1	109	113.3	97	89.4	105.4	97.8	97.9	95.1	88.34	3	3.83162	68.7334
LMVEPLQAILIR	1xTMT6plex [N-Term]	6.21342e-06	0	2	Q13617	0	1625	90.3	103.1	103.5	103.7	94.6	107	100.7	95.8	101.4	26.19	2	2.53712	68.6411
ALEVIKPAHILQEK	3xTMT6plex [N-Term; K6; K14]	6.47064e-05	0	1	Q14152	0	2276.43	94.3	107.7	102.8	93.7	96.4	93.7	94.1	100.9	116.5	11.55	4	1.78254	37.999
ALGALVDSCAPGLCPDWESWDPQKPVDNAR	2xTMT6plex [N-Term; K24]; 2xCarbamidomethyl [C9; C14]	1.8179e-07	0	1	O75369	0	3782.87	95.6	113.6	106.7	94.4	98.1	96.4	107	94.9	93.4	19.68	5	4.32072	68.3589
VDLNSNGFICDYELHELFK	2xTMT6plex [N-Term; K19]; 1xCarbamidomethyl [C10]	3.85139e-08	0	2	P13797	0	2771.41	103.9	106.9	92.8	100.5	102.8	93.8	94.1	97.8	107.4	44.75	3	-0.330671	68.9301
LVSESSDVLPK	2xTMT6plex [N-Term; K11]	7.61893e-06	0	11	P05787	0	1631.96	123.4	118.6	96.7	134.6	90	120.1	85.6	81	50	54.52	3	2.84274	39.7793
VCHLMGINVTDFTR	1xTMT6plex [N-Term]; 1xCarbamidomethyl [C2]	6.00038e-08	0	14	P35749	0	1891.97	101.5	91.5	86.9	107.2	112.5	98.4	97.6	101.1	103.2	62.44	2	2.63583	46.0267
VCHLMGINVTDFTR	1xTMT6plex [N-Term]; 1xOxidation [M5]; 1xCarbamidomethyl [C2]	1.98347e-05	0	7	P35749	0	1907.97	100.6	85.8	88.8	110.3	125.8	90.3	89.4	100.4	108.5	43.33	3	2.36077	37.6638
SQAWQPLVEGSENK	2xTMT6plex [N-Term; K14]	8.01831e-08	0	2	O95425	0	2031.09	109.1	100.6	85.7	116.8	112.8	95.6	94.8	110.3	74.3	48.32	2	0.59454	39.0124
EMQDLSEFCSDKPK	3xTMT6plex [N-Term; K12; K14]; 1xCarbamidomethyl [C9]	5.01584e-05	0	1	Q96A33	0	2401.23	99.1	105.5	110.5	96.8	95.3	112.7	89.3	100.7	90	15.77	3	-0.75864	39.0147
KPIEDPANDTVDFPK	3xTMT6plex [N-Term; K1; K15]	7.68365e-08	0	2	O60716	0	2373.33	107.2	103.9	94.4	111.9	91.4	107.3	108.2	93.2	82.5	43.37	3	2.90169	39.0548
QAVMEMMSQK	2xTMT6plex [N-Term; K10]	7.58665e-06	0	1	Q99471	0	1640.86	92.8	107.4	97.3	99.9	94.8	94.6	96.2	103.3	113.8	52.72	2	1.81206	39.0692
FAVTNQIGPVK	2xTMT6plex [N-Term; K11]	1.70398e-05	0	2	Q14112	0	1631.99	106.4	89.4	80.9	86.5	109.2	97.5	98.6	104.4	127.2	55.34	2	2.43933	39.0808
IGGGIDVPVPR	1xTMT6plex [N-Term]	9.82845e-06	0	2	Q92945	0	1308.78	91.3	110	109.3	97.7	100.5	100.5	98.9	108.3	83.4	36.32	2	1.80079	39.0878
LAQDPFPLYPGEVLEK	2xTMT6plex [N-Term; K16]	1.90595e-08	0	6	Q14764	0	2274.28	113.7	109.2	117.3	103.3	74.9	122.4	103.6	81.7	73.7	54.86	2	0.00901907	66.2931
FDVPGDENAEMDAR	1xTMT6plex [N-Term]	9.76268e-10	0	2	P46940	0	1794.82	111.8	69.2	110.5	110	104.9	112.8	94.7	94.3	91.8	71.81	2	2.09842	39.0976
LTLSELDDIIK	2xTMT6plex [N-Term; K11]	2.16263e-06	0	6	Q16363	0	1718.04	106.5	84.7	76	112.4	101.1	90.9	102.3	102.7	123.5	66.46	2	0.870246	66.0612
GMGTNEAAIIEILSGR	1xTMT6plex [N-Term]	2.84021e-06	0	1	P27216	0	1861.01	119.6	100	74	137.1	100.5	87.6	95.3	80.3	105.7	24.97	3	1.56122	66.042
FVIHCNSPVWGADK	2xTMT6plex [N-Term; K14]; 1xCarbamidomethyl [C5]	4.1285e-05	0	2	O75367	0	2088.11	96.5	103.5	97.1	90.9	96.7	98	97.3	109.2	110.8	30.17	3	-0.119961	38.1401
LPGELEPVQATQNK	2xTMT6plex [N-Term; K14]	6.23509e-08	0	2	O75821	0	1982.13	102.2	105.2	111.8	93.9	99.5	102.4	98.9	97	89.2	65.28	2	2.08785	39.1568
SVFFGPDFITVTK	2xTMT6plex [N-Term; K13]	1.09275e-05	0	2	Q9UMS0	0	1916.09	98.2	96	101.7	81.4	90.6	105.1	145.2	90.7	91.1	39.39	3	0.700655	66.0397
SVCTEAGMFAIR	1xTMT6plex [N-Term]; 1xCarbamidomethyl [C3]	1.89511e-06	0	2	P35998	0	1570.79	102.7	107.7	104.5	97.9	91.5	103.5	100.5	101.9	89.7	35.7	2	-0.0663769	38.3413
DVIATDKEDVAFK	3xTMT6plex [N-Term; K7; K13]	1.84917e-07	0	6	P40925	1	2138.23	94.2	109.4	94.2	108.7	92.3	100.1	89.3	115.1	96.7	51.4	2	1.73711	38.9979
HQYYNQEWTLWDR	1xTMT6plex [N-Term]	2.11288e-05	0	1	P22314	0	2067.99	85.3	120.8	126.9	82.3	79.9	98.1	101.4	107.7	97.5	20.18	3	2.6667	39.2229
SLELNPNNSTAMLR	1xTMT6plex [N-Term]	2.6475e-09	0	1	Q9Y2Z0	0	1788.95	91.6	113	111.7	95.2	93.5	99.1	98.9	105	92	43.57	2	2.93913	39.2466
NVCTEAGMFAIR	1xTMT6plex [N-Term]; 1xCarbamidomethyl [C3]	4.50728e-07	0	1	P62333	0	1597.8	101.4	107.6	109.2	97.4	94.9	98.1	105.1	100.1	86.3	49.16	2	1.97575	39.2606
VYDSLLALPQDLQAAR	1xTMT6plex [N-Term]	1.27663e-08	0	6	O15551; O14493	0	2002.12	125.4	111.3	98.7	116.4	79.5	114.3	102.6	87.3	64.5	59.63	2	2.71094	66.0327
GHFFVEDQIYCEK	2xTMT6plex [N-Term; K13]; 1xCarbamidomethyl [C11]	1.85707e-07	0	1	O00151	0	2130.07	90.3	103	111.4	113	93.5	126.1	89.3	102.5	70.9	42.77	2	1.15227	39.289
KPDDLPAFPLFSAFGR	2xTMT6plex [N-Term; K1]	2.18113e-06	0	2	Q8IWA5	0	2236.25	94.6	98.1	94.3	98.9	93.3	92.8	103.7	115.8	108.5	34.76	3	-0.609707	66.0136
NTMSLLAANNLLAGLR	1xTMT6plex [N-Term]	2.41132e-10	0	4	Q9UBQ7	0	1901.08	94.5	113.9	85.6	108.6	77.6	89.8	111	97.7	121.3	73.44	3	0.725366	65.9997
DVTQIFNNILR	1xTMT6plex [N-Term]	2.23759e-06	0	1	Q9H9S4	0	1561.89	114.2	78	80	105.5	97	91.3	109.6	107.4	117.2	51.63	2	1.16134	65.9713
FIAYQFTDTPLQIK	2xTMT6plex [N-Term; K14]	5.04494e-06	0	1	O00267	0	2143.22	99	96.1	91.6	92.5	104	103.9	95.7	106.1	111	17.48	2	3.94682	65.9568
LNAIYQNNLTK	2xTMT6plex [N-Term; K11]	3.86273e-05	0	1	P00390	0	1750.03	104.1	109.5	102.5	111.2	65.3	109.3	97	105.4	95.7	33.33	2	0.74012	39.3627
DALQVAQEMK	2xTMT6plex [N-Term; K10]	9.30114e-06	0	1	Q9BZG1	0	1590.89	94.3	98.5	102.7	87.3	108.8	102	93.7	104.5	108.1	52.68	2	1.4294	39.365
TPAIPTAVNLADSR	1xTMT6plex [N-Term]	2.16694e-05	0	1	Q9UQ35	0	1654.93	91.1	98.6	115.8	100	102	112.4	92.6	106.8	80.8	36.61	2	3.09336	39.3673
LPETNLFETEETRK	2xTMT6plex [N-Term; K14]	8.58066e-06	0	1	Q15046	1	2165.19	121	102.9	112.7	85.7	88	105.7	94	99.3	90.8	27.57	3	1.31497	39.3911
DFSAPTLEDHFNK	2xTMT6plex [N-Term; K13]	6.4283e-06	0	1	P55081	0	1979.03	91.6	114.3	102.7	104.1	84.8	104.3	99.4	106.9	92	28.47	3	0.759194	39.4004
FANSLVGVQQQLQAFNTYR	1xTMT6plex [N-Term]	3.505e-07	0	1	Q01082	0	2413.28	98.3	84.1	90.9	88.5	109.1	90.8	111.8	116.8	109.8	36.83	3	2.30456	65.9023
GLESTTLADKDGEIYCK	3xTMT6plex [N-Term; K10; K17]; 1xCarbamidomethyl [C16]	7.55918e-10	0	17	P21291	1	2587.39	125.2	76.1	74.2	141.1	101.2	109.8	87	87.1	98.3	62.76	2	1.218	40.184
AGVVGPELHEQLLSAEK	2xTMT6plex [N-Term; K17]	4.80727e-08	0	4	Q15149	0	2235.27	112.7	90.5	89.2	95.9	108.7	95.1	86	105.2	116.7	76.24	2	1.98694	39.031
VGVFYVENPFFGQR	1xTMT6plex [N-Term]	6.05697e-06	0	3	Q9Y2J8	0	1888	118.1	92.9	86.3	146.2	86.3	92.9	108.6	91.2	77.5	37.12	3	-0.0797272	66.267
DAGTIAGLNVMR	1xTMT6plex [N-Term]	1.83347e-07	0	7	P11021	0	1446.79	102.8	113.1	101.5	92.8	94.4	104.7	97.5	101.8	91.4	59.97	2	2.53984	40.0112
KLEGELEELK	3xTMT6plex [N-Term; K1; K10]	2.29551e-06	0	2	Q7Z406	1	1875.14	111.3	123.5	107.4	110.8	81.5	114.6	110.1	81.8	59	37.4	3	1.85926	38.5955
ADDVDQQQTTNTVEEPLDLIR	1xAcetyl [N-Term]	1.3e-05	0	1	P62310	0	2442.16										43.51	3	2.271	66.8684
KDFNLLEQTETLGVGYGCPEDSLISR	2xTMT6plex [N-Term; K1]; 1xCarbamidomethyl [C18]	4.80901e-09	0	1	Q16363	1	3399.75	99.8	105.9	102.6	113.5	95.2	89.2	91.4	95.8	106.6	71.64	3	-0.842953	66.8181
LDLVHTAALMLDK	2xTMT6plex [N-Term; K13]	1.17437e-05	0	3	O75643	0	1898.12	91.1	107.9	123.9	89.8	88.2	98.9	100.8	97.5	101.9	39.23	3	0.663335	66.7532
QQLLIGAYAK	2xTMT6plex [N-Term; K10]	6.13469e-06	0	4	Q99832	0	1562.97	96.4	104.1	106.5	95.1	97.9	98.3	99.2	98.7	103.8	47.72	2	1.5185	36.9614
LAENIDAQLK	2xTMT6plex [N-Term; K10]	1.2046e-05	0	2	P37198	0	1572.94	92.2	103.7	119.2	92.3	92.8	98.2	109.9	96.2	95.5	44.65	2	1.13513	38.6715
SNDPVATAFAEMLK	2xTMT6plex [N-Term; K14]	1.17228e-08	0	5	Q9NYL9	0	1952.06	96.8	112.3	111.1	98	94.4	103.1	94.1	96.5	93.6	72.98	2	0.501479	67.9471
FVDHVFDEQVIDSLTVK	2xTMT6plex [N-Term; K17]	4.78445e-07	0	4	P04843	0	2449.34	102.2	102.5	105.2	101.9	107.1	101.7	96.6	89.9	93	49.04	4	3.44459	66.4658
DALSDLALHFLNK	2xTMT6plex [N-Term; K13]	1.37093e-06	0	7	P50991	0	1915.11	89.8	113.2	104.8	90.8	96.4	92.1	93.7	101.8	117.3	56.08	3	1.56217	67.1295
AGVNTVTTLVENKK	3xTMT6plex [N-Term; K13; K14]	2.55781e-08	0	1	P62424	1	2161.32	103.5	104.4	115.8	96.2	83.8	107.3	97.3	99.6	92	25.39	3	-1.51434	38.7092
NAGNCLSPAVIVGLLK	2xTMT6plex [N-Term; K16]; 1xCarbamidomethyl [C5]	1.29154e-06	0	2	O43175	0	2084.23	95	108.9	90.1	112.7	102.1	87.5	83	112.8	107.8	69.62	2	0.619385	66.5683
NYGILADATEQVGQHK	2xTMT6plex [N-Term; K16]	2.22212e-08	0	1	Q9BZZ5	0	2202.19	97.9	108.3	107.1	99.6	86.4	107.6	102.6	100.6	89.9	36.51	3	3.14408	38.7353
EIELLCQEHGQENDDLVQR	1xTMT6plex [N-Term]; 1xCarbamidomethyl [C6]	1.40761e-07	0	1	Q15555	0	2554.24	87.7	97.4	99.8	88.6	110.4	108.8	105.6	88.9	112.8	42.25	3	2.94591	38.7422
IDSDISGTLK	2xTMT6plex [N-Term; K10]	2.05149e-05	0	1	Q9Y2B0	0	1506.88	93.9	110.5	99	90.2	88.7	108.2	110.5	103.8	95.2	45.52	2	3.74799	38.7921
HSQAVEELAEQLEQTKR	2xTMT6plex [N-Term; K16]	2.89547e-09	0	3	P35579	1	2454.34	91.6	108.4	120.4	94.4	81.9	108.4	101.1	104.6	89.2	28.83	4	2.91588	37.7093
VTCIDPNPNFEK	2xTMT6plex [N-Term; K12]; 1xCarbamidomethyl [C3]	9.34841e-08	0	2	Q9H8H3	0	1892	90.7	110.5	113.3	97.6	66.6	96.7	104.3	124.9	95.3	57.88	2	-0.0530152	37.8798
IPANQLAELWLK	2xTMT6plex [N-Term; K12]	6.87745e-08	0	2	Q9NZM1	0	1854.13	120.6	88.9	92	90.3	101.4	102.4	92.6	90.4	121.4	54.71	2	1.69328	66.5636
DAALATALGDK	2xTMT6plex [N-Term; K11]	9.02909e-07	0	3	P20700	0	1503.88	91.5	130.7	127.9	100	77.2	95.2	85.5	105.5	86.4	67.4	2	2.55909	38.9602
IDENYSLPTCK	2xTMT6plex [N-Term; K11]; 1xCarbamidomethyl [C10]	1.74034e-05	0	1	Q9Y6Y8	0	1797.95	137.4	96.8	93.1	147.8	82.2	112.4	72.7	86.3	71.2	31.9	2	2.93022	38.9579
VPFLEVNDPGEPSGLETLK	2xTMT6plex [N-Term; K19]	1.865e-07	0	4	P0DMN0	0	2499.37	100.1	99.7	108.5	100	80	112.4	108.8	107.2	83.2	56.12	3	1.87689	67.3214
FAEWCLEYGEHGCR	1xTMT6plex [N-Term]; 2xCarbamidomethyl [C5; C13]	1.46971e-05	0	1	O43813	0	2042.91	95.3	90.9	94.8	95	101.6	91.1	101.7	116.4	113.3	20.32	3	2.28587	38.9295
IGSTIDDTISK	2xTMT6plex [N-Term; K11]	1.03483e-06	0	3	Q14677	0	1607.93	107.8	107.7	98.7	107.2	99.7	98.5	100.1	99.4	80.9	52.72	2	4.22749	37.9389
EMNPALGIDCLHK	2xTMT6plex [N-Term; K13]; 1xCarbamidomethyl [C10]	3.70774e-09	0	5	P48643	0	1956.04	96.6	101.2	107.8	95.9	95.9	95.7	98	102.8	106.2	61.1	3	2.21667	39.9591
ELQNTVSQLLESEGWNR	1xTMT6plex [N-Term]	1.2078e-08	0	1	Q7L0Y3	0	2232.15	89.1	115.7	116.9	98.6	89.5	97.9	108.6	93.7	89.9	52.54	2	3.83227	69.2737
TFAYTNHTVLPEALER	1xTMT6plex [N-Term]	1.11615e-05	0	1	P06737	0	2091.11	104.4	89.7	96.1	98.3	100.6	103.1	100.7	98.2	108.7	28.41	3	2.73975	38.8913
YQAVTATLEEK	2xTMT6plex [N-Term; K11]	7.39007e-07	0	6	P40429	0	1710.97	99.8	112.9	112.9	93.6	91	101.8	89.6	100.5	98	59.07	2	3.06712	38.882
ELWAVLNGWR	1xTMT6plex [N-Term]	6.88052e-06	0	1	P30626	0	1472.82	78.4	148.3	69.1	152.7	66.9	89.9	81.2	91.4	122	46.84	2	1.70175	66.3476
ISATSIFFESMPYK	2xTMT6plex [N-Term; K14]	5.06644e-06	0	1	P34897; P34896	0	2079.12	98.3	106	112.4	89.9	102.8	102.7	96.2	102.8	88.9	33.26	3	-1.19377	66.4899
MEGPLSVFGDR	1xAcetyl [N-Term]	5.40225e-05	0	4	P17987	0	1249.59										73.2	2	2.5666	67.399
FLPGQGLVLYPQIGDK	2xTMT6plex [N-Term; K16]	3.02751e-06	0	1	P52799	0	2203.29	112.3	92.9	89.2	106.1	86.6	107.3	94.8	88.9	121.9	41.69	3	6.4545	66.5114
NLVELAELELK	2xTMT6plex [N-Term; K11]	6.15251e-07	0	4	Q9UNH7	0	1729.05	98.1	105.2	108.2	94.2	102.9	103.6	92.6	104.9	90.4	72.06	2	3.05721	68.106
DSLAWLSLVK	2xTMT6plex [N-Term; K10]	2.0813e-06	0	2	Q9Y315	0	1589.97	89.1	108.9	107.9	99.8	88.8	100.5	96.8	110	98.1	64.13	2	2.01011	66.3453
TLGTMIAGDTSGDYR	1xTMT6plex [N-Term]	2.56874e-08	0	3	P20073	0	1786.88	101.8	93.3	93.2	98.8	99.5	106.1	102.1	102.2	103	47.74	2	2.21152	38.6445
WAIAQLNYADMLK	2xTMT6plex [N-Term; K13]	1.09033e-08	0	3	Q14204	0	1995.11	92.5	104.2	84.4	109.9	108.8	98.2	89.9	94.4	117.7	62.22	2	2.59087	70.1569
CIVSEWIAEQGNWQEIQEK	2xTMT6plex [N-Term; K19]; 1xCarbamidomethyl [C1]	7.95317e-09	0	4	Q9P2B2	0	2805.43	91.5	92.4	94.7	100.8	113.9	89.6	112.2	99.4	105.4	81.02	3	2.04866	69.4065
AVYLGELPHDQDVVEYIMNQPNVVPR	1xTMT6plex [N-Term]	1.01734e-06	0	1	Q9NYU2	0	3224.66	134.4	90.8	98.7	83.3	81.5	136	81.8	120.6	72.9	12.56	3	1.04654	72.1763
WDVLIQQATQCLNR	1xTMT6plex [N-Term]; 1xCarbamidomethyl [C11]	7.36442e-06	0	4	Q9BUJ2	0	1974.04	90.7	100.7	85.2	108	143.7	85.2	92.8	81.8	111.7	23.11	3	3.14041	72.2768
ESTGAQVQVAGDMLPNSTER	1xTMT6plex [N-Term]	1.84464e-12	0	5	P57721; Q15366; Q15365	0	2319.14	93	97.9	105.2	89.2	97.3	91.2	106.4	114.5	105.3	87.81	2	1.58729	35.8827
DSLSVNEFK	2xTMT6plex [N-Term; K9]	6.21142e-05	0	1	Q99584	0	1496.84	86	93.9	99.2	118.6	105.3	91.9	91.7	95.5	118	50.78	2	2.38319	35.8741
NGFSITGGEFTR	1xTMT6plex [N-Term]	3.65764e-07	0	2	P14543	0	1514.78	108.9	92.4	85.7	99.6	105.3	98.2	101.8	104.7	103.4	49.24	2	3.30689	35.8839
IPVDTYNNILTVLK	2xTMT6plex [N-Term; K14]	1.81089e-08	0	5	Q96QK1	0	2061.24	95.3	107.3	100.3	103.8	97	103.8	88.2	100.6	103.8	56.43	2	4.44697	72.2959
GVLMYGPPGCGK	2xTMT6plex [N-Term; K12]; 1xCarbamidomethyl [C10]	2.35492e-06	0	2	P43686	0	1693.92	98.2	109.9	107.7	101.6	93.5	100.8	93.4	103.7	91.2	53.27	2	1.90309	35.91
WVEQHLGPQFVER	1xTMT6plex [N-Term]	2.40726e-05	0	1	Q8TCD5	0	1853.99	97.1	101.1	98.3	104.5	96.2	108	99.3	100.7	94.7	28.42	3	1.91652	35.9123
IIAVDINKDK	3xTMT6plex [N-Term; K8; K10]	1.96682e-05	0	4	P00325; P00326	1	1816.15	82.5	116.4	103.7	71.9	65.6	90.3	124.4	146.2	99	49.56	2	0.914929	35.9877
AALAPELALEIPSGSQADIPLPK	2xTMT6plex [N-Term; K23]	2.21861e-06	0	1	Q8IVF2	0	2759.6	107.5	75	85.8	110.1	126.7	101.2	89.9	91.5	112.3	43.09	4	0.0679128	72.0412
LGPVDMLVNCAGMAVSGK	2xTMT6plex [N-Term; K18]; 1xCarbamidomethyl [C10]	4.24616e-07	0	1	Q06136	0	2277.22	101.6	96.7	105.5	92.5	104.8	93	115.7	93.1	97	42.84	3	0.811417	72.0295
EPCGGLEDAVNEAK	2xTMT6plex [N-Term; K14]; 1xCarbamidomethyl [C3]	4.14239e-09	0	7	P12109	0	1946.99	103.1	82.5	88.9	96.1	107.5	97	101.1	106.4	117.5	67.92	2	2.79201	37.6033
VENQYQLLK	2xTMT6plex [N-Term; K9]	4.28572e-05	0	2	Q70UQ0	0	1592.94	95.1	106.3	101	100.8	111.6	101.6	85.3	89	109.5	41.57	2	-1.30527	36.1901
EHLLMALAGIDTLLIR	1xTMT6plex [N-Term]; 1xOxidation [M5]	1.17685e-07	0	4	P98160	0	2024.18	100	93.8	97	99.3	98.7	94.2	103.9	103.8	109.4	45.88	3	-1.94181	71.982
SMVAVMDSDTTGK	2xTMT6plex [N-Term; K13]	2.4826e-08	0	7	P04632	0	1799.93	102.8	98.9	100.8	95.8	98.5	104.9	95.7	103.9	98.6	74	2	1.38435	35.3667
YLAEFATGNDR	1xTMT6plex [N-Term]	5.7224e-05	0	1	P62258	0	1485.75	101.9	106.2	88	109.8	114.3	93.2	83.5	96.4	106.8	12.15	2	0.618313	36.0045
MMEVAAADVK	2xTMT6plex [N-Term; K10]	4.04376e-06	0	2	Q96KP4	0	1522.84	99.7	113.8	118.4	97	72.3	100.8	97.3	109.5	91.3	60.33	2	2.63577	35.3574
KTLLSNLEEAK	3xTMT6plex [N-Term; K1; K11]	5.10035e-07	0	3	P10909	1	1933.19	106.8	77	130.2	63.7	131.7	93.3	133.3	71.1	92.8	54.51	2	-0.651	36.052
GQLTTDQVFPYPSVLNEEQTQFLK	2xTMT6plex [N-Term; K24]	1.44515e-09	0	4	P49748	0	3240.72	95.6	97.5	101.4	104.6	96.3	99.5	100.2	110.3	94.6	95.56	3	4.72959	72.1083
ESQDTSFTTLVER	1xTMT6plex [N-Term]	2.49321e-08	0	2	Q06210	0	1741.88	115.4	113.2	94.9	98.5	101.8	112	92.2	87.3	84.7	65.22	2	2.64379	36.0445
DPPDPYVSLLLLPDK	2xTMT6plex [N-Term; K15]	2.93862e-06	0	3	Q9BSJ8	0	2140.23	92.2	96.5	107.5	103.6	102.6	96	97.7	96.5	107.3	40.41	2	-0.485449	71.9274
LQLEDDYAFQEFNWK	2xTMT6plex [N-Term; K15]	1.05184e-05	0	1	P02549	0	2404.22	103.2	90.1	122	77.4	95.8	77.3	114.3	108.5	111.4	52.84	3	6.33591	71.8589
ATSFLLALEPELEAR	1xTMT6plex [N-Term]	2.31795e-07	0	8	P04843	0	1889.06	100.9	109.4	104.1	100.3	93.6	108.9	94.6	95.8	92.3	61.84	3	4.52069	71.9228
VTVMSTINPTK	2xTMT6plex [N-Term; K11]	2.39717e-05	0	1	Q13523	0	1648.97	92.1	118.4	109	93.4	90.1	103.1	105.8	97.4	90.7	49.73	2	0.636813	36.1013
TLQEEVMEAMGIK	2xTMT6plex [N-Term; K13]	6.34464e-09	0	1	Q96A35	0	1937.05	104.5	119.8	100	108.6	78.1	120.6	99.4	90.9	78.1	84.64	2	1.17784	71.6622
DIPNENEAQFQIR	1xTMT6plex [N-Term]	1.06239e-07	0	1	Q10567	0	1802.92	92.6	107.6	98.2	83.7	98.3	115.3	106.4	87.4	110.5	33.28	2	0.985254	36.1297
SDVGFLPPFPTLDPEEK	2xTMT6plex [N-Term; K17]	2.34778e-07	0	5	P43652	0	2346.26	88.2	87.8	122.3	84.8	114.1	100.3	112.8	91.9	97.7	50.74	2	-0.0443887	71.6813
AFYNNVLGEYEEYITK	2xTMT6plex [N-Term; K16]	5.67557e-05	0	1	P04181	0	2411.25	106	98	97.4	115.5	98.5	101.2	94.5	91.9	96.9	16.38	3	0.0565335	71.56
VTWEPAPGEVK	2xTMT6plex [N-Term; K11]	2.58548e-05	0	2	Q99715	0	1670.95	79.4	128.8	78	115.8	84.2	98	86.6	111.7	117.5	56.36	2	0.688271	35.6061
VTASGPGLSSYGVPASLPVDFAIDAR	1xTMT6plex [N-Term]	1.37894e-09	0	3	O75369	0	2776.47	93.5	108.2	115.1	111.6	101.4	109.5	77	95.7	88	111.2	2	0.650178	71.5437
EHLLMALAGIDTLLIR	1xTMT6plex [N-Term]	1.38434e-08	0	4	P98160	0	2008.18	96.4	91.1	90	95	100.2	94.5	117.3	108.9	106.6	64.31	3	1.01176	74.6635
VVLVTGAGAGLGR	1xTMT6plex [N-Term]	1.75695e-07	0	2	P51659	0	1398.86	98.5	115.9	109.8	102.4	87.4	110.5	95.2	91.4	89	52.2	2	2.05733	35.5702
MAQELYMEQK	2xTMT6plex [N-Term; K10]	1.37935e-05	0	2	P55884	0	1728.91	94.7	111.6	111.8	95.2	91	102.9	93.2	100.1	99.5	49.56	2	2.1513	35.8578
LQWLLDESFK	2xTMT6plex [N-Term; K10]	4.25559e-06	0	6	Q9NZ08	0	1737	106.8	122.4	114.4	112.1	92.4	71.2	105.8	90.4	84.6	57.01	2	3.85154	72.5768
KPYPDDENLVEVK	3xTMT6plex [N-Term; K1; K13]	4.05165e-07	0	2	P55786	0	2233.27	96.2	107	98.7	107.6	94	108.8	85.5	104.5	97.8	61.2	3	2.31113	34.896
KFDLGQDVIDFTGHALALYR	2xTMT6plex [N-Term; K1]	5.18806e-07	0	1	P31150; P50395	1	2737.51	95.7	99.3	98.7	99	103.9	98.7	97.9	98.2	108.6	30.49	4	2.65897	72.7525
SLDEISQPAQELKR	2xTMT6plex [N-Term; K13]	2.59636e-05	0	1	P12111	1	2072.18	98.6	93.9	100.8	89.8	91.8	110.2	102.7	115.3	96.9	12.05	3	4.01352	35.3866
LLASINSTVR	1xTMT6plex [N-Term]	3.21492e-05	0	1	Q16531	0	1302.79	88	113	104.1	100.7	99.7	93.6	95.4	104.2	101.4	33.96	2	1.00834	35.4057
FLLSESGSGK	2xTMT6plex [N-Term; K10]	2.74193e-05	0	1	P19367	0	1482.86	103.4	88.5	95.4	96.9	105.2	90.2	95.2	119.3	105.9	48.01	2	1.59356	35.408
LGSSSEIEVPAK	2xTMT6plex [N-Term; K12]	9.22356e-07	0	1	Q6UXV4	0	1674.97	97.2	98.8	102.2	106.9	94.2	102.8	92.1	110.5	95.4	49.12	2	4.0076	35.4173
MYDSVLALSAALQATR	1xTMT6plex [N-Term]	4.10721e-09	0	5	O95471	0	1939.05	102.6	106.3	98.1	116.9	87	109.8	108.6	88.3	82.3	78.32	3	1.93176	73.2768
LVFVHSAEGNEFWSALLEK	2xTMT6plex [N-Term; K19]	3.52282e-09	0	3	P07384	0	2634.43	92	96.5	97.1	95.9	117.8	94.7	99.3	98.7	107.9	50.26	3	2.50449	73.1061
TGQPMINLYTDR	1xTMT6plex [N-Term]	2.18113e-06	0	2	P35637	0	1637.85	87.8	116.5	111.4	99.5	100.8	104.4	99.2	101.7	78.7	39.69	2	0.221754	35.4578
IIGVDINKDK	3xTMT6plex [N-Term; K8; K10]	6.11053e-05	0	2	P11766	1	1802.14	102.7	98.4	98	102.4	88.4	106.8	102.8	110.3	90.4	23.26	2	0.665005	35.5048
EGPLCDELIR	1xTMT6plex [N-Term]; 1xCarbamidomethyl [C5]	1.31105e-05	0	1	Q15029	0	1430.75	98.3	104.5	114.4	87.4	94	93.6	100.3	109.1	98.4	48.15	2	2.6905	35.4839
ELINNELSHFLEEIK	2xTMT6plex [N-Term; K15]	1.03556e-07	0	4	P04271	0	2286.27	92.3	66	60.7	78.3	129.3	60	100.2	156	157.2	67.98	3	2.34995	72.8341
DTVCSGVTSAVNVAK	2xTMT6plex [N-Term; K15]; 1xCarbamidomethyl [C4]	3.00979e-10	0	1	Q96Q06	0	1966.07	88.4	93.2	77.7	123.9	149.7	85.8	94.5	109.1	77.7	92.64	2	1.91023	35.5193
TTVEDFCMK	2xTMT6plex [N-Term; K9]; 1xCarbamidomethyl [C7]	3.43717e-05	0	2	Q9Y295	0	1588.81	101	111.6	101.9	103.6	101.1	102.5	96.1	92.9	89.3	44.64	2	1.0298	35.5239
AQLSDYSDIVTTLDLAPPTK	2xTMT6plex [N-Term; K20]	5.48366e-07	0	1	O60216	0	2606.43	88.9	104.6	113.1	92.8	100.1	100.5	95	102.6	102.5	33.12	4	3.02979	72.1856
IPNQFQSDPPAPSDK	2xTMT6plex [N-Term; K15]	1.98603e-06	0	1	Q9NRV9	0	2099.12	87.5	110.2	113.6	73.9	91.2	109.5	109.1	108.3	96.8	36.55	2	0.298988	35.5286
GLPWSCSADEVQR	1xTMT6plex [N-Term]; 1xCarbamidomethyl [C6]	8.99986e-09	0	4	P31943	0	1733.85	98.4	110.9	110.8	95.8	90.1	98.5	110.3	98.5	86.7	60.3	2	0.980561	35.5477
IKPSTLQVENISIGGVLVPLELK	3xTMT6plex [N-Term; K2; K23]	3.36022e-08	0	3	Q96F85	0	3134.94	88.1	107.9	96.2	91.9	104.3	87.6	104	111.6	108.2	40.1	4	2.18733	72.2936
HWPFQVINDGDKPK	3xTMT6plex [N-Term; K12; K14]	2.4415e-09	0	9	P0DMV9	0	2368.34	99.2	100.7	103.8	102.6	92.1	98.5	91.8	109.2	102.3	33.56	3	3.57597	35.3146
QLEADILDVNQIFK	2xTMT6plex [N-Term; K14]	2.31067e-10	0	4	Q86Y82	0	2104.21	95.9	82.6	115.6	74.1	91.2	73.5	119.4	133.6	114.1	80.9	2	4.38197	72.4394
TGQQLTSDQLPIK	2xTMT6plex [N-Term; K13]	1.23862e-07	0	2	Q7Z7G0	0	1887.1	110	88.2	96.7	65.8	128	99.7	85.8	108.7	117.2	45.85	2	2.45406	35.6092
MGCEIVIATPGR	1xTMT6plex [N-Term]; 1xCarbamidomethyl [C3]	2.10806e-06	0	1	Q9BUQ8	0	1532.81	105.7	95.5	98.3	94.2	99.2	101.9	102.4	107.4	95.4	23.59	2	1.93369	35.6184
ANVEAIMLAVMK	2xTMT6plex [N-Term; K12]	4.30354e-05	0	1	O43592	0	1748.02	81.7	98.2	111.9	102.1	100.6	90.4	123.2	84.4	107.6	27.22	3	5.97239	72.4301
DSSTWLTAFVLK	2xTMT6plex [N-Term; K12]	1.6536e-06	0	2	P0C0L4	0	1826.05	110.3	75.4	144.5	74.2	94.5	86.7	123.4	86.1	104.8	44.14	2	2.8895	72.4063
DLIALANTAGEVLLHR	1xTMT6plex [N-Term]	4.9928e-07	0	1	Q9UJX5	0	1935.12	88.1	95.3	87.8	101.1	113.9	96.5	117.7	95.2	104.4	53.48	3	3.68737	72.2687
FATDGEGYKPCDPQVIR	2xTMT6plex [N-Term; K9]; 1xCarbamidomethyl [C11]	1.58591e-05	0	2	Q01082	0	2411.24	101.5	89.6	92	97.9	97.1	95.9	93.2	113.3	119.5	4.69	3	1.39334	35.5088
SSLVSALLGEMEK	2xTMT6plex [N-Term; K13]	4.49759e-06	0	1	O15438	0	1822.04	114.7	112	114	98.4	72.5	110.8	109.8	92	75.7	41.58	3	3.33772	72.264
DTLQEANDILNNLKDFDR	2xTMT6plex [N-Term; K14]	2.44236e-10	0	3	P11047	1	2592.37	104.8	92.6	84.8	106.2	98.9	100.1	107.2	103.9	101.4	33.26	3	1.32316	72.2524
SSGCDVNLPGVNVK	2xTMT6plex [N-Term; K14]; 1xCarbamidomethyl [C4]	1.27663e-08	0	4	Q09666	0	1904.03	109.8	93.5	95.7	98.6	128.6	96.1	83.2	112.8	81.7	68.5	2	2.76083	35.3383
VLQQFADNDVSR	1xTMT6plex [N-Term]	8.36755e-08	0	1	P51659	0	1620.85	108.4	115.1	120.8	90.8	82.7	107.4	102.5	97.6	74.6	47.74	2	1.72946	35.7512
DAAAFLLSCQIPGLVK	2xTMT6plex [N-Term; K16]; 1xCarbamidomethyl [C9]	9.87022e-06	0	1	O75153	0	2161.25	93.5	97	95.7	102.2	107.8	106.3	97.4	89.5	110.6	23.75	3	4.29254	72.6199
WLLYPMQVELEGGQGPGQK	2xTMT6plex [N-Term; K19]	3.26142e-08	0	2	Q13683	0	2588.39	92.7	94.6	92.1	102.7	92.4	119.2	106.4	105.8	94.3	60.12	4	-0.481865	71.5175
LSVISVEDPPQR	1xTMT6plex [N-Term]	7.20967e-06	0	3	P38117	0	1568.88	100.1	106.6	107.2	92.7	94	105.9	110.7	99.8	83	41.36	3	3.2016	36.2884
WLCNDQIDAGTR	1xTMT6plex [N-Term]; 1xCarbamidomethyl [C3]	1.12565e-05	0	1	Q9H3U1	0	1677.82	94.6	99	90.4	108.2	101.6	115.9	99.9	88.2	102.1	22.18	2	1.64998	36.2363
GAVAEDGDELRTEPEAK	2xTMT6plex [N-Term; K17]	5.63469e-06	0	1	P27695	1	2245.17	89.5	106.4	123.2	86.9	125.5	101.8	99.6	99.3	67.8	25.39	3	1.82673	24.0973
EKLCYVALDFENEMATAASSSSLEK	3xTMT6plex [N-Term; K2; K25]; 1xCarbamidomethyl [C4]	3.92043e-10	0	3	P63267; P68133	1	3480.78	100.6	84.1	96.3	107.5	103	111.4	97.8	93.1	106.2	53.46	4	2.81512	73.0999
LAMAALQEK	2xTMT6plex [N-Term; K9]	6.26246e-05	0	2	Q9H2D6	0	1432.86	95.2	100.7	89.9	105.7	110.9	97.7	85.7	100.2	114	42.57	2	3.06447	36.7075
GILEQGWQADSTTR	1xTMT6plex [N-Term]	8.83872e-07	0	1	Q99627	0	1790.92	93.5	101.3	92.6	107.1	112.1	93.4	95.4	98.1	106.5	22.34	2	-9.91383	36.667
KADIVFLLDGSINFR	2xTMT6plex [N-Term; K1]	5.23705e-09	0	40	P12111	1	2166.27	99.8	88.4	93.7	97.5	108.5	101.8	89.9	105	115.3	64.22	3	0.204285	76.0415
EPPTDVTPTFLTTGVLSTLR	1xTMT6plex [N-Term]	8.15453e-06	0	2	P49915	0	2374.31	95.5	97.2	94.2	105.9	107	94.5	97.5	101.4	106.8	58.3	3	2.58256	70.5988
IPVMALVGNDAGWTQISR	1xTMT6plex [N-Term]	5.46034e-07	0	2	A1L0T0	0	2157.17	90	90.9	99.3	94.9	100	95.7	122.5	103.5	103.3	49.86	3	5.69726	70.5442
DEAPVADGVEK	2xTMT6plex [N-Term; K11]	1.37792e-07	0	1	P17677	0	1587.86	82.8	69.6	59.2	77.7	119.5	68.9	117.6	183.5	121.1	53.51	2	1.34582	24.0474
VVDRDSEEAEIIR	1xTMT6plex [N-Term]	5.93772e-05	0	2	P09874	1	1759.94	89.7	117.8	115.8	94.4	89.8	99.9	97.4	103.9	91.3	32.1	2	-0.202143	23.9906
LGELPSWILMR	1xTMT6plex [N-Term]	1.40045e-06	0	4	P56134	0	1543.89	95.8	119.8	94.8	117	84.7	99.8	98	97.4	92.8	31.7	2	3.46601	70.8025
VDYTLSSSLLQSVEEPMVHLR	1xTMT6plex [N-Term]	3.0534e-06	0	1	Q9H0A8	0	2632.39	103.7	95.1	104.1	93.7	94.6	102.9	116.3	86.9	102.7	20.43	3	6.32249	70.2475
YDFGIYDDDPEIITLER	1xTMT6plex [N-Term]	2.84021e-06	0	1	Q8IXB1	0	2303.13	96.2	116.5	103.5	84.5	113.8	90.2	105.2	96.3	93.9	52.74	2	-1.31427	70.1814
FCEVIPGLNDTAENLLR	1xTMT6plex [N-Term]; 1xCarbamidomethyl [C2]	1.56592e-07	0	4	Q9NPH2	0	2190.14	86.9	97.9	95.7	97.7	93.7	92	109.4	112.8	113.9	55.7	2	7.47147	70.6998
DVYEDELVPVFEAVGR	1xTMT6plex [N-Term]	2.23759e-06	0	2	A0AV96	0	2066.06	97	103.6	89.2	105.1	101.8	105.6	104.8	84.9	108	28.95	2	5.74391	70.2951
LSEDCLYLNIYTPADLTK	2xTMT6plex [N-Term; K18]; 1xCarbamidomethyl [C5]	8.1274e-10	0	3	P23141	0	2587.37	128.3	88.9	82.3	93.8	89.4	105.1	96.7	130.3	85.2	94.94	2	3.44798	70.7306
NVADYYPEYK	2xTMT6plex [N-Term; K10]	5.2271e-05	0	1	P61421	0	1719.9	93.9	97.9	104.5	101.1	97.3	100.6	105.3	102.8	96.7	47.88	2	1.3085	36.8351
LPEGQVPEGAGLK	2xTMT6plex [N-Term; K13]	1.76997e-05	0	2	Q8IVF2	0	1753.03	102.6	81.9	89.9	105.5	127	90.4	102.1	108.3	92.4	50.15	2	2.53118	36.8518
TDFGLTVTYDWNAR	1xTMT6plex [N-Term]	4.75348e-05	0	2	Q9Y6R7	0	1887.94	84.6	106.7	93.8	120.1	117.1	96.6	94.5	90.3	96.2	26.04	3	2.3481	71.9013
GNFNYVEFTR	1xTMT6plex [N-Term]	2.96921e-05	0	13	P24844	0	1475.75	104.4	82.9	82.7	111.2	117.8	97	93.5	99.5	111	41.75	2	2.35015	37.4437
ALFEEVPELLTEAEKK	3xTMT6plex [N-Term; K15; K16]	1.04889e-07	0	1	P31939	1	2533.47	98.1	93.6	119	95.7	79.7	109.3	109.3	96.5	98.7	48.37	3	2.03245	70.0485
QIQELVEAIVLPMNHK	2xTMT6plex [N-Term; K16]	1.81153e-09	0	7	P17980	0	2320.35	94.3	108.8	98.7	108.6	99.1	96.9	98.3	93.4	102	55.59	4	3.3843	71.2972
MGFGNLVTLDFPK	2xTMT6plex [N-Term; K13]	2.78831e-05	0	1	Q9H2K8	0	1897.07	94	107.3	117.3	99	87.2	102.1	114.1	99.3	79.7	33.4	3	4.37917	69.9017
EGNQEVPFDVPELWYEDEK	2xTMT6plex [N-Term; K19]	1.0753e-06	0	2	P42704	0	2781.37	103.5	115	104.1	100.2	91.2	106.8	95.8	94.9	88.5	31.34	2	4.0565	69.8663
CWTDNGPVIPVVYDFGDAQK	2xTMT6plex [N-Term; K20]; 1xCarbamidomethyl [C1]	1.11858e-08	0	10	Q8WWA0	0	2739.39	105.4	87.8	85.8	163.8	77.4	107.7	84.8	90	97.3	81.16	3	3.46435	70.0607
LTAGEACAQGLVTEVFPDSTFQK	2xTMT6plex [N-Term; K23]; 1xCarbamidomethyl [C7]	2.33779e-07	0	1	O75521	0	2927.52	103.8	105.8	93.3	96	95.3	103.5	114.7	92.9	94.8	23.45	4	3.71166	69.5935
KGPELPLVPVK	3xTMT6plex [N-Term; K1; K11]	3.78315e-05	0	1	Q96DI7	1	1864.22	81.9	108.5	122.3	84.1	91.6	113	111.1	104.3	83.3	14.43	3	1.95536	36.9986
TLKPGTMSVQAFLEEANLMK	3xTMT6plex [N-Term; K3; K20]	5.56328e-06	0	1	P07948	0	2895.63	84.8	108.4	127.1	96.4	86.1	101	105.4	100.9	89.8	18.21	4	5.04711	69.5627
GVILYGPPGTGK	2xTMT6plex [N-Term; K12]	1.62662e-05	0	6	Q8NB90; P62195; P62191	0	1616.98	92.9	102.5	101.6	101.9	104.2	102.4	93.8	105.2	95.7	41.82	2	1.2001	37.0884
VGKDELFALEQSCAQVVLQAANER	2xTMT6plex [N-Term; K3]; 1xCarbamidomethyl [C13]	2.42418e-13	0	4	Q16658	1	3133.67	87.4	118.4	97.7	92.1	112.5	85.2	92	107.5	107.1	76.9	3	2.72691	69.532
ILPVFDEPPNPTNVEESLK	2xTMT6plex [N-Term; K19]	6.96598e-08	0	1	Q9NYL9	0	2596.43	107.6	103.8	110.2	98	94	105.5	88.4	97.8	94.9	72.92	3	4.0286	69.4205
EVNENFAIDLIAEQPVSEVETR	1xTMT6plex [N-Term]	3.7524e-07	0	1	O75380	0	2731.4	95.8	90	105.3	97.5	103.3	99.6	111.5	93.5	103.4	35.76	3	4.67284	70.0984
SVDETTQAMAFDGIIFQGQSLK	2xTMT6plex [N-Term; K22]	2.53789e-10	0	3	P26368	0	2844.49	85.1	106.6	104.9	99	101.8	101.7	103.5	97.6	99.8	79.54	3	2.51749	71.0823
IVSWLEYESSFSNEEAQK	2xTMT6plex [N-Term; K18]	3.69806e-06	0	2	Q02790	0	2604.32	104.1	93.8	96.4	100.3	90.3	108.8	96.3	109.9	100.1	52.35	3	3.78441	71.3065
SIAAATSALVK	2xTMT6plex [N-Term; K11]	2.02235e-07	0	9	Q9Y4G6; Q9Y490	0	1489.94	107.2	88.6	87.2	109.7	109.4	95.4	91.4	103.1	108.1	78.9	2	0.703967	37.1313
VNWEEEAASGLLTSLK	2xTMT6plex [N-Term; K16]	2.39084e-10	0	6	P04114	0	2205.22	86.8	78.4	144.5	68.2	95.6	106.3	141.9	73.8	104.4	93.47	2	4.59579	72.2474
TEGLSVLSQAMAVIK	2xTMT6plex [N-Term; K15]	1.74395e-10	0	6	P05198	0	2005.18	96.1	103.7	100.4	98.9	98.2	101.7	103.4	97.5	100	93.46	2	6.59288	71.7199
DSPTGANSYVIIK	2xTMT6plex [N-Term; K13]	6.31995e-06	0	1	O15484	0	1823.03	122.9	85.7	113.2	109.1	79.2	94	94.7	98.1	103	59.5	2	-5.12488	36.2624
MFTDLNLVQNFQMK	2xTMT6plex [N-Term; K14]	3.25998e-07	0	4	O76074	0	2187.17	93.5	93.1	84.4	105.5	111.5	88.3	93.2	111.9	118.5	74.24	2	1.70363	71.4652
YPYLMLGDSLVLK	2xTMT6plex [N-Term; K13]	8.8394e-06	0	1	Q7Z4H8	0	1970.14	87.1	98.3	95.5	97.8	110	96.3	88.3	106	120.7	58.9	2	1.13873	71.4174
ILDVASLEVLNEVNR	1xTMT6plex [N-Term]	3.67327e-07	0	4	Q92616	0	1913.09	100.9	98.6	97.3	100	104.6	101.2	108.4	93.6	95.5	72.44	3	0.277117	71.3779
ALQSTAVEQIGMFLGK	2xTMT6plex [N-Term; K16]	9.46032e-06	0	1	Q8NI60	0	2151.22	105.2	97.8	98.8	94.3	88.6	99	113.5	117.8	84.9	25.8	3	0.361266	71.3462
YIVTCAVVQK	2xTMT6plex [N-Term; K10]; 1xCarbamidomethyl [C5]	1.10205e-05	0	2	P51808	0	1638.97	94.6	90.6	109.8	87.8	92.4	100.1	108.7	117.4	98.6	53.52	2	-0.708614	36.3476
YFPAGNVVNEGFFEENVLPPK	2xTMT6plex [N-Term; K21]	1.59348e-08	0	10	Q9H4G4	0	2825.49	93.3	96.6	90.2	101.1	112.2	98.1	97.3	96	115.3	62.02	4	1.61203	71.8565
SNFSNSADDIK	2xTMT6plex [N-Term; K11]	1.79252e-05	0	1	P45973	0	1655.86	88.3	132.8	119.5	123.7	79.1	109.1	80.8	98	68.7	37.32	2	5.58808	24.2109
VGASEAALFLK	2xTMT6plex [N-Term; K11]	1.10673e-05	0	1	Q9UBC2	0	1563.95	102.8	98.8	101.7	100.1	97.9	95.3	94.8	104.3	104.3	12.81	2	2.9962	48.8391
AAEAFSELSK	2xTMT6plex [N-Term; K10]	1.61294e-05	0	1	Q12929	0	1510.85	99.7	102.5	96.9	95	114.4	98.2	98.9	93.1	101.4	45.86	2	2.02131	36.409
ALSEIAGMTLPYDTLDQVR	1xTMT6plex [N-Term]	2.8364e-11	0	6	P28331	0	2322.22	99.1	98.8	92.3	98.3	104.3	98.6	111.2	96.3	101.1	69.92	2	1.56648	71.2009
DPELWGSVLLESNPYR	1xTMT6plex [N-Term]	1.22288e-07	0	2	Q00610	0	2104.09	96.9	107	97.8	111.7	96	98.3	84.3	93	114.9	47.9	2	6.55505	71.0893
EGDQLLSTTVFFENIK	2xTMT6plex [N-Term; K16]	2.06592e-07	0	4	Q8IVF2	0	2299.26	97.2	79.9	91.9	93.4	128.8	83.9	97.2	108.9	118.7	55.9	2	5.2065	71.1579
VQVALGNISSK	2xTMT6plex [N-Term; K11]	1.82383e-06	0	2	O75935	0	1573.97	101	90.8	105.6	94.1	103.6	88.2	108	103.4	105.3	57.94	2	0.890101	36.4589
DLQNVNITLR	1xTMT6plex [N-Term]	3.28282e-05	0	3	P35232	0	1414.82	105.6	103.4	100.8	98.9	100.5	104.1	98.2	102.3	86.1	29.18	2	0.802896	35.9801
SFLESIDDALAEK	2xTMT6plex [N-Term; K13]	5.10972e-06	0	2	Q15750	0	1896.04	96	95.4	108.8	93.3	103.4	99.3	106.1	100.8	96.9	39.74	3	2.58857	71.2449
MLSAVSQQVQCIQEALR	1xTMT6plex [N-Term]; 1xCarbamidomethyl [C11]	8.88862e-10	0	2	Q14204	0	2190.16	95.7	95.8	86.5	99.2	105.1	95.3	124.5	94.8	103.2	70.54	2	3.81304	70.6696
GLCAIAQAESLR	1xTMT6plex [N-Term]; 1xCarbamidomethyl [C3]	1.63412e-07	0	7	P23396	0	1517.83	103.6	101.1	118.1	81	87.6	92.6	115.6	105.6	94.8	63.14	2	0.72898	35.9232
VEMEIVSMLEK	2xTMT6plex [N-Term; K11]	7.17911e-06	0	5	P28289	0	1765.98	93.9	98.3	88.7	97	112.9	92.5	99.8	106	111	55.45	2	0.496443	71.2804
ADVLTTGAGNPVGDK	2xTMT6plex [N-Term; K15]	7.6266e-11	0	5	P04040	0	1873.04	95	81.9	120.8	87.1	91.8	99.1	98.8	110.3	115.3	92.68	2	1.31733	36.2758
QLLAGGIAGAVSR	1xTMT6plex [N-Term]	2.11043e-07	0	1	Q6NUK1	0	1441.87	95.2	96.8	97.2	100.2	100.1	116.6	105.2	89.8	98.9	45.65	2	3.5516	36.5487
MLAMPIDLDTLSPEER	1xTMT6plex [N-Term]	3.65912e-05	0	1	Q7Z7F7	0	2060.06	99.3	105.7	99.6	101.4	102.6	106.9	101.6	87	95.9	40.89	2	0.979791	69.3067
FIPNQTEAMEFDIFQR	1xTMT6plex [N-Term]	1.0753e-06	0	1	Q9H329	0	2215.11	94.8	96.3	97.9	90.5	101.5	108.5	119	92.6	98.9	43.36	3	-1.5442	70.7619
ELIQTSALNFLTPLR	1xTMT6plex [N-Term]	6.962e-07	0	5	Q9Y371	0	1945.13	93.7	102.7	96.7	99.5	103.5	98.5	109.6	89.4	106.4	56.7	3	3.92941	71.1787
ESLCQAALGLILK	2xTMT6plex [N-Term; K13]; 1xCarbamidomethyl [C4]	4.19221e-07	0	3	Q96RQ3	0	1874.12	96.2	115.1	100.5	116	84.3	101.6	101.6	96.9	87.7	56.5	2	2.17694	70.9424
QIEALQGELK	2xTMT6plex [N-Term; K10]	6.96877e-06	0	3	Q15075	0	1586.95	97.7	99	96.1	97.1	100.3	100	99.5	101.3	108.9	34.32	2	1.49392	37.0554
RPLIDQVVQTALSETQDPEEVSVTVK	2xTMT6plex [N-Term; K26]	6.49048e-13	0	9	Q00610	0	3339.84	94.7	101.7	102.5	106.3	97.1	100.3	94.8	97.7	104.9	86	3	3.83435	71.0063
NLDLDSIIAEVK	2xTMT6plex [N-Term; K12]	5.2271e-05	0	2	P35908; P13647	0	1788.05	67.5	88.7	94.3	82	168.9	77.3	98.1	80.6	142.6	43.16	3	2.5074	71.3541
ALSVGNIDDALQCYSEAIK	2xTMT6plex [N-Term; K19]; 1xCarbamidomethyl [C13]	1.03668e-10	0	5	P31948	0	2525.33	92.6	117.2	110.9	109.1	96.9	97.6	87.2	87.4	101.1	98.18	2	0.354516	71.8683
ALFPGDSEIDQLFR	1xTMT6plex [N-Term]	1.6968e-05	0	1	P24941	0	1836.97	92.4	99.7	79.8	93.8	125	81.1	122.1	105.1	100.9	53.11	3	4.18851	70.8333
TVNELQNLTSAEVIVPR	1xTMT6plex [N-Term]	2.32502e-06	0	2	Q9Y6M1	0	2112.19	95.7	103.3	113.9	90.5	95.4	94.9	108.5	97.8	100.1	35.99	3	2.33721	55.8282
SVSAFAPICNPVLCPWGK	2xTMT6plex [N-Term; K18]; 2xCarbamidomethyl [C9; C14]	9.72457e-11	0	8	P10768	0	2461.31	96.9	106.6	93.5	102.6	102.3	95.8	97.1	104.1	101.1	87.58	2	4.82377	65.9069
VQAGDVITIDK	2xTMT6plex [N-Term; K11]	5.64975e-07	0	2	Q9Y230	0	1616.96	92.6	114.8	104.2	99.1	99.9	94.6	96.9	97.6	100.3	57.48	2	2.85937	39.4786
ATFYGEQVDYYK	2xTMT6plex [N-Term; K12]	7.586e-08	0	5	P46940	0	1942	106.2	100.9	112.7	114.7	97.8	110.1	81.7	90.3	85.5	57.53	2	3.05574	42.2933
VALEGLRPTIPPGISPHVCK	2xTMT6plex [N-Term; K20]; 1xCarbamidomethyl [C19]	3.60482e-06	0	1	Q13418	0	2599.52	97.3	97.3	90.8	98.2	105.1	98.3	105	101.6	106.4	18.49	4	0.262017	42.2957
QVAASTAQLLVACK	2xTMT6plex [N-Term; K14]; 1xCarbamidomethyl [C13]	1.16771e-09	0	8	Q9Y4G6; Q9Y490	0	1918.12	106.4	94.2	90.6	104.2	102.1	100	95.7	101.7	105.1	88.27	2	1.63666	41.7978
VEAQLQELQVK	2xTMT6plex [N-Term; K11]	6.47538e-07	0	3	P35579	0	1743.04	96.4	108.1	114.4	85.4	73.8	99.3	109.8	113.8	99.1	74.35	2	4.07202	42.3432
MTNPAIQNDFSYYR	1xTMT6plex [N-Term]	3.27536e-08	0	1	Q9NUQ9	0	1948.94	78.9	125.1	143.8	89.2	75.5	102.8	87.2	105.7	91.7	52.89	2	0.734868	42.3501
EFTPEVQASWQK	2xTMT6plex [N-Term; K12]	2.64543e-07	0	9	P69891; P69892	0	1908.03	65.6	104.1	67.7	183.5	211.3	54.8	64.3	67.2	81.4	61.34	2	1.11218	43.4791
DNPLDPVLAK	2xTMT6plex [N-Term; K10]	6.90981e-06	0	3	Q96AG4	0	1539.91	103	110.5	105.9	102.5	93.7	114.6	91.7	95.5	82.6	50.97	2	2.73145	41.8047
LQALANEQAAAAHELEK	2xTMT6plex [N-Term; K17]	6.79972e-12	0	2	Q86UP2	0	2265.26	93.3	96.6	106.1	92.3	94.3	104	111.6	97.5	104.2	114.27	3	2.1164	42.3762
LSSVTAADTAVYYCAR	1xTMT6plex [N-Term]; 1xCarbamidomethyl [C14]	3.82141e-10	0	8	P01824	0	1976.99	112.1	90.2	88.1	88.7	76.2	104.4	139.2	90.3	110.7	83.27	2	0.508053	42.0059
YGDSGEQIAGFVK	2xTMT6plex [N-Term; K13]	2.50386e-08	0	2	P10619	0	1828.98	91	114.7	109.5	111.9	70.1	122.1	124.2	83.9	72.5	63.56	2	-0.261666	42.0674
LGQSLDCNAEVYVVPWEK	2xTMT6plex [N-Term; K18]; 1xCarbamidomethyl [C7]	4.05645e-10	0	4	P01042	0	2565.34	95	86.5	107.2	77.6	107.2	111.3	136.5	82.7	96	84.07	2	0.0958763	64.3393
YVSSLTEEISK	2xTMT6plex [N-Term; K11]	1.9797e-07	0	3	P49257	0	1713.97	104.2	117	104.4	105.6	90.1	101.1	84.2	102.1	91.2	70.98	2	1.7612	42.4284
SELECVTNITLANVIR	1xTMT6plex [N-Term]; 1xCarbamidomethyl [C5]	3.02265e-10	0	2	Q9Y6W5	0	2061.12	94.9	104.3	103.7	94.9	95.5	98	110.8	98.8	99.2	71.62	2	2.12506	63.9361
TTEPGVTGLLLAVEGPAAK	2xTMT6plex [N-Term; K19]	2.85933e-05	0	1	Q14690	0	2282.34	95.3	105.2	111.6	84	91.3	101.6	106.4	103.1	101.5	21.07	3	-1.21991	63.9268
ITPSYVAFTPEGER	1xTMT6plex [N-Term]	1.57256e-05	0	7	P11021	0	1795.94	102.6	109.3	102.6	96.5	101.8	102.7	92.7	94.8	97	53.93	2	-1.69036	42.284
ENGVYLIDVK	2xTMT6plex [N-Term; K10]	1.0653e-05	0	5	P21333	0	1607.94	116.8	89.9	86.1	118	106	103.2	84.3	95.4	100.3	59.31	2	0.129531	42.4423
KTVTAMDVVYALK	3xTMT6plex [N-Term; K1; K13]	5.65477e-09	0	13	P62805	1	2126.29	77.1	124.9	129.7	93.4	74.5	94.9	92.3	121.7	91.7	54.05	3	2.07567	51.3045
KTVTAMDVVYALK	3xTMT6plex [N-Term; K1; K13]; 1xOxidation [M6]	7.14868e-06	0	6	P62805	1	2142.28	87.4	103.2	118.6	87.3	84.8	102.6	109.4	108.3	98.4	55.4	2	-0.260887	42.3207
AHLLAEVIENLECDPR	1xTMT6plex [N-Term]; 1xCarbamidomethyl [C13]	1.48782e-07	0	2	Q96C86	0	2108.1	98.6	95.5	104.9	91.8	97.8	93.2	117.8	94.2	106.2	76.58	3	1.4706	63.9146
SEIDLVQIK	2xTMT6plex [N-Term; K9]	5.69894e-05	0	5	P20073	0	1502.92	108.9	97	88	97.4	93.3	98.1	103.2	110.6	103.5	52.57	2	2.15537	42.5681
NQWQLSADDLK	2xTMT6plex [N-Term; K11]	2.52425e-07	0	2	P09543	0	1775.97	102.9	88.4	88.2	92.6	114	78.8	104.1	124.6	106.5	64.31	2	-1.40592	42.1856
IPDHDPAPNVTVLLR	1xTMT6plex [N-Term]	1.09275e-05	0	2	Q9P2E9	0	1886.07	106.8	97.7	91.4	117.4	113.6	104.1	92.3	89.4	87.3	28.15	2	0.149209	42.6933
IKDLSTIEPLK	3xTMT6plex [N-Term; K2; K11]	1.22194e-06	0	14	P39687; Q92688	1	1944.23	88.8	124.2	122.3	98.8	76.8	102.6	92.7	105.1	88.6	60.53	2	-1.21179	42.8749
QVVESAYEVIK	2xTMT6plex [N-Term; K11]	5.94625e-07	0	8	P00338	0	1723	111.2	107.8	96.3	111	86.6	109.3	89.4	93.3	95.2	75.37	2	3.96174	42.2308
FDHIFYTGNTAVGK	2xTMT6plex [N-Term; K14]	5.26411e-06	0	1	P51648	0	2028.1	97.8	92.6	104.8	96.6	77.8	113.6	100.4	109.3	107.2	48.03	2	2.23896	42.6128
LLTQDEGPALVPGGR	1xTMT6plex [N-Term]	2.71024e-06	0	1	Q5T440	0	1751.99	88.4	99.4	94.4	99.2	98.2	120.4	97.5	102.9	99.6	47.17	2	0.745266	42.6226
TLGGLEMELR	1xTMT6plex [N-Term]	2.14877e-05	0	1	Q9Y4L1	0	1347.75	102.5	117	111.6	102.5	98.2	99.3	93.5	94.4	80.8	35.7	2	-1.67535	42.6556
DGSAVEIVGLSK	2xTMT6plex [N-Term; K12]	1.66775e-06	0	1	P35573	0	1632.96	87.1	115	97.5	103.5	103.7	92.9	90.5	111	98.7	41.24	2	4.15149	42.6603
NAGGTYQNLDMVVSSAIGCQLGR	1xTMT6plex [N-Term]; 1xCarbamidomethyl [C19]	1.39718e-10	0	1	Q9BRF8	0	2640.31	99.6	99.5	86.4	104.4	105.7	101.1	104.7	96.6	102.1	69.66	3	-1.49205	63.8862
AVLLSPDLQAEEWSCLR	1xTMT6plex [N-Term]; 1xCarbamidomethyl [C15]	2.07245e-06	0	1	Q7Z304	0	2216.16	108.5	83.3	102.8	97.3	88.7	93.4	119.7	100	106.3	47.81	2	1.31344	63.8415
RTDIFGVEETAIGK	2xTMT6plex [N-Term; K14]	2.42618e-06	0	1	Q15459	1	1994.13	94.5	104.4	108.5	100.4	96.2	104.1	90.7	107.6	93.6	32.82	3	0.354531	42.509
NELHNLLDKPQLQGIPVLVLGNK	3xTMT6plex [N-Term; K9; K23]	1.07606e-07	0	1	Q96BM9; Q9NVJ2	0	3239.94	74.9	80.8	78.1	80.6	71.8	68.6	245	85.5	114.6	21.75	4	-0.965829	63.8033
YTLVSYGTGELER	1xTMT6plex [N-Term]	1.17184e-07	0	1	Q9UMS6	0	1716.9	95	96.1	69.4	150	180.6	87.5	72.7	80.7	68	40.37	2	1.83623	42.2556
TLVNPANVTFK	2xTMT6plex [N-Term; K11]	3.92508e-06	0	2	O75608	0	1662	101.8	110.9	97.5	114.5	90.4	98.5	92	99.8	94.6	47.51	2	2.13486	42.2225
GFGFGQGAGALVHSE	1xTMT6plex [N-Term]	8.99069e-07	0	21	P21291	0	1662.84	107.6	81.2	80.4	120.1	111.9	97.7	118	89.7	93.4	62.39	2	3.19406	41.1923
GVLLDIDDLQTNQFK	2xTMT6plex [N-Term; K15]	1.11382e-08	0	3	Q13576	0	2177.22	97.8	114.4	87.8	105.9	93.8	113	100.6	90.1	96.6	67.42	2	4.00116	64.6474
MVNHFIAEFK	2xTMT6plex [N-Term; K10]	5.63469e-06	0	12	P11142	0	1693.95	96.6	111.4	110.1	99.1	96.9	99.4	89.6	102.1	94.8	58.61	2	2.80716	41.7512
VLVIGAGGLGCELLK	2xTMT6plex [N-Term; K15]; 1xCarbamidomethyl [C11]	2.95785e-09	0	3	Q8TBC4	0	1957.19	101.2	110.8	96.9	109.8	90.4	106.9	99.1	99.6	85.3	89.72	2	2.38978	64.2749
IGDELDSNMELQR	1xTMT6plex [N-Term]	1.87903e-06	0	1	Q07812	0	1748.87	88.7	106.9	97	108.1	88.9	93.8	101.7	111	104	44.76	2	-2.40265	41.7559
HLVDPIDDLFLAAK	2xTMT6plex [N-Term; K14]	1.9477e-09	0	3	Q7Z3D6	0	2025.18	93.4	104.3	95.9	100.3	100.5	96.3	105.4	116.3	87.4	77.39	2	1.76318	64.2773
NTALGVISNWTDELR	1xTMT6plex [N-Term]	1.85781e-08	0	1	P29475	0	1918.02	78.4	79.5	64.9	89.2	75.3	70.3	131.6	155.4	155.4	43.68	2	1.88989	64.2297
AFPALTSLDLSDNPGLGER	1xTMT6plex [N-Term]	1.35706e-12	0	3	P08571	0	2202.16	92.1	90.7	120.1	89.5	88.1	105.6	109.4	96.6	107.7	86.75	2	1.36227	64.3127
LQDGTPQAALSPLTPAR	1xTMT6plex [N-Term]	1.59937e-05	0	2	P53814	0	1965.1	94.5	97.6	97.2	112.7	127.2	88.8	91.8	98.1	92.2	44.75	2	3.51525	41.8364
STEVEVLLPK	2xTMT6plex [N-Term; K10]	4.99517e-05	0	1	P50453	0	1572.96	71.2	122.5	143.9	75.7	75.8	91.5	106	128.8	84.6	41.9	2	-0.0325568	41.8555
VNDTVQIDLGTGK	2xTMT6plex [N-Term; K13]	1.66775e-06	0	2	P22090	0	1818.04	108.7	113.2	122.5	102.8	110.5	64	119.6	56.9	101.8	50.41	2	0.526296	41.8956
CGILTPGDDFLCLEGK	2xTMT6plex [N-Term; K16]; 2xCarbamidomethyl [C1; C12]	6.64684e-08	0	5	P23634	0	2253.17	93.5	89.7	89.4	99	104.4	94.6	103	116.3	110.1	74.29	2	4.06072	65.3281
DFYNPVVPEAQK	2xTMT6plex [N-Term; K12]	1.8001e-05	0	3	O15551	0	1865.02	123.1	117.8	99.1	116.3	79.8	118.4	87.9	90	67.4	37.83	2	0.982395	41.9738
AHPEPGTWDSFLEK	2xTMT6plex [N-Term; K14]	4.57966e-05	0	1	P0DMN0	0	2072.09	95.9	98.4	116.5	106.1	83.3	115.9	98.4	107.2	78.4	62.53	3	0.0240052	41.9454
QLQDELEMLVER	1xTMT6plex [N-Term]	1.58608e-07	0	1	Q13200	0	1731.91	103.1	108.8	99.7	102.8	97.9	94.4	95.6	98.3	99.3	46.01	2	2.53228	63.9598
LEDMEQALSPSVFK	2xTMT6plex [N-Term; K14]	5.34989e-09	0	4	P05155	0	2052.11	94.5	85	110.6	76.5	115.5	89.7	160.1	73.7	94.3	73.43	2	-1.45636	64.1943
LLSGGSMLDIIK	2xTMT6plex [N-Term; K12]	1.12565e-05	0	1	Q9UEW8	0	1705.03	91.1	111.9	94.3	128.7	100.2	89	86.7	96.9	101.2	25.85	2	2.13215	64.1635
PAGPVQAVPPPPPVPTEPK	2xTMT6plex [N-Term; K19]	2.78038e-06	0	1	Q15459	0	2333.36	97.7	110.7	113.3	95.2	90.4	105.6	94.1	97.5	95.6	27.37	3	1.56568	42.0162
DILFPYIEENVK	2xTMT6plex [N-Term; K12]	8.26121e-08	0	2	Q9UHY7	0	1938.1	90.5	107.9	104.7	109.2	89.6	98.4	97.1	98.4	104.3	51.35	2	3.38366	64.5575
YFSYDCGADFPGVPLAPPR	1xTMT6plex [N-Term]; 1xCarbamidomethyl [C6]	1.02788e-10	0	3	P55268	0	2358.14	100.2	101.2	90.1	98.3	88.7	102.9	113.3	103.4	101.9	67.84	2	0.209676	64.0736
IQNVVTSFAPQR	1xTMT6plex [N-Term]	2.38711e-05	0	2	P55268	0	1588.9	90.5	102.7	83.6	116.5	100.6	89.8	106.3	108.7	101.4	44.32	2	1.19654	41.5989
YQIDPDACFSAK	2xTMT6plex [N-Term; K12]; 1xCarbamidomethyl [C8]	3.42532e-06	0	7	P21796	0	1872.96	106.1	106.9	108.7	103.4	93.3	104.8	92.6	95	89.3	78.73	2	-1.18138	42.0399
SWQDELAQQAEEGSAR	1xTMT6plex [N-Term]	8.15924e-09	0	4	Q86UE4	0	2033.97	96.3	105.3	97.1	97.9	96.9	101	100.7	104.1	100.6	62.15	2	1.92284	42.0521
WPEVDDDSIEDLGEVK	2xTMT6plex [N-Term; K16]	1.38266e-06	0	2	O43583	0	2304.16	95.7	105.1	91.9	105.3	95.5	97.8	94.3	107.9	106.5	56.52	3	2.31522	64.15
MVVESAYEVIK	2xTMT6plex [N-Term; K11]	3.11064e-07	0	7	P07195	0	1725.99	93	114.3	97	100.6	96.8	97.8	92.7	108.5	99.2	75.5	2	3.47515	47.9833
LGAASLGAEDPETQVVLINAVK	2xTMT6plex [N-Term; K22]	8.06123e-11	0	6	Q9Y490	0	2653.52	103.1	92.1	92.6	105.7	106.8	97.1	96.9	98.6	107.1	105	2	0.0819796	64.0428
AALQEELQLCK	2xTMT6plex [N-Term; K11]; 1xCarbamidomethyl [C10]	2.9568e-05	0	2	P49327	0	1761	117.5	103.7	89.9	103.1	111.7	99.3	86.3	88.1	100.4	30.7	2	-3.73324	41.49
GENLVSMTVEGPPPK	2xTMT6plex [N-Term; K15]	1.12815e-08	0	2	P14678	0	2013.11	85.2	108.1	112.7	94.7	91.2	101.8	108	97	101.4	83.29	2	1.50249	42.175
ELVVTQLGYDTR	1xTMT6plex [N-Term]	1.26739e-05	0	2	Q01813	0	1622.9	110.5	92.3	99.8	107.5	109.2	93.7	92	90.5	104.3	21.27	3	2.56509	42.1867
FLVYVANFDEK	2xTMT6plex [N-Term; K11]	1.42081e-05	0	1	P50395	0	1803.01	94.8	91.9	105.5	94.9	102.4	111.9	95.4	100.8	102.3	39.22	2	2.45492	64.0237
ELWVQQLMQHLDK	2xTMT6plex [N-Term; K13]	3.13727e-07	0	1	O00585	0	2126.18	117	161.5	94.1	93.4	98.8	81.7	98.9	77.3	77.3	43.21	3	1.7559	64.1658
NPWGEVEWTGR	1xTMT6plex [N-Term]	3.55386e-05	0	3	P17655	0	1559.78	100.4	94.8	101.2	87	104.1	99.9	105.4	98.9	108.3	27.3	2	1.19711	42.4296
FEELNMDLFR	1xTMT6plex [N-Term]	2.45839e-05	0	4	P11021	0	1542.78	106.9	115.8	98.9	95.6	96.1	105	94.2	96.4	91	43.49	3	1.78158	63.9384
DEYNALPAWK	2xTMT6plex [N-Term; K10]	4.59866e-05	0	3	O95425	0	1664.9	95.7	99.1	82	120	101.8	93.4	104.4	97	106.6	37.68	2	1.7624	42.3398
LGNVLVADEFQASGIPASGIR	1xTMT6plex [N-Term]	8.69807e-09	0	1	Q9UBC5	0	2343.29	96.2	94.7	104	92.6	100.3	100	112.1	96	104.2	48.62	3	2.23372	63.1492
VGTYQLAIVAK	2xTMT6plex [N-Term; K11]	5.74595e-05	0	1	Q9BV20	0	1621.01	89.7	102.8	92.7	90.9	101.2	104.8	104.5	111.9	101.4	30.55	2	3.95249	43.3901
QELAVFCSPEPPAK	2xTMT6plex [N-Term; K14]; 1xCarbamidomethyl [C7]	2.5253e-08	0	8	Q9Y490	0	2031.1	98.8	92	90.7	101.5	105.1	103.2	101.9	102.7	104.4	69.15	2	0.620317	42.6308
VSPGAFTPLVK	2xTMT6plex [N-Term; K11]	3.22715e-06	0	10	P07585	0	1573.97	83.3	112.4	99.1	69.4	86.8	104.9	99.9	118.6	125.5	59.34	2	3.5305	43.9867
EIMENYNIALR	1xTMT6plex [N-Term]	9.91217e-06	0	2	P08603; Q03591	0	1594.85	99.8	90	112.7	88.6	104.9	93.4	111.3	95	104.3	38.21	2	5.32726	43.4278
SPIAPEELALVHNLR	1xTMT6plex [N-Term]	2.20374e-05	0	2	P51398	0	1888.09	104.7	94	100	93.9	98.5	101.6	102.1	101.4	103.9	42.31	3	3.32898	42.8888
LVVVDENDVVK	2xTMT6plex [N-Term; K11]	3.28789e-07	0	3	P54619	0	1687	99.7	99.5	91.1	100.9	103.3	100.7	104.2	101	99.8	64.14	2	2.88854	42.7659
QVVDCQLADVNNIGK	2xTMT6plex [N-Term; K15]; 1xCarbamidomethyl [C5]	3.96806e-08	0	2	P28838	0	2131.16	87	107.9	122.7	91.8	94.3	104.1	108.5	97.4	86.4	68.4	2	-0.988055	43.4916
SPLSAEELMTIEDEGVLDK	2xTMT6plex [N-Term; K19]; 1xOxidation [M9]	2.166e-08	0	6	P53814	0	2550.33	107.2	78.5	87.4	93.4	135.3	91.3	104	89.8	113.1	86.69	2	2.54689	63.2253
SPLSAEELMTIEDEGVLDK	2xTMT6plex [N-Term; K19]	2.6064e-13	0	17	P53814	0	2534.33	121.2	79.6	79.9	102.5	133.3	90.8	94.8	83.8	114.1	99.5	2	4.02452	69.6153
NFPPSQDASGDLYTTSSQLTLPATQCLAGK	2xTMT6plex [N-Term; K30]; 1xCarbamidomethyl [C26]	1.29904e-09	0	3	P01876	0	3626.84	98.5	154.5	70.3	69.9	78.4	129.3	110.5	81.5	107.1	86.69	3	3.67811	63.083
KFCTTGIDGAMTIWDFK	3xTMT6plex [N-Term; K1; K17]; 1xCarbamidomethyl [C3]	2.73045e-05	0	1	Q92747	1	2678.43	93.6	102.6	101.8	102.8	110.1	104.7	93.8	106.5	84.2	14.83	4	8.08505	63.0047
LAPALATGNTVVMK	2xTMT6plex [N-Term; K14]	4.99888e-10	0	6	P30837	0	1844.11	118.5	114.5	89.2	106.8	101.8	99.8	99.6	90.4	79.4	107.36	2	1.12335	45.2994
AQDLSNLENTVAALK	2xTMT6plex [N-Term; K15]	8.39805e-07	0	1	Q9NQ48	0	2045.16	94.9	102.6	90.2	102.6	119.5	98.2	108.7	84.4	98.9	45.2	3	3.57619	62.9977
GYTLVEYETYK	2xTMT6plex [N-Term; K11]	8.99072e-06	0	4	Q9Y5S9	0	1823.98	90.4	117	113.2	92.3	94.2	102.2	97.9	100.3	92.5	54.12	2	2.77896	42.7636
LLIQESVWDEAMR	1xTMT6plex [N-Term]	1.77199e-07	0	2	Q8IZ83	0	1818.96	91.1	103.9	100.1	91.7	99	98.9	114.4	97.6	103.2	42.66	2	4.6019	63.3929
NQLTAMSSVLAK	2xTMT6plex [N-Term; K12]	9.71407e-08	0	3	Q14152	0	1721	90.9	109	104	97.3	109.7	94.5	98.3	100.5	95.8	68.78	2	-0.816621	43.0523
HVVLGAIENK	2xTMT6plex [N-Term; K10]	5.82962e-06	0	1	P41227	0	1537.95	94.7	116.2	98.7	97.6	107.6	103.3	94.3	95.5	92	46.78	2	0.521341	21.9986
YALNHPDTVEGLVLINIDPNAK	2xTMT6plex [N-Term; K22]	1.70529e-07	0	4	Q9UN36	0	2864.59	99.3	104.5	99	107	87.3	103.4	107.2	101.9	90.3	46.13	3	6.3861	63.3621
LATLGALETEGTDGHTFR	1xTMT6plex [N-Term]	9.10638e-07	0	2	O75356	0	2118.1	97.8	106.1	96.6	101.4	101.4	100.6	92	94.4	109.8	36.18	3	-1.37586	43.8325
LEAAYLDLQR	1xTMT6plex [N-Term]	1.48219e-05	0	3	O75347	0	1420.8	94.4	104.9	98.6	97.1	95.9	102.5	106.9	101.1	98.5	37.53	2	0.0752156	44.3924
MDSAGQDINLNSPNK	1xAcetyl [N-Term]; 1xTMT6plex [K15]	6.11053e-05	0	2	O43399	0	1874.91	96.3	100.9	97.7	114.3	104.6	100.1	103.8	97.1	85.2	48.94	2	1.36165	43.8753
VVVQVLAEEPEAVLK	2xTMT6plex [N-Term; K15]	1.00549e-08	0	4	P49327	0	2081.26	116.2	102.3	107.4	92.6	98.7	102.1	97.4	83.3	100	99.17	2	4.36013	63.4429
TQIAPGSQTVLGIGPGPADLIDK	2xTMT6plex [N-Term; K23]	3.49291e-09	0	1	Q9Y3E5	0	2706.54	107.3	92.6	86.2	110.3	119	91.5	89.1	100.1	103.9	60.71	3	6.48032	62.8057
HLPGADPELVLLGR	1xTMT6plex [N-Term]	1.13171e-06	0	3	Q8WWX9	0	1716	96.9	105.5	89.4	97.9	110.5	95.4	97.1	103.6	103.7	48.89	3	0.185475	43.6228
LAAELATLGALEQQR	1xTMT6plex [N-Term]	4.36562e-06	0	2	Q17RN3	0	1813.04	96.3	100.3	98.5	83.5	99.2	101	122.4	98.8	100	36.09	3	3.0867	62.7987
EGIPALDNFLDK	2xTMT6plex [N-Term; K12]	2.11043e-07	0	5	P13639	0	1790.01	97.5	104.7	114.3	84.5	84.8	110.7	106.9	115.4	81.1	63.54	2	2.61148	62.7726
MLLADQGQSWK	2xTMT6plex [N-Term; K11]	1.61875e-06	0	6	P09211	0	1734.96	99.6	109.9	101.6	99.3	88.5	104.1	98.9	102.3	95.7	56.07	3	2.8378	44.6296
LSPLEACAHSFFDELR	1xTMT6plex [N-Term]; 1xCarbamidomethyl [C7]	1.20734e-07	0	2	P49840	0	2121.06	101.8	101.4	106.3	107	94.9	96.7	96.8	96.9	98.2	64.3	3	5.4635	62.7442
SAALQSTQSQEEFKLEDLK	3xTMT6plex [N-Term; K14; K19]	8.08558e-06	0	1	Q96BJ3	1	2839.57	93.9	103.5	97.6	109.7	110.3	96.7	102.7	96.3	89.3	38.33	3	-2.28836	44.2023
GFVDDIIQPSSTR	1xTMT6plex [N-Term]	1.16446e-05	0	2	P05166	0	1663.89	92.5	113.1	97.7	97.7	104.2	99.3	101.5	93.6	100.4	34.83	2	0.681734	42.9717
SNQQLVDIIEK	2xTMT6plex [N-Term; K11]	1.74776e-06	0	1	P61289	0	1745.02	89.3	102.2	98.2	74.8	105.3	99.9	122.5	112.1	95.5	39.36	2	2.65888	43.3473
GADCCVLVFDVTAPNTFK	2xTMT6plex [N-Term; K18]; 2xCarbamidomethyl [C4; C5]	1.87505e-10	0	3	P51149	0	2472.27	94.7	114.6	120.1	99.1	92.5	99.7	74.1	108.1	97.1	90.79	2	1.94495	63.6683
DIFTGLIGPMK	2xTMT6plex [N-Term; K11]	4.81435e-06	0	6	P00450	0	1649.97	108	90.2	126.4	69.8	107.3	99.2	137.8	62.1	99	43.94	2	1.74364	63.7821
QGAIVAVTGDGVNDSPALK	2xTMT6plex [N-Term; K19]	8.81315e-10	0	6	P50993; P05023	0	2270.28	103.8	99.8	99.5	106.5	80.6	107.4	112.2	103.8	86.3	86.64	2	1.85062	42.4981
NIEVMNSFELLSHTVEEK	2xTMT6plex [N-Term; K18]	5.10838e-11	0	1	Q7L5N1	0	2577.36	91.3	106.5	89.3	99.3	105.7	93.1	103.8	98.8	112.1	80.38	3	1.19902	63.7017
LLLFDYDKVELANMNR	2xTMT6plex [N-Term; K8]	4.78682e-08	0	1	Q9GZZ9	1	2412.34	91.5	115.9	105.9	108.6	92.7	108.4	93.5	108.1	75.3	17.79	3	2.74564	63.6756
IVDDWANDGWGLK	2xTMT6plex [N-Term; K13]	3.46326e-09	0	8	P27824	0	1947.04	100.2	106.2	100.6	97.5	95.6	101.7	95	106.9	96.3	74.84	2	1.19743	64.2377
TITIGSAGK	2xTMT6plex [N-Term; K9]	5.35794e-05	0	2	Q6YP21	0	1305.81	98	95.1	96.7	95.7	102.3	102.4	107.2	112.2	90.4	42.18	2	0.680537	22.1927
TISTSDPAEVLVK	2xTMT6plex [N-Term; K13]	2.26009e-05	0	1	Q86UE4	0	1818.06	92.3	108.4	104.7	104.6	121	101.2	89.8	105.3	72.7	50.09	2	8.11036	42.9663
VSNGAGTMSVSLVADENPFAQGALK	2xTMT6plex [N-Term; K25]	3.88988e-12	0	5	P06396	0	2921.54	103.5	92.4	89.8	97.8	111.8	98.3	95.5	98.8	112	111.5	2	4.41507	64.107
NYNFGGEFVEAMIR	1xTMT6plex [N-Term]	1.17184e-07	0	2	Q09161	0	1875.93	84.4	107.9	102.1	91.3	92.9	94.9	108.5	102.3	115.6	48.98	3	1.77604	63.7325
SLEMTFIPTIEDTGK	2xTMT6plex [N-Term; K15]	3.99347e-05	0	1	P19320	0	2140.16	90.9	104.1	120.8	95.1	90.2	88.1	119.3	100.8	90.7	34.17	3	1.73425	63.602
SVGELPSTVESLQK	2xTMT6plex [N-Term; K14]	1.1727e-09	0	6	Q07065	0	1932.11	98.7	106.6	95.5	108.2	125.4	97.1	80.4	97.9	90.1	85.81	2	1.33506	42.4627
SLQWFGATVR	1xTMT6plex [N-Term]	2.43781e-05	0	2	P08648	0	1393.78	122	79.7	84.3	104.4	119.3	75.2	85.5	85.6	144.1	34.32	2	1.94675	43.0539
ENLLLEEELR	1xTMT6plex [N-Term]	8.32946e-06	0	7	O15061	0	1486.83	115.3	82.7	84.5	103.3	134.4	85.7	89.1	94.6	110.5	53.3	2	1.74369	42.541
EILTLLQGVHQGAGFQDIPK	2xTMT6plex [N-Term; K20]	3.24871e-09	0	3	Q15631	0	2622.5	88.1	114.7	98.4	103.1	77.5	91.1	98.1	110.6	118.3	60	3	4.02003	63.5903
FATVEVTDKPVDEALR	2xTMT6plex [N-Term; K9]	3.43262e-08	0	2	Q9NRV9	0	2248.26	90.2	108.9	111.8	80.2	93	102.7	109.8	104.8	98.6	28.38	3	2.07506	43.5913
RQDLEDSLQAQQYFADANEAESWMR	1xTMT6plex [N-Term]	2.96098e-12	0	2	Q13813	1	3230.5	95.1	98	98	93	99	96.1	101.3	102.2	117.3	67.12	3	0.620729	63.5428
VAVATILEK	2xTMT6plex [N-Term; K9]	4.77318e-05	0	1	Q9UPU5	0	1401.91	101.9	105.4	104.4	100.2	98.8	95.3	106.4	92.8	94.8	41.34	2	2.26812	43.0916
SLVEIIEHGLVDEQQK	2xTMT6plex [N-Term; K16]	5.72548e-08	0	2	O75533	0	2295.3	88.2	114.6	111.6	95.4	93	101	95.3	97	103.9	47.5	3	2.48269	63.5312
YEQAIQCYTEAISLCPTEK	2xTMT6plex [N-Term; K19]; 2xCarbamidomethyl [C7; C15]	5.5829e-09	0	2	O94826	0	2762.38	100.8	101.7	96.6	98.5	97	101.8	101.9	101.5	100.2	56.26	3	-4.03521	63.2467
LVGEIMQETGTR	1xTMT6plex [N-Term]	3.99247e-06	0	2	Q00341	0	1562.84	94.7	105.9	103	97.2	121.3	103.8	92.2	98.5	83.4	39.82	2	4.00383	43.3189
ELDSITPEVLPGWK	2xTMT6plex [N-Term; K14]	9.59421e-09	0	2	Q16891	0	2042.16	100.9	100.5	99.2	101.2	95.5	102.5	103.2	100.4	96.5	50.91	2	4.11585	63.3913
YQEVTNNLEFAK	2xTMT6plex [N-Term; K12]	1.40761e-07	0	3	Q14444	0	1914.04	96.8	104.8	109.1	96.4	93.4	105.3	98.1	96.9	99.3	51.43	2	1.39277	42.7351
INPSSMFDVHVK	2xTMT6plex [N-Term; K12]	3.89502e-05	0	1	P11216	0	1832.01	90.9	88.4	88.6	108.3	132.3	88.9	93.7	94.3	114.7	25.08	3	0.43923	43.2528
FEPTSILQTLSK	2xTMT6plex [N-Term; K12]	2.58548e-05	0	2	Q53FZ2	0	1822.07	109.7	104.1	94.3	119.4	90.6	102.9	98.3	93.9	86.9	31.51	2	3.58244	63.4052
SSLPPVLGTESDATVK	2xTMT6plex [N-Term; K16]	3.15652e-12	0	11	Q15746	0	2059.17	91.1	101.4	95.9	103	110.8	100.6	97.1	117.1	83.1	97.88	2	0.968908	41.5114
QQEMMAALTDAIQDK	2xTMT6plex [N-Term; K15]	1.89784e-08	0	1	Q92616	0	2151.12	103.8	108	91.8	96.6	100.6	105.5	101.4	96.4	96.1	77.14	2	1.45123	63.4006
NIPMSVNDIVKPGMR	2xTMT6plex [N-Term; K11]	5.46937e-05	0	1	Q9UDY4	0	2129.2	100.8	95.7	103.5	109.8	101.4	104.6	92.5	91.4	100.3	7.6	3	4.51114	43.2006
IEWHLNAFSTK	2xTMT6plex [N-Term; K11]	4.36562e-06	0	5	Q05707	0	1804.02	75.8	119.5	84.7	89.9	99.3	83.7	89.2	134.2	123.7	56.81	2	2.44654	43.1983
GGGVGGFLPAMK	2xTMT6plex [N-Term; K12]	2.03967e-07	0	3	Q9Y3I0	0	1548.9	97.2	101.9	102.1	98.4	101.7	87.5	103.4	103.8	103.9	46.2	2	-1.08793	43.1745
TVETEAVQMLK	2xTMT6plex [N-Term; K11]	4.62404e-07	0	1	Q14738	0	1706.98	85.4	107.2	97.6	108.1	107.8	98.4	91.9	106.9	96.7	47.8	2	0.0512181	43.1507
VDLPTWEAETIIQK	2xTMT6plex [N-Term; K14]	1.14224e-07	0	2	Q92835	0	2101.19	86.1	118.2	129.6	86	73.9	97.6	110.6	109.8	88.3	62.15	2	3.99813	63.4621
KSPLSWIEEK	3xTMT6plex [N-Term; K1; K10]	5.19738e-06	0	2	P53004	1	1904.15	89.2	93.9	101.7	98.8	113.3	92.3	94.8	111.6	104.4	23.6	3	1.22841	42.5149
DPVYTFSISQNPFPIENR	1xTMT6plex [N-Term]	2.14761e-08	0	1	Q8TAT6	0	2353.2	97.9	104	92.9	88.9	99.7	102.1	108.3	100.7	105.4	44.71	3	2.73739	63.4267
QADYVPSDQDLLR	1xTMT6plex [N-Term]	1.6892e-06	0	2	Q5JWF2	0	1748.9	101	105.8	99.8	96.8	85.4	98.7	105.6	106.6	100.3	35.41	2	1.47424	39.4549
IVNQPSSLFGSK	2xTMT6plex [N-Term; K12]	1.60649e-07	0	1	Q7Z6Z7	0	1735.02	100.3	117.1	102.8	100.5	93.7	100.4	91.1	100.9	93.2	50.99	2	8.57618	41.7251
SLAELGGHLDQQVEEFRR	1xTMT6plex [N-Term]	2.8834e-05	0	1	P06727	1	2313.21	100.9	99	102.9	108.8	98.9	103.6	94.8	101.2	90	4.08	4	3.10983	41.6753
MDYVEINIDHK	2xTMT6plex [N-Term; K11]	3.87884e-05	0	1	Q00341	0	1834.98	98.5	104.3	101.9	100.5	109.3	101.2	94.6	97.9	91.7	50.42	3	1.78958	40.2526
QIGDALPVSCTISASR	1xTMT6plex [N-Term]; 1xCarbamidomethyl [C10]	8.58753e-09	0	2	Q13740	0	1904.01	89.6	62.9	81.8	93	102.6	77.2	119.4	146.8	126.7	48.95	2	3.80081	40.2624
AVLPVAESFGFADEIR	1xTMT6plex [N-Term]	6.15251e-07	0	1	Q7Z2Z2	0	1950.05	101.5	100.7	110.8	94.5	105.9	93	112	98	83.6	54.38	3	1.99557	65.3836
LNESTFDTQITK	2xTMT6plex [N-Term; K12]	2.82133e-08	0	2	P78527	0	1855.02	93.2	110.1	112.9	93.8	89.8	102.4	102.2	102.6	92.9	58.83	2	3.86822	40.3001
LAQQQAALLMQQEER	1xTMT6plex [N-Term]	8.80677e-08	0	3	Q13435	0	1986.06	79.1	106.8	93.7	91.3	118.3	103.6	105.9	87.8	113.6	42.37	2	-6.68071	40.3024
DISSSLNSLADSNAR	1xTMT6plex [N-Term]	1.55262e-07	0	1	O94776	0	1778.91	98.3	105.4	107.5	93.1	100.1	97.1	106.3	94.2	98	47.64	2	2.16365	40.3332
VVQGSLDSLPQAVR	1xTMT6plex [N-Term]	2.0991e-06	0	1	P35558	0	1697.97	125.9	80.3	94.5	96	89	93.5	138	89.9	92.8	30.77	2	7.20656	40.3355
ALQPIVSEEEWAHTK	2xTMT6plex [N-Term; K15]	1.55926e-07	0	1	P43155	0	2196.21	107.6	97.8	92.9	107.6	98.7	95.4	100.8	104.4	94.9	69.51	3	3.34716	40.3546
CLLSGPTSEGLMTWELDR	1xTMT6plex [N-Term]; 1xCarbamidomethyl [C1]	2.37507e-06	0	1	Q96S52	0	2294.14	103	114.9	105.5	91.2	97.6	96.4	95.2	98.1	98.2	56.67	2	3.81811	65.2675
EIPTDAPWEAQHADKWDK	3xTMT6plex [N-Term; K15; K18]	1.88097e-07	0	2	P21397	1	2824.49	118.8	103.4	102	118.3	71.5	103.9	108	97.9	76.3	22.8	3	1.3736	40.4822
NVNCLALDGR	1xTMT6plex [N-Term]; 1xCarbamidomethyl [C4]	3.84669e-05	0	1	Q53FA7	0	1360.72	104.2	96.1	94.9	110.1	138.9	100.1	87	107.9	60.9	13.89	2	3.00232	23.2656
YGEPGEVFINK	2xTMT6plex [N-Term; K11]	1.59819e-06	0	6	P23246	0	1710.95	95	115.6	117.5	95.2	88.7	94.9	90.6	105.9	96.6	51.87	2	2.7883	40.4398
CQEVISWLDANTLAEK	2xTMT6plex [N-Term; K16]; 1xCarbamidomethyl [C1]	1.20266e-08	0	4	P0DMV9	0	2335.24	97.1	95.6	103.6	93.1	101	94.3	104.4	106.6	104.4	57.36	2	3.05783	65.246
HQVEYLGLLENVR	1xTMT6plex [N-Term]	1.20734e-07	0	2	O94832	0	1799	106.2	108.4	103.2	102.7	86.5	104	105.6	96.1	87.3	52.96	2	4.19014	40.4636
LGFDISEQEVTAPAPAACQILK	2xTMT6plex [N-Term; K22]; 1xCarbamidomethyl [C18]	3.10097e-10	0	4	Q9H008	0	2816.53	81.2	105.6	95.4	96.8	86	107.7	111	102.2	114.1	90.47	2	1.49701	65.5373
LFTAESLIGLK	2xTMT6plex [N-Term; K11]	3.53501e-07	0	8	P48444	0	1650.02	110.1	106.6	100.5	107.6	96.4	103.7	87.2	91.3	96.5	72.67	2	2.51684	65.8853
LEGHELPADLPPHLVPPSK	2xTMT6plex [N-Term; K19]	1.46351e-05	0	2	Q9H4M9	0	2504.43	86.9	130	104.1	97.7	95.8	93.9	93.5	99.1	99	23.22	4	5.42623	40.5274
ELQVLSEQYSQK	2xTMT6plex [N-Term; K12]	2.04838e-07	0	1	Q9H2D6	0	1910.06	107.4	87.8	94.5	107.6	107.8	95.6	88.2	98.3	112.8	52.15	2	3.58449	40.5367
GGKPDEVVVDGTVSSTVLK	3xTMT6plex [N-Term; K3; K19]	2.2716e-10	0	14	Q05707	0	2574.5	85.2	117.7	90.3	82.8	102.1	87.6	85.5	128.3	120.7	85.65	2	2.52518	40.5092
LLGPDAAINLTDPDGALAK	2xTMT6plex [N-Term; K19]	3.07111e-07	0	5	Q13561	0	2323.33	97.5	100.1	102.2	97	96.5	100.6	93.6	106.9	105.5	61.54	2	0.992065	65.2568
HAVVNLINYQDDAELATR	1xTMT6plex [N-Term]	1.5081e-09	0	2	P35222	0	2271.19	109.7	105.2	90.3	105.7	99.6	102.6	103.8	91.4	91.8	77.71	2	1.86615	40.4095
ASFTTFTVTK	2xTMT6plex [N-Term; K10]	6.10867e-06	0	6	Q03135	0	1560.9	117.1	90.8	81.6	108.3	137.6	98	86.7	83.5	96.5	63.19	2	1.54393	42.1156
VSYFPTVPGVYIVSTK	2xTMT6plex [N-Term; K16]	3.70516e-05	0	5	O75369	0	2215.28	94.5	106.6	101.3	107.3	92.1	108.9	91.2	97.5	100.7	60.32	2	1.44007	65.2507
DVAQIFNNILR	1xTMT6plex [N-Term]	5.13149e-06	0	3	Q9Y376	0	1531.88	99.5	108.3	93.2	111	104.7	90.4	93.4	93.8	105.6	33.7	2	6.72595	65.1561
LNLNNTVLSK	2xTMT6plex [N-Term; K10]	8.99072e-06	0	3	P07814	0	1573.97	106	109.1	103.5	100.8	92.3	104.6	90.8	99.4	93.6	50.91	2	3.13922	40.6219
SITVTQDEGIRPSTTMEGLAK	2xTMT6plex [N-Term; K21]	2.19979e-06	0	1	P09110	0	2692.46	111.9	100.7	111.1	119.9	80.5	110	97.2	86.3	82.3	17.97	3	4.28051	40.6317
GDGVVLVAPPLR	1xTMT6plex [N-Term]	6.03128e-06	0	1	P62310	0	1421.87	105.3	108.8	104.9	96.9	91.4	95.4	92.6	110.7	94	32.48	2	1.51576	40.6741
EFSGYVESGLK	2xTMT6plex [N-Term; K11]	2.3053e-06	0	1	P20073	0	1673.92	111.8	99	90.9	98.1	91.5	105.7	98.9	105.3	98.9	52.39	2	1.62117	40.6933
VEGSFPVTMLPGDGVGPELMHAVK	2xTMT6plex [N-Term; K24]	2.10306e-09	0	1	O43837	0	2925.56	108.7	95.7	101.8	97.5	89.7	105.2	100.5	105	96	67.55	3	-1.34901	65.1369
SLKDPNNSLTLWVIDQGLK	3xTMT6plex [N-Term; K3; K19]	7.52248e-06	0	1	Q9H3U1	1	2828.65	116.3	91.8	89.9	118.2	88.3	110.5	86.8	85.7	112.6	23.43	4	-1.05903	65.1346
DANLYISGLPR	1xTMT6plex [N-Term]	7.81555e-06	0	1	Q15717	0	1447.81	100.9	104.1	100.3	107.4	106.6	97.8	85.4	100.3	97.3	41.13	2	-6.27373	40.5083
QGFSYQCPQGQVIVAVR	1xTMT6plex [N-Term]; 1xCarbamidomethyl [C7]	1.15609e-06	0	2	Q07507	0	2166.13	88.5	89.8	102.2	80.7	95.4	114.8	98.1	112.3	118.2	49.05	2	0.0629965	40.7379
ANCIITNDVLAPAVDAVASK	2xTMT6plex [N-Term; K20]; 1xCarbamidomethyl [C3]	8.80677e-08	0	1	Q53FZ2	0	2500.38	111.6	110.4	93.4	119.3	88.4	109	100.2	89.9	77.9	60.16	3	5.16079	65.4474
IDVSIEAASGGK	2xTMT6plex [N-Term; K12]	1.37206e-07	0	4	P09622	0	1604.93	107.7	100.9	98.5	103.5	91.1	100.8	100	102.3	95.2	71.73	2	3.41857	40.2749
MPSFGVSAPGK	2xTMT6plex [N-Term; K11]	1.28058e-06	0	5	Q8IVF2	0	1535.87	125	64.8	85.6	95.7	155.4	70.7	92.1	122.4	88.2	53.63	2	1.53757	39.507
FATEYCNTIEGTAK	2xTMT6plex [N-Term; K14]; 1xCarbamidomethyl [C6]	1.7477e-05	0	2	O00429	0	2063.05	101.7	100.8	91.9	89.8	103.8	93.1	99.1	109.8	110	68.19	2	-1.17483	39.5522
LQELEGAVK	2xTMT6plex [N-Term; K9]	3.99347e-05	0	3	P35580	0	1444.88	87	118.4	95.2	98.9	97.6	90.1	97.4	115.7	99.9	53.36	2	1.73135	39.5546
SLTLDTWEPELLK	2xTMT6plex [N-Term; K13]	2.29921e-08	0	2	Q15057	0	2003.15	94.1	110.7	108.9	89.8	91.2	102.7	109.3	99.6	93.7	69.93	2	2.50707	65.8645
VESLSQVEVILQHSAADIAR	1xTMT6plex [N-Term]	8.17074e-13	0	5	P07942	0	2394.32	102.2	92.4	95.3	91.7	100.2	105.2	108.6	94.8	109.6	84.82	3	2.88069	67.2483
SCDIPVFMNAR	1xTMT6plex [N-Term]; 1xCarbamidomethyl [C2]	3.42532e-06	0	3	P08603	0	1538.77	105.9	73	106	78.3	137.3	82.5	118	101.1	97.8	27.08	2	2.68904	39.5899
KAGTQIENIDEDFRDGLK	3xTMT6plex [N-Term; K1; K18]	1.43237e-08	0	3	O43707	2	2736.51	108.8	103.1	101.8	115.8	93.2	114.9	84.1	88.5	89.7	26.25	3	1.56269	39.6114
QDAMLVDELR	1xTMT6plex [N-Term]	1.25671e-05	0	3	P11678	0	1418.75	66.4	95.8	71.3	113.2	77.3	221.5	89.2	86.6	78.5	48.53	2	3.31576	39.616
VVSQYSSLLSPMSVNAVMK	2xTMT6plex [N-Term; K19]	3.88257e-07	0	1	P50991	0	2498.38	104.4	107.1	98	108.6	96.1	96.3	85	98.6	105.9	59.08	3	7.12614	65.7555
ELLFHPALFEVPSLK	2xTMT6plex [N-Term; K15]	4.14833e-06	0	2	Q9UHY1	0	2198.3	97.1	105.4	101.8	103.5	96.3	97.7	93.3	99.2	105.7	37.67	3	1.96682	65.777
QLVEQVEQIQK	2xTMT6plex [N-Term; K11]	1.57118e-06	0	2	Q9BVK6	0	1800.06	105.5	108.9	108.2	101.6	89.9	110.1	87.4	103.8	84.7	67.94	2	4.36141	39.7604
AVEEPLNAFK	2xTMT6plex [N-Term; K10]	2.94444e-05	0	1	Q08722	0	1575.91	104.1	97.4	88.6	99.9	81.7	93.4	101.5	136.1	97.3	35.69	2	3.44365	39.7819
AYDTDAGPVFVK	2xTMT6plex [N-Term; K12]	1.1414e-06	0	1	Q9H479	0	1740.96	102.3	88.7	92.5	108.3	88.9	111.8	95.3	95.5	116.8	59.45	2	3.2629	39.8004
FMPIPMYDASQALK	2xTMT6plex [N-Term; K14]	2.03427e-05	0	1	Q5VZK9	0	2070.12	97.2	114.8	93	113.9	84.1	117.9	98.4	90.4	90.4	51.69	2	3.15304	65.6702
VAQLEAQCQEPCKDTVQIHDITGK	3xTMT6plex [N-Term; K13; K24]; 2xCarbamidomethyl [C8; C12]	1.69991e-10	0	9	P02679	1	3455.82	114	73.6	112	66.2	143.8	81	143.2	71	95.2	45.14	3	3.31638	40.3239
ICGDIHGQYTDLLR	1xTMT6plex [N-Term]; 1xCarbamidomethyl [C2]	9.9966e-06	0	4	P62140	0	1889.97	98.5	97.7	100.3	103.5	105.4	102.5	98	96.5	97.7	20.2	3	1.87114	39.8195
AQIWDTAGLER	1xTMT6plex [N-Term]	4.13071e-06	0	2	P57735	0	1488.8	104.3	93.7	107.2	100.6	89.4	108.7	116.2	89	90.9	27.66	2	2.55575	39.8265
MGAPESGLAEYLFDK	2xTMT6plex [N-Term; K15]	5.21661e-10	0	7	P02794	0	2086.09	78.5	105.4	103.4	100.6	85.9	79.6	111.9	137	97.7	69.86	2	4.19694	67.0041
DMTEVISSLENANYK	2xTMT6plex [N-Term; K15]	7.74479e-07	0	2	P06681	0	2172.13	75.8	100.6	91.2	79.9	107.1	130.7	121.8	81.3	111.4	31.29	3	1.56066	65.5826
TIVQLENEIYQIK	2xTMT6plex [N-Term; K13]	1.89784e-08	0	3	O75934	0	2049.2	84.7	107.2	122	88.5	87.9	108.2	106.8	98.3	96.4	65.74	2	1.97534	65.5565
SALYSPSDPLTLLQADTVR	1xTMT6plex [N-Term]	2.05487e-06	0	2	O00391	0	2276.23	105.8	93.3	117.6	106.5	85.8	92.9	104.4	95.8	97.8	42.11	3	1.66775	65.5326
AGMSAEQAQGLLEK	2xTMT6plex [N-Term; K14]	7.39975e-10	0	4	Q9Y2Q3	0	1891.04	106.3	104.1	105.2	108.5	84.4	117.3	98	94.9	81.4	62.54	2	1.3004	41.1782
NQVEDLLATLEK	2xTMT6plex [N-Term; K12]	1.37093e-06	0	3	Q92542	0	1831.06	92	104.4	112.6	89.9	89.4	104.7	114.9	99.8	92.3	47.71	2	4.8475	66.2026
FQVDLVSENAGR	1xTMT6plex [N-Term]	2.03099e-07	0	1	P55011	0	1563.83	101.9	112.5	99.8	101.3	85.8	121	101.6	103.7	72.5	43.11	2	4.82357	39.9615
SDVVYTDWK	2xTMT6plex [N-Term; K9]	6.39181e-05	0	9	P02763	0	1570.85	127.9	74.2	125.1	59	133.5	70.7	175.1	62.2	72.3	48.47	2	2.87662	39.4381
SQVFSTAADGQTQVEIK	2xTMT6plex [N-Term; K17]	1.47001e-09	0	3	P38646	0	2267.23	104.1	115.4	107.9	99.4	88.9	103.2	98.7	99.4	82.8	89.55	2	1.92606	40.0853
YPGPQAEGDSEGLSQGLVDR	1xTMT6plex [N-Term]	1.52805e-10	0	4	P10645	0	2304.13	121.7	74.3	97.7	129.4	92.9	88.3	104	87.7	103.9	86.02	2	3.34057	40.0569
VEMQPTELVSK	2xTMT6plex [N-Term; K11]	4.21953e-06	0	2	O43491	0	1718.98	92.3	92.7	98.5	98	106.2	87	111.6	111.8	101.9	39.81	2	1.96822	40.132
LTQAQIFDYGEIPNFPR	1xTMT6plex [N-Term]	2.29025e-09	0	4	P00491	0	2238.18	98.2	69.3	108.3	63.6	100.8	132.4	124.8	99	103.7	71.38	2	3.90489	66.288
VFNTTPDDLDLHVIYDVSHNIAK	2xTMT6plex [N-Term; K23]	4.64607e-08	0	4	Q9Y3I0	0	3084.64	101.6	93.3	98	99.1	105	107.7	94.1	100.8	100.4	91.68	3	7.19503	66.1265
VTEAEIVPMGK	2xTMT6plex [N-Term; K11]	2.61825e-05	0	3	O75369	0	1631.94	101.6	110	95	106.8	88.5	101.3	96.9	105.9	93.9	34.45	2	2.69974	39.8219
ALESGDVNTVWK	2xTMT6plex [N-Term; K12]	5.30254e-08	0	6	P46940	0	1776.99	103.4	103.1	101.8	100.7	89.7	109.5	97.3	98.4	96.1	71.68	2	0.578402	40.7547
TVPEELVKPEELSK	3xTMT6plex [N-Term; K8; K14]	2.31787e-05	0	2	Q9UMS4	0	2285.36	87.8	121.9	122.6	95.6	79.9	101.1	90.4	107.2	93.5	19.02	3	2.06765	40.7664
VAHALAEGLGVIACIGEK	2xTMT6plex [N-Term; K18]; 1xCarbamidomethyl [C14]	1.40964e-11	0	21	P60174	0	2266.3	85.8	115.2	97.5	94.3	84.2	101.5	95.3	118.8	107.4	97.15	2	7.3342	65.701
NMPQADAMVLVAR	1xTMT6plex [N-Term]	1.48219e-05	0	1	Q9HCD5	0	1644.88	94.2	88.1	90	153.6	82	94	97.3	92.5	108.3	17.4	2	3.91527	41.3298
YMQAVIQYGK	2xTMT6plex [N-Term; K10]	3.79894e-05	0	1	Q13451	0	1658.93	85.6	98.2	137.1	91.6	88.3	96.9	94.8	104.2	103.2	40.58	2	1.75857	41.3536
MDENQFVAVTSTNAAK	2xTMT6plex [N-Term; K16]	2.65881e-09	0	6	Q16555; Q14194; Q14195	0	2184.14	103.8	85.9	86	108.9	114.5	89.3	101	107.3	103.3	75.23	2	0.746498	41.3773
MDENQFVAVTSTNAAK	2xTMT6plex [N-Term; K16]; 1xOxidation [M1]	1.89511e-06	0	1	Q16555; Q14194; Q14195	0	2200.13	104.7	80.7	88.1	99.5	116.3	89.6	113.1	102.4	105.5	38.82	3	2.63006	34.0128
CVFELPAENDKPHDVEINK	3xTMT6plex [N-Term; K11; K19]; 1xCarbamidomethyl [C1]	8.551e-09	0	1	O95292	0	2941.57	95.5	98.9	98.1	110.3	104	105.7	90.6	103.5	93.4	23.99	4	1.35135	41.4057
DIATGLIGPLITCK	2xTMT6plex [N-Term; K14]; 1xCarbamidomethyl [C13]	1.34776e-06	0	1	Q9BQS7	0	1930.14	127.4	110.4	92	112.7	84.1	119	79.9	83.5	91.1	52.84	3	0.857649	64.5116
DLGQIEENDLVR	1xTMT6plex [N-Term]	8.91474e-06	0	1	Q9P265	0	1629.86	94.5	97.5	104.9	99.4	93.5	109.2	108.1	94.8	98.2	57.63	2	1.95908	41.4457
YYRPTEVDFLQGDCTK	2xTMT6plex [N-Term; K16]; 1xCarbamidomethyl [C14]	9.26176e-06	0	2	O60547	0	2450.24	108.3	108	106	109.5	79.2	132.4	85.2	93.4	78	28.46	3	1.58236	41.4556
FMITGGNLQDSK	2xTMT6plex [N-Term; K12]	2.60834e-06	0	1	Q6P1N9	0	1768.97	95.5	110.9	92.2	97.6	89.3	107.1	94.6	111.8	100.9	50.2	2	2.45367	41.4602
DLDVAILVGSMPR	1xTMT6plex [N-Term]	8.58753e-09	0	15	P40925	0	1614.91	86	96.3	84.3	95.3	98.4	88.1	160.8	93.6	97.2	57.34	2	2.55337	64.9486
GLETFSQLVWK	2xTMT6plex [N-Term; K11]	2.19979e-06	0	2	P06865	0	1766.03	90.4	106.6	116.5	102.1	86.2	104.1	114.5	91.5	88.3	31.96	2	3.47787	65.0217
VLVLSQDYGK	2xTMT6plex [N-Term; K10]	7.94942e-06	0	3	Q01082	0	1579.95	98.2	104.9	94.7	105.2	89.2	94.2	93.9	110.2	109.6	41.58	2	2.63052	41.4932
LEELTMDGAK	2xTMT6plex [N-Term; K10]	1.11143e-05	0	2	O00567	0	1564.87	89.3	123.5	123.3	89.4	80.1	99	99.6	107.9	87.9	54.97	2	1.9391	41.517
CHLVIDEQPLMFR	1xTMT6plex [N-Term]; 1xCarbamidomethyl [C1]	8.11654e-07	0	4	Q7Z4I7	0	1886.98	103.7	95.6	91.3	100.3	98.6	96.4	100.5	114.6	99	34.84	2	1.31146	41.5333
VAELYEEELR	1xTMT6plex [N-Term]	8.08558e-06	0	16	P17661	0	1479.79	109.2	87.5	80.4	111.4	137.6	83.8	88.4	94.2	107.5	57.18	3	1.11971	42.0237
ESIWLPFMETELHCDEK	2xTMT6plex [N-Term; K17]; 1xCarbamidomethyl [C14]	1.58106e-10	0	1	O75884	0	2622.3	93.5	104.9	100.4	106.1	98.5	109.2	94.1	95.3	97.9	88.23	3	-0.272509	64.3695
TLWIWECGITAK	2xTMT6plex [N-Term; K12]; 1xCarbamidomethyl [C7]	2.32785e-07	0	4	P13489	0	1936.08	97.3	101.1	92	104.6	114.3	90	90.4	102.3	108.1	57.94	2	2.86112	65.1193
VHSPSGALEECYVTEIDQDK	2xTMT6plex [N-Term; K20]; 1xCarbamidomethyl [C11]	5.87804e-10	0	14	P21333	0	2735.36	105.9	93.9	82.5	114.5	117.4	95.4	92.8	94.1	103.4	100.65	2	1.7249	42.3475
AQQEFAAGVFSNPAVR	1xTMT6plex [N-Term]	1.24825e-06	0	1	O14828	0	1921.01	92.9	95.1	110.6	100.5	87.3	103.3	111.8	103.9	94.7	54.69	3	2.8526	41.5715
NFWVSGLSSTTR	1xTMT6plex [N-Term]	5.79333e-05	0	1	Q15424	0	1583.84	86.3	100.4	103.9	97.9	92.9	96.5	93.1	120.7	108.3	8.7	2	2.47671	41.5738
FPEEEAPSTVLSQNLFTPK	2xTMT6plex [N-Term; K19]	9.32196e-12	0	8	P04844	0	2592.4	108.1	102.3	98.1	105.6	101	109	89.2	93.2	93.6	99.8	2	4.0123	65.4563
LAEFSSQAAEEEEKVK	3xTMT6plex [N-Term; K14; K16]	1.78027e-08	0	1	Q7Z406	1	2482.36	113.3	119.2	110.2	103.3	80	122.9	105	81	65	22.5	3	-0.779265	41.5855
DALNIETAIK	2xTMT6plex [N-Term; K10]	4.13071e-06	0	11	P07355	0	1545.93	118.7	81.6	98.8	84	121.1	94.5	87.2	92.3	121.9	68.36	2	2.125	42.1373
AIPNQGEILVIR	1xTMT6plex [N-Term]	1.91769e-05	0	3	P50570	0	1551.94	93.5	101.6	98.3	102	93.8	104.8	104.8	104.8	96.3	30.6	2	3.74278	41.0344
AILILDNDGDR	1xTMT6plex [N-Term]	4.21953e-06	0	2	P61923	0	1443.8	109.2	105.5	108.9	109.3	91.8	105.8	88.6	93	87.8	51.05	2	1.93697	41.1839
TNCNVAVINVGAPAAGMNAAVR	1xTMT6plex [N-Term]; 1xCarbamidomethyl [C3]	1.93873e-08	0	1	Q01813	0	2399.25	87.3	86.3	98.2	75.9	110.8	100.8	138.2	107.3	95.3	32.26	3	4.65954	41.6353
FRLEAPDADELPK	2xTMT6plex [N-Term; K13]	3.04474e-05	0	2	Q99798	1	1959.1	102.3	102.8	104.6	105.5	95.8	95.6	93.5	102.8	97.2	17.2	3	0.300796	41.6446
DVLEYVVFEK	2xTMT6plex [N-Term; K10]	5.8794e-06	0	2	Q9BRJ2	0	1698.97	111.5	109.6	104.6	108.3	84.7	117	89.2	92.6	82.5	59.59	2	6.25341	64.8703
ITESVAETAQTIK	2xTMT6plex [N-Term; K13]	1.42452e-06	0	1	Q96A49	0	1849.07	96.2	117.4	83.5	111.4	115	107.4	105.6	97.6	65.9	33.27	2	4.89629	41.666
MAGAIPLVTAGSQK	2xTMT6plex [N-Term; K14]	1.54662e-08	0	1	Q53FA7	0	1802.06	97.8	112.4	87.3	110.4	85	108.2	84.8	119.8	94.3	64.44	2	2.81702	41.673
GTSIVVPEPLHFLLPGK	2xTMT6plex [N-Term; K17]	9.22255e-06	0	1	Q9NUQ7	0	2262.36	97.7	113.5	95.3	112.1	92.9	102.5	90.8	99.4	95.8	25.18	3	1.74786	64.3579
RTPMGIVLDALEQQEEGINR	1xTMT6plex [N-Term]	1.02605e-06	0	1	O75915	1	2498.32	110	83.9	118.1	84.1	82	86.1	110.2	109.9	115.7	33.46	3	-3.02038	64.6775
IDEAESLNDEELEEKEK	3xTMT6plex [N-Term; K15; K17]	1.14489e-05	0	1	O60264	1	2707.41	89.7	113.8	118.8	95.5	84	100.9	101.8	107.6	88	19.8	3	0.456226	41.2874
TDCLSLPSFENAIPMGEK	2xTMT6plex [N-Term; K18]; 1xCarbamidomethyl [C3]	3.78763e-09	0	6	P08603	0	2467.26	101.2	90.5	120.9	83	105.6	95.3	125.1	79.8	98.6	56.47	2	2.16665	64.8765
DFPETNNILK	2xTMT6plex [N-Term; K10]	3.31037e-05	0	1	P49915	0	1648.93	87.6	114.9	113.9	96.7	92.3	102.6	90.6	99.4	101.9	23.37	2	1.20567	40.7924
SYLTEQVNQDLPK	2xTMT6plex [N-Term; K13]	6.96598e-08	0	1	Q16822	0	1993.1	123.2	113.4	102.4	123	61.8	124.7	99.5	83.6	68.3	58.19	2	0.983097	40.8092
QVPVDVVEMK	2xTMT6plex [N-Term; K10]	8.01721e-06	0	2	P55884	0	1601.93	101.6	110.2	109.4	101.2	86.4	100.4	94	102.9	93.9	56.69	2	3.70632	40.8115
FPSLLTHNENMVAK	2xTMT6plex [N-Term; K14]	3.35319e-06	0	2	P62906	0	2059.14	103.8	111.2	103.3	94.3	98.3	103.4	91.4	100.4	93.8	39.03	3	0.639008	40.8208
IENCNYAVELGK	2xTMT6plex [N-Term; K12]; 1xCarbamidomethyl [C4]	2.11043e-07	0	4	Q14651; P13796; P13797	0	1868	71.4	145	151.8	82.9	62.6	98.8	103.9	101.8	81.9	53.25	2	-0.0536963	40.8753
LETNEFQQLQSK	2xTMT6plex [N-Term; K12]	5.55713e-08	0	2	Q70UQ0	0	1923.06	102.1	109.7	103	94.1	121.2	99.9	81.1	88.2	100.6	52.88	2	-0.189938	40.8776
DRDDFPVVLVGNK	2xTMT6plex [N-Term; K13]	3.72967e-06	0	6	P10301	1	1932.1	98.4	100.8	93.9	97.7	105.8	94.3	94.9	108.1	106.1	48.92	2	1.21296	40.6605
ASFENNCEIGCFAK	2xTMT6plex [N-Term; K14]; 2xCarbamidomethyl [C7; C11]	3.33289e-09	0	1	P56537	0	2105.02	96.7	141.6	115	114.8	104.6	99.3	67.5	68.2	92.3	72.94	2	1.83749	40.8875
FSELPTQMFPEGATPAEITK	2xTMT6plex [N-Term; K20]	6.84431e-07	0	1	Q9Y312	0	2652.4	92.8	101.5	95.4	95.7	96	102.5	108.7	101.1	106.3	38.78	3	5.31491	65.0755
NLGIPLGQDAEEK	2xTMT6plex [N-Term; K13]	6.96854e-09	0	5	Q6NUK1	0	1842.04	110.9	99.9	111.9	105.4	84	108.3	97.8	98	83.9	59.34	2	0.585708	40.5469
QVGYEDQWLQLLR	1xTMT6plex [N-Term]	1.39108e-05	0	2	O60568	0	1877.01	103.7	98.5	89.1	100.3	120.2	94.2	93	88.6	112.5	31.05	3	1.59958	65.2245
GDDLSTAILK	2xTMT6plex [N-Term; K10]	1.95855e-05	0	3	P55072	0	1490.88	99.4	105.8	103.9	100.4	96.3	98.9	86.6	104.6	104.1	48.36	2	1.85101	40.9205
ELEQIFCQFDSK	2xTMT6plex [N-Term; K12]; 1xCarbamidomethyl [C7]	3.29658e-06	0	4	Q02218	0	2002.04	94.1	107	95.2	101.3	89	96.6	107.1	106.7	103	42.08	2	2.6756	65.6358
TQPILDILLK	2xTMT6plex [N-Term; K10]	1.99185e-05	0	2	Q9Y376	0	1612.04	97.1	114.4	97.6	108.2	94.9	98.8	94.3	97.8	97	31.04	2	1.67768	65.0093
ELQDLALQGAK	2xTMT6plex [N-Term; K11]	4.72366e-07	0	4	P10645	0	1643.97	178.8	48.4	96.5	174.3	66.7	74.1	101	72.6	87.5	63.1	2	3.38526	42.2269
ASPATQPPPLLPPSATGPDATVGGPAPTPLLPPSATASVK	2xTMT6plex [N-Term; K40]	3.7524e-07	0	3	Q07666	0	4185.32	92.8	105.7	118.9	98.9	98.6	100.6	97.8	92.2	94.6	29.14	5	1.32291	65.0708
ELISNASDALDK	2xTMT6plex [N-Term; K12]	6.81906e-08	0	6	P14625; P08238	0	1733.97	105.5	118	107.6	91.2	85.7	109.8	93	98.9	90.4	71.71	2	-0.631912	40.708
LLSGGSVLDIIK	2xTMT6plex [N-Term; K12]	3.2323e-07	0	2	O95747	0	1673.06	95.3	114.1	92.5	106.8	95	91.8	86.5	104	114	51.46	2	2.0418	64.7535
EQELQQTLQQEQSVLDQLR	1xTMT6plex [N-Term]	4.36444e-12	0	6	Q15149	0	2542.33	101.5	103.1	97.2	94.9	100.8	98.8	103.1	95.5	105	102.03	3	2.78611	64.7796
DSPSVWAAVPGK	2xTMT6plex [N-Term; K12]	2.71024e-06	0	12	P07737	0	1671.95	98.1	105.8	96.3	116	110.1	93.4	84.9	88	107.4	50.24	2	2.94539	40.7094
IADPTLAEMGK	2xTMT6plex [N-Term; K11]	1.28058e-06	0	2	Q6P996	0	1603.91	120.6	105.6	98.2	115.5	80.4	113.9	86.2	95.9	83.6	53.15	2	2.0932	41.4364
TLQALQIPAAK	2xTMT6plex [N-Term; K11]	2.20374e-05	0	4	P46940	0	1612.02	105.3	98.6	107	99.6	96.4	106.1	91.7	93.1	102.1	53.99	3	3.11164	41.164
WDPTGNLLASCSDDMTLK	2xTMT6plex [N-Term; K18]; 1xCarbamidomethyl [C11]	6.8152e-07	0	1	Q9BZK7	0	2482.24	92.1	105.6	115.6	83.8	91.4	97.5	115.3	99.3	99.3	19.92	3	0.490161	64.7866
QTFIDNTDSIVK	2xTMT6plex [N-Term; K12]	1.20641e-06	0	1	Q13576	0	1839.03	92.3	95.5	109.7	133.7	92.1	117.4	101.3	93.3	64.7	45.57	2	3.99084	41.6851
EATWVVDVK	2xTMT6plex [N-Term; K9]	6.26246e-05	0	3	P22307	0	1504.88	120.7	105.9	104.2	111.2	86.1	108.4	88.4	95	80.1	48.17	2	3.60912	40.6535
ELISNASDALEK	2xTMT6plex [N-Term; K12]	8.22606e-08	0	3	Q12931	0	1747.98	106.3	101.4	111.6	98.2	81.2	108.5	101.3	103.3	88.3	57.67	3	4.86808	41.1147
EPATINYPFEK	2xTMT6plex [N-Term; K11]	1.85406e-05	0	3	O00217	0	1766.97	104.6	105.8	93.9	120.3	87.5	105.4	90.6	98.2	93.8	51.62	2	1.68082	41.0388
GAVYSFDPVGSYQR	1xTMT6plex [N-Term]	6.962e-07	0	2	P20618	0	1774.9	96.6	118.2	106.4	105.7	91.9	109.8	83.8	95.7	91.9	35.08	2	2.20135	40.6842
VLGTAFDPFLGGK	2xTMT6plex [N-Term; K13]	4.97406e-08	0	1	Q92598	0	1780.04	103.4	108.5	129.8	107.3	86.6	109.5	84.7	89.6	80.5	55.55	2	2.5449	64.8672
EFESVLVDAFSHVAR	1xTMT6plex [N-Term]	1.42021e-08	0	3	Q9NQG5	0	1935.02	94.9	99.1	95.5	106.4	112	93.5	101.4	96.1	101.2	68.14	3	1.52728	65.4311
VAASVLNPYVK	2xTMT6plex [N-Term; K11]	1.29154e-06	0	6	P48047	0	1618.99	104	110.3	101.5	109.4	82.3	108.1	88.7	106.7	89	49.9	2	2.69111	42.5939
FPFSIDQEGDIYVTQPLDREEK	2xTMT6plex [N-Term; K22]	5.46515e-09	0	1	Q12864	1	3084.59	109.3	113	102.1	123.9	66.9	119.6	88.9	86.3	90	41.63	3	1.02529	64.8387
VNTDLGNDLYFVK	2xTMT6plex [N-Term; K13]	1.02542e-05	0	1	Q8WVC0	0	1956.08	100.9	117.6	114.2	102	80.2	108	89.9	97.3	89.9	18.57	2	7.75216	56.2962
MEDLDQSPLVSSSDSPPRPQPAFK	1xAcetyl [N-Term]; 1xTMT6plex [K24]	5.02353e-06	0	2	Q9NQC3	0	2899.43	100.2	93.3	98.1	101	111.5	101.7	102.3	106.5	85.4	53.63	2	-0.213211	56.3507
GTTGTQASFLQLFEGDDHKVEQLDK	3xTMT6plex [N-Term; K19; K25]	4.28456e-08	0	1	P30566	1	3451.83	97.1	106.3	117.4	103.1	100.7	91.1	93.2	101.4	89.6	31.93	4	6.92364	56.2799
ETDLLLDDSLVSIFGNR	1xTMT6plex [N-Term]	2.93377e-10	0	10	P30044	0	2136.14	99.7	104.2	104.8	105.7	74.7	111	106.2	101	92.8	65.47	2	4.29419	76.928
NIYVLQELDNPGAK	2xTMT6plex [N-Term; K14]	2.51456e-08	0	5	P12956	0	2032.15	94.6	107.8	106	97.1	93.2	98.3	95.9	108	99.1	77.73	2	2.32448	52.2116
CDLSNEEDILSMFSAIR	1xTMT6plex [N-Term]; 1xCarbamidomethyl [C1]	4.57077e-10	0	2	Q6UWP2	0	2229.07	91.8	113.2	89.5	111.2	82.5	108.7	114.9	93.7	94.5	77.23	2	2.81022	76.0907
TLNASDVLSAMEEMEFQR	1xTMT6plex [N-Term]	1.08991e-07	0	1	Q9NRF9	0	2300.11	99.4	109.7	96.9	91.6	96.9	87.7	115.8	91.5	110.4	36.06	3	3.53843	76.0436
LNNLTFLYLDHNALESVPLNLPESLR	1xTMT6plex [N-Term]	1.60254e-12	0	8	P20774	0	3224.75	90.3	94.6	88.4	90.2	92.8	101.5	102.8	111.6	127.8	94.82	2	1.76545	76.2405
MLIPYIEHWPR	1xTMT6plex [N-Term]	2.06884e-05	0	1	O75208	0	1683.92	86.5	87.1	96.3	101.3	95.7	97.9	127.9	98.6	108.6	40.97	3	2.96863	51.6735
RFQTIDIEPDIEALLSQGPSCA	1xTMT6plex [N-Term]; 1xCarbamidomethyl [C21]	1.10205e-05	0	3	P07203	1	2689.37	94.1	98	97	92.4	91.4	102.5	113.3	110.8	100.5	27.26	2	5.25109	76.1929
VEESTQVGGDPFPAVFGDFLGR	1xTMT6plex [N-Term]	7.10089e-14	0	11	Q14315	0	2553.28	106.8	97.5	83	115.8	109.7	97	93.1	90.7	106.4	104.84	2	1.33494	75.8731
LSDFNIIDTLGVGGFGR	1xTMT6plex [N-Term]	1.31017e-09	0	3	Q13976	0	2010.09	92.2	92.6	90.1	101	112.2	94	99.1	112.3	106.6	61.81	2	3.45387	75.9872
DLFEDELVPLFEK	2xTMT6plex [N-Term; K13]	1.38972e-07	0	7	O60506	0	2052.13	94.7	113.1	120.4	98.8	96.7	105.7	82.4	94.8	93.4	66.44	2	1.73011	76.0086
FYQAEMEELDFISAVEK	2xTMT6plex [N-Term; K17]	1.40266e-09	0	3	P35237	0	2507.28	94	97.3	96.5	100.5	98.3	108.7	96.7	103	104.9	65.43	2	-0.43712	76.2737
GPNEYIQEIEFENLSPGSVIIFR	1xTMT6plex [N-Term]	6.36592e-07	0	1	P35573	0	2880.5	87.3	94.6	100.4	102.8	115.2	97.1	105.6	94.6	102.5	49.19	3	1.7556	76.2545
VTDGALVVVDCVSGVCVQTETVLR	1xTMT6plex [N-Term]; 2xCarbamidomethyl [C11; C16]	5.9558e-11	0	31	P13639	0	2805.47	95.2	97.6	97.2	99.8	104.4	98.1	110.3	95.8	101.7	81.02	3	6.17975	83.8624
KLDSLTTSFGFPVGAATLVDEVGVDVAK	3xTMT6plex [N-Term; K1; K28]	6.21739e-12	0	7	P40939	1	3523.99	101.6	102.4	96.6	103.3	93.9	103	103.9	98.7	96.7	71.49	3	0.41722	76.5459
LIFGDALLMEPLEK	2xTMT6plex [N-Term; K14]	1.04369e-06	0	2	Q9NQ66	0	2047.19	84.3	106.7	93.4	84.2	109.5	88.6	101.7	114.5	117.1	59.84	2	0.6438	75.9085
DVLGMAQDEMAQAFEDWNK	2xTMT6plex [N-Term; K19]	1.19797e-09	0	4	P52209	0	2656.28	101.5	109.5	102.2	105.1	88.5	107.7	98.4	87.2	99.9	94.52	3	3.46084	78.2631
NPTLFIFAENDVVIPLK	2xTMT6plex [N-Term; K17]	1.08352e-05	0	3	Q96DG6	0	2388.39	94.3	105.7	94.6	108.8	104.6	104.4	98.8	92.8	95.9	53.04	2	8.40074	76.4037
AGTLSITEFADMLSGNAGGFR	1xTMT6plex [N-Term]	4.81409e-12	0	4	Q15149	0	2344.18	100.2	94.2	88.4	90.4	113.6	93.2	103.9	102.2	113.8	68.66	2	5.31421	76.449
QALLLGLTQLVEAAR	1xTMT6plex [N-Term]	4.43322e-08	0	1	A1L4H1	0	1825.11	93.7	91	106.8	89	105.8	98.1	96.9	103.8	115.1	65.52	3	3.12378	76.4299
SGILAAESIFNQLTSENLQSK	2xTMT6plex [N-Term; K21]	1.27209e-10	0	4	Q16134	0	2708.49	99.5	103.1	91.7	102.4	90.1	100	108.4	108.5	96.3	91.7	3	5.41361	76.4583
FTDDTFDPELAATIGVDFK	2xTMT6plex [N-Term; K19]	3.86606e-07	0	3	Q9NP72	0	2560.32	99.6	94	96.8	93	108.3	98.4	101	106.9	102	48.93	2	2.95859	76.5912
GNFTLPEVAECFDEITYVELQKEEAQK	3xTMT6plex [N-Term; K22; K27]; 1xCarbamidomethyl [C11]	1.47576e-08	0	2	Q00839	1	3875	85	125.1	130.6	107.5	88.1	111.8	88	99.1	64.7	67.8	3	3.68528	76.5059
LGELQALQSSLQEQQSGLYYLSTTVK	2xTMT6plex [N-Term; K26]	1.53403e-09	0	1	P11532	0	3342.82	107.5	92.7	80.4	110.5	109.5	99.5	91.4	102.6	105.8	69.77	4	3.65639	76.525
AQATQLLEGLVQELQK	2xTMT6plex [N-Term; K16]	4.33971e-08	0	2	P42229	0	2227.31	78.9	105.6	111.6	92.6	98.2	101.1	111	102.9	98.1	63.35	3	5.19908	76.5651
IDGVEQLNNILVIGMTNRPDLIDEALLRPGR	1xTMT6plex [N-Term]	1.14348e-10	0	2	P46459	0	3674.03	101.3	100.4	101.3	93.5	87.5	95	112.6	106.3	102.1	45.69	4	4.96814	76.5958
SAEQMIGDIINLGLK	2xTMT6plex [N-Term; K15]	4.65103e-11	0	10	O15061	0	2060.18	118.7	76.8	74.7	119.8	182.2	75.8	81.4	92.7	78.1	94.03	2	3.35795	76.243
SAEQMIGDIINLGLK	2xTMT6plex [N-Term; K15]; 1xOxidation [M5]	8.33195e-08	0	3	O15061	0	2076.18	117.7	80.9	81.4	113.8	161.4	80.2	83.2	92.3	89.2	56.63	3	3.30539	65.3994
LTFLYLANDVIQNSK	2xTMT6plex [N-Term; K15]	3.92757e-05	0	1	Q96P16; Q9NQG5	0	2197.26	90	113.2	90.2	108.1	88.4	105.3	108.2	100.1	96.6	40.83	3	3.30689	76.6388
SEAANGNLDFVLSFLK	2xTMT6plex [N-Term; K16]	3.48414e-06	0	1	P42704	0	2183.21	108.1	113.9	99.8	114.7	75.2	118.4	94.1	98.9	77	37.79	3	9.01877	76.6481
NLEALALDLMEPEQAVDLTLPK	2xTMT6plex [N-Term; K22]	1.88306e-10	0	10	P12956	0	2881.6	88.7	108.9	114.7	92.2	93.9	107.4	99.9	100.4	93.9	86.8	2	1.69089	80.1301
DVLGMAQDEMAQAFEDWNK	2xTMT6plex [N-Term; K19]; 1xOxidation [M5]	1.51341e-07	0	1	P52209	0	2672.27	91.8	100.9	109.6	102.6	92	100.7	104.2	102.6	95.6	61.58	3	7.92393	76.2998
NLEALALDLMEPEQAVDLTLPK	2xTMT6plex [N-Term; K22]; 1xOxidation [M10]	6.05397e-09	0	2	P12956	0	2897.59	90.9	107.3	111.6	89.2	97.1	98.5	108.1	105.8	91.5	68.77	4	3.46931	76.3641
VMQEEIFGPILPIVPVK	2xTMT6plex [N-Term; K17]	4.74617e-08	0	5	P51648	0	2367.41	98.1	90.8	105.5	90.4	88.2	111.7	95.8	117.3	102.3	76.64	2	-0.17979	75.8824
DELLFPSWEALFSGSEGPLKPGAR	2xTMT6plex [N-Term; K20]	1.72724e-07	0	1	P39060	0	3061.64	105.2	77.1	68.7	118.7	103.6	87.6	111.6	80.6	146.9	50.71	3	-0.487242	75.7595
IDIDNSGYVSDYELQDLFK	2xTMT6plex [N-Term; K19]	3.52282e-09	0	3	Q14651	0	2692.38	106.1	125.3	103.1	123.2	54.4	131.2	89.6	82.7	84.5	66.83	3	-1.55346	75.2376
VGGGWMALDEFLVK	2xTMT6plex [N-Term; K14]	6.76117e-08	0	2	Q03001; Q9UPN3	0	1980.1	97	103.1	91.8	98.2	104.4	95.6	84.3	101.6	124.1	47.4	2	-0.207761	75.2875
LGPGGLDPVEVYESLPEELQK	2xTMT6plex [N-Term; K21]	1.47681e-10	0	7	Q16543	0	2727.49	97.7	109.8	107.9	103.9	93.4	103.8	92.4	96.5	94.5	78.58	2	3.56572	75.3352
TVTLQGNLDPCALYASEEEIGQLVK	2xTMT6plex [N-Term; K25]; 1xCarbamidomethyl [C11]	3.95118e-08	0	1	P06132	0	3206.7	96	97.9	96.7	108.8	108	90.8	97.7	101.4	102.7	56.23	3	6.95905	75.3043
IWCFGPDGTGPNILTDITK	2xTMT6plex [N-Term; K19]; 1xCarbamidomethyl [C3]	2.7074e-12	0	5	P13639	0	2563.36	96.6	124.6	100.6	104.8	86.4	101.7	82.7	96.9	105.8	117.01	2	0.388111	75.3229
LGLIPLISDDIVDK	2xTMT6plex [N-Term; K14]	1.29809e-07	0	2	P19387	0	1969.2	87.2	114.3	114.5	93.4	86.2	102.7	101	105.1	95.6	45.32	2	1.85132	75.3328
MEDTEPFSAELLSAMMR	1xTMT6plex [N-Term]	1.99958e-11	0	8	P09471	0	2187.03	94.8	82.7	78.6	98.8	95.3	98.5	103.7	132.4	115.2	76.08	3	1.32595	75.3636
QILENELQIPVSK	2xTMT6plex [N-Term; K13]	3.48414e-06	0	2	Q9UNN5	0	1969.17	99.3	103.2	97.7	100.1	100.5	94.7	102.2	103.1	99.1	60.76	2	2.97004	51.9125
SVFDIPIFTEEFLNHSK	2xTMT6plex [N-Term; K17]	4.74956e-10	0	1	Q9NP66	0	2481.34	89.4	106.8	104.6	102.7	92.4	99.2	110.5	100.7	93.8	51.24	3	0.937968	75.3468
VGLDWACSMAEILR	1xTMT6plex [N-Term]; 1xCarbamidomethyl [C7]	1.52671e-05	0	2	O43149	0	1849.95	96.9	103.6	98.8	97	101.8	105.9	101.7	98.3	95.9	25.91	3	-0.177349	75.3799
LENWITSLAESQLQTR	1xTMT6plex [N-Term]	6.23736e-09	0	3	P40763	0	2118.14	97.6	108	102.4	101.3	95.2	101	95.9	103.9	94.9	67.08	3	1.24233	75.392
LTALADLEDWEELEK	2xTMT6plex [N-Term; K15]	3.95539e-11	0	2	Q9H269	0	2233.2	94.9	99.8	115	97.1	96.7	105.7	97.6	96.1	97	90.26	2	0.366624	75.4013
FQDNFEFVQWFK	2xTMT6plex [N-Term; K12]	4.2281e-07	0	5	Q15691	0	2093.09	92.5	100.2	91.9	107.2	112	94.5	88.2	103.1	110.2	57.86	2	2.43918	75.4205
MLLCEAVAAVMAK	2xTMT6plex [N-Term; K13]; 1xCarbamidomethyl [C4]	5.48651e-08	0	3	P54136	0	1865.05	98.7	112.7	111.1	100.4	92	100.7	93.4	92.1	99.1	78.77	2	5.96832	75.4321
ICDPGLTAFEPEALGNLVEGMDFHR	1xTMT6plex [N-Term]; 1xCarbamidomethyl [C2]	2.29025e-09	0	4	Q13557	0	3017.47	98.8	103.4	99.8	96.3	101.2	104	99.2	96.1	101.3	49.97	4	3.00225	75.7926
LAMQEFMILPVGAESFR	1xTMT6plex [N-Term]	1.21814e-08	0	5	P09104	0	2168.14	91.4	84.5	84	99.4	94.3	83.1	127.2	121	115.2	61.96	2	3.28637	75.4773
EAPFSEFFLDPGTSVLDTCR	1xTMT6plex [N-Term]; 1xCarbamidomethyl [C19]	1.43794e-07	0	3	Q9Y2Z4	0	2517.22	100	105.1	99.7	96	100.7	101.3	107.2	89.1	100.9	43.94	3	5.25586	75.4727
IGDNLDILTLLK	2xTMT6plex [N-Term; K12]	5.44691e-05	0	1	Q9BZF9	0	1786.11	102	112.2	94.5	93.1	95.9	106.6	93.3	108.3	94	37.47	3	3.81311	75.5197
SQDAEVGDGTTSVTLLAAEFLK	2xTMT6plex [N-Term; K22]	2.69683e-13	0	6	Q99832	0	2710.46	87.3	108.7	113.1	94.4	95.3	100.5	94.4	101.5	104.8	100.95	2	1.89677	75.6074
YGEFFPVPESILTSMK	2xTMT6plex [N-Term; K16]	1.41482e-05	0	1	Q9UGM6	0	2303.24	112.3	109.5	101.5	103.3	93.4	97.6	99.2	93.7	89.5	34.55	3	3.16086	75.565
VLTCTDLEQGPNFFLDFENAQPTESEK	2xTMT6plex [N-Term; K27]; 1xCarbamidomethyl [C4]	2.42162e-10	0	2	Q9NUQ9	0	3587.76	79	116.2	132.9	89.1	81.2	103.5	103.2	95	99.9	71.01	4	5.58474	75.5789
FLEQELETITIPDLR	1xTMT6plex [N-Term]	1.94701e-08	0	2	P55058	0	2046.13	83.8	98.9	111.1	100	101.8	98.4	104.8	100	101.2	69.49	2	3.68311	75.5958
ADANTAAIQAILYNR	1xTMT6plex [N-Term]	1.60028e-08	0	1	P03915	0	1834	106.4	93.8	103.2	101.1	98.7	105.3	98.1	99.8	93.6	52.72	2	4.0459	51.8226
VGGYILGEFGNLIAGDPR	1xTMT6plex [N-Term]	8.1274e-10	0	6	O95782; O94973	0	2077.13	94.3	100.9	98.9	105.6	94.8	95.9	99.7	105.1	104.7	95.48	2	-0.577219	75.7073
ATQLLEGLVQELQK	2xTMT6plex [N-Term; K14]	2.61385e-09	0	2	P51692	0	2028.21	90.6	107.9	112	88.1	92.8	91.5	95.7	115.6	105.8	82.69	2	4.80739	75.6527
KEPVGDDESVPENVLSFDDLTADALANLK	3xTMT6plex [N-Term; K1; K29]	7.71932e-09	0	1	P49591	1	3789	88.6	113.3	95.8	119.8	94.7	107.6	87	94.5	98.7	42.72	4	5.3192	75.6643
SPVEVAQDVLAAVGK	2xTMT6plex [N-Term; K15]	5.41875e-09	0	2	Q6IAN0	0	1941.14	109.6	107.7	101.1	109.7	89.2	102.5	98.1	97	85.1	76.37	2	2.09546	75.7497
APAALPALCDLLASAADPQIR	1xTMT6plex [N-Term]; 1xCarbamidomethyl [C9]	5.8794e-06	0	1	Q8TEX9	0	2363.3	89.6	86.7	104.4	102.3	112.6	93.6	116	87.6	107.2	39	3	2.76874	75.6904
YAGEPVPFIEPPESFEFYAQQLR	1xTMT6plex [N-Term]	2.73721e-07	0	1	P42704	0	2943.48	97.7	96.7	96.8	104.8	98.3	111.2	101.3	91.5	101.6	56.95	4	-1.30024	75.7426
TQGNVFATDAILATLMSCTR	1xTMT6plex [N-Term]; 1xCarbamidomethyl [C18]	6.32211e-11	0	2	O15371	0	2399.23	110.3	104	109.1	96.4	101	86.9	109.6	97.9	84.8	88.71	3	0.36275	75.7571
SLEEIYLFSLPIK	2xTMT6plex [N-Term; K13]	1.66933e-07	0	5	P15880	0	2010.19	97.8	113.1	113.4	95	90.9	104.9	92.2	100.8	91.9	49.18	2	4.09839	75.5081
ILQEAQNLMALTNVDTPLK	2xTMT6plex [N-Term; K19]	3.07245e-08	0	3	Q99459	0	2570.46	86.7	115.7	110.2	103	105	95.8	94.2	114.8	74.6	79.79	3	6.53863	76.6766
ATFAGLYSLDVGEEGDQAIAEALAAPSR	1xTMT6plex [N-Term]	9.0415e-10	0	1	P48637	0	3051.55	94.5	102.7	89.4	101.9	90.8	112.7	110.2	96.4	101.4	55.1	4	4.97251	76.6789
AILDEVAGLGEAVDELNQK	2xTMT6plex [N-Term; K19]	1.52101e-09	0	2	Q8NF91	0	2442.35	88.5	103.2	96.4	101.3	100.7	108	102.3	98.7	100.8	78.87	3	2.9096	76.4164
ICPVETLVEEAIQCAEK	2xTMT6plex [N-Term; K17]; 2xCarbamidomethyl [C2; C14]	1.20865e-10	0	7	P30084	0	2447.29	110.5	115.8	86.2	108	75.4	112.8	104.3	104.3	82.8	87.51	2	7.05194	77.8959
FQDAVLANSFFIMPATVADATAVR	1xTMT6plex [N-Term]	3.37817e-11	0	3	Q5T4S7	0	2784.46	99.7	90.7	100.3	95.8	110.2	106.9	101.2	95.7	99.4	71.02	3	4.20846	77.8352
ECGALGGLFQAIVNDMK	2xTMT6plex [N-Term; K17]; 1xCarbamidomethyl [C2]	1.42081e-05	0	1	Q765P7	0	2281.21	100.7	119	68.9	112.2	114.6	81.2	112.2	76.7	114.4	51.56	2	7.74011	77.9529
YNLEELYQAVENLCSYK	2xTMT6plex [N-Term; K17]; 1xCarbamidomethyl [C14]	2.58622e-06	0	1	Q13620	0	2594.32	96.1	98.7	107.3	113	115.9	86.2	96.4	88.5	97.9	52.47	3	7.31714	77.9954
DISMEIDSPENMMR	1xTMT6plex [N-Term]	2.73342e-06	0	1	Q16204	0	1896.87	110.5	97.7	96	100.3	123	98.8	84.2	99.5	90.1	45.13	2	4.05491	51.5193
MLAEDELRDAVLLVFANK	2xTMT6plex [N-Term; K18]	6.26401e-09	0	2	P61204	1	2505.42	95.6	100	112.3	92.2	83.2	116.6	111.9	100	88.4	61.87	3	1.96191	78.0456
QEGLDGGLPEEVLFGNLDLLPPPGK	2xTMT6plex [N-Term; K25]	1.70657e-09	0	2	Q8N163	0	3062.68	81.9	114.7	123.3	100.3	89.3	105.9	96.5	95.7	92.3	45.76	4	4.50198	78.0123
YVADFLQWAEPIVVR	1xTMT6plex [N-Term]	2.80003e-05	0	1	Q09013	0	2035.12	89.6	99.5	91.3	109.1	98	98.6	95.8	102.1	116	25.31	3	4.17827	78.0549
CVDLVIQELINTVR	1xTMT6plex [N-Term]; 1xCarbamidomethyl [C1]	2.61182e-07	0	3	P50570	0	1901.07	97.1	108.6	97.9	105.4	94.8	104.2	113.2	88.8	90	48.33	2	4.13702	78.1097
DPPLAAVTTAVQELLR	1xTMT6plex [N-Term]	1.27663e-08	0	3	Q15477	0	1923.11	101.8	99.3	88.3	96.5	113.3	94.4	111.7	101.2	93.5	69.08	3	1.45854	78.389
GSLLIDSSTIDPAVSK	2xTMT6plex [N-Term; K16]	2.39084e-10	0	1	P31937	0	2061.18	99.7	95.1	89.4	106.9	99.4	98.1	103.9	101.3	106.2	81.45	2	1.78493	51.4792
LGVPLLPLTPAIYTGAVEEPAEVPVPEQGWR	1xTMT6plex [N-Term]	6.10358e-08	0	2	Q4G176	0	3527.94	96.4	102.3	92.4	101.2	98.1	98.7	104	97.2	109.7	58.83	4	7.98067	78.112
ESLNASIVDAINQAADCWGIR	1xTMT6plex [N-Term]; 1xCarbamidomethyl [C17]	6.0068e-11	0	4	Q9UJZ1	0	2532.27	98.6	89.5	96.7	107.3	111.4	98.5	101.2	96.5	100.2	79.79	3	1.63693	78.0631
GCPAALPLSNLYETLGVVGSTTTQLYTDR	1xTMT6plex [N-Term]; 1xCarbamidomethyl [C2]	1.18399e-12	0	9	Q15582	0	3326.71	95.5	97.3	97.2	102.2	106	104.6	101.6	90.7	104.9	92.15	2	1.81727	78.2455
EDVLTLLLPVMGDSK	2xTMT6plex [N-Term; K15]	7.71648e-08	0	4	Q13200	0	2088.2	100.5	112.4	103.6	106.9	95.2	94	82.1	96.1	109.2	80.26	2	5.27783	77.9052
LGDAVEQGVINNTVLGYFIGR	1xTMT6plex [N-Term]	8.88218e-08	0	1	P41250	0	2464.34	96.2	106.5	93.7	111.7	91.5	105.1	105.9	101.1	88.3	38.32	3	3.20181	78.1551
FMCAQLPNQVLESISIIDTPGILSGAK	2xTMT6plex [N-Term; K27]; 1xOxidation [M2]; 1xCarbamidomethyl [C3]	1.04519e-09	0	6	Q9NZN4	0	3376.83	101.8	87.9	81.1	96.2	116.3	100.1	110.7	98	107.9	70.35	3	3.74983	78.2191
TIEDAIAVLSVAEEAADR	1xTMT6plex [N-Term]	1.64175e-08	0	2	Q96CT7	0	2102.12	94.6	95.6	94.2	101.4	109.4	95.3	108.3	93.9	107.3	84.42	3	3.53646	78.0061
MALELLTQEFGIPIER	1xTMT6plex [N-Term]	1.61399e-08	0	4	P49588	0	2089.16	88.3	108.4	98.4	105.3	109.1	96.3	101.1	101	92.1	75.46	3	3.85104	78.3246
ESTITLQQAEYEFLSFVR	1xTMT6plex [N-Term]	5.90107e-09	0	2	Q9Y3B8	0	2390.24	99.5	96.7	98	96.5	117.2	96.7	107.7	88.2	99.4	68.66	2	3.20021	78.3335
DGTVLCELINALYPEGQAPVK	2xTMT6plex [N-Term; K21]; 1xCarbamidomethyl [C6]	7.12119e-10	0	19	P37802	0	2745.49	95.3	109.7	106	96.3	90.7	109	95.9	85.1	112	84.1	2	0.470246	78.6707
TAVLDFIEDYLK	2xTMT6plex [N-Term; K12]	5.49192e-05	0	1	Q9P2W9	0	1885.07	103.2	109.7	114	89.3	86.5	105.6	92.1	102.4	97.3	42.64	3	6.48223	78.2834
CPCCYGPLECPVFPTELAFALDTSEGVNQDTFGR	1xTMT6plex [N-Term]; 4xCarbamidomethyl [C1; C3; C4; C10]	2.59349e-11	0	3	P12111	0	4136.87	82.6	97.1	99.1	104.1	111.2	101.5	101.9	99.6	102.9	103.89	4	5.26232	78.3265
ADIWSLGITAIELAR	1xTMT6plex [N-Term]	3.41924e-09	0	3	Q9Y6E0	0	1858.06	101.9	109	101.5	98	88.5	105.3	98.7	97.9	99	65.05	2	4.24865	78.3528
GQLVPLETVLDMLR	1xTMT6plex [N-Term]	2.89443e-08	0	6	P00568	0	1813.05	87	93.8	98.7	81.1	98.5	109.4	125.1	102.2	104.1	49.73	3	3.1494	78.3339
AIQLSGAEQLEALK	2xTMT6plex [N-Term; K14]	1.14796e-09	0	1	Q9BT78	0	1929.14	92.6	100.9	97.7	99	105	93.7	104.4	96.7	110.1	77.95	2	2.67799	51.4554
ADIGVAMGIAGSDVSK	2xTMT6plex [N-Term; K16]	3.00634e-07	0	2	P05023	0	1949.08	107.4	96.4	93.1	106.6	95.1	110.6	100.7	97.1	93	52.44	3	2.66669	51.8249
VDGNDVFAVYNATK	2xTMT6plex [N-Term; K14]	2.12031e-08	0	1	P12694	0	1971.06	107.5	119	95.8	91	79.7	105.4	106.6	103.2	91.9	70.66	2	3.40671	51.4317
NLEVLNFFNNQIEELPTQISSLQK	2xTMT6plex [N-Term; K24]	3.43748e-12	0	13	Q15404	0	3276.79	110.4	89.3	87.8	100.5	106.6	103.1	96.1	100.7	105.6	115.54	3	3.255	78.6044
NFAQIIEADEVLLFER	1xTMT6plex [N-Term]	6.05397e-09	0	2	Q7L523	0	2136.15	90.6	100.3	106.1	101.7	106	104.6	97.1	96.8	96.9	49.21	3	1.60327	78.5505
FMCAQLPNQVLESISIIDTPGILSGAK	2xTMT6plex [N-Term; K27]; 1xCarbamidomethyl [C3]	6.62333e-10	0	11	Q9NZN4	0	3360.83	99.8	91.5	79.3	106.3	112.9	95.5	97.9	103.5	113.2	88	2	0.0612101	79.8335
VAGAVTELIQAAEAMK	2xTMT6plex [N-Term; K16]	1.55987e-08	0	4	Q9Y4G6	0	2060.18	98.7	98.5	86.2	103.2	103.8	88.9	91.1	98.1	131.6	52.73	2	6.08355	77.9384
LDIFEFLNHVEDGLK	2xTMT6plex [N-Term; K15]	2.02572e-05	0	1	Q86VP6	0	2247.24	105.6	104.6	98	103.5	104.2	92.9	99.2	100.1	91.9	27.51	3	0.998886	77.7862
AQEIQDESAVLWLDEIQGGIWQSNK	2xTMT6plex [N-Term; K25]	1.70837e-12	0	3	P46940	0	3315.73	87.1	106.7	102.5	97.9	93.1	105.4	99.7	92.2	115.4	68.68	3	5.86217	77.6857
LLILDEVHLLHEDR	1xTMT6plex [N-Term]	6.3139e-05	0	1	Q8N3C0	0	1944.11	103.4	85.2	127.5	85.3	93.5	107.5	117.8	97.7	82.1	39.62	4	2.01736	51.5952
LFVGGLSFDTNEQSLEQVFSK	2xTMT6plex [N-Term; K21]	2.10306e-09	0	6	Q14011	0	2803.49	95.5	114.8	107.4	106.3	93.9	93.4	101.1	105.7	82	97.36	3	2.96942	76.6133
LLLAGYDDFNCNVWDTLK	2xTMT6plex [N-Term; K18]; 1xCarbamidomethyl [C11]	4.03442e-07	0	2	Q9HAV0	0	2615.36	84.1	95.6	98.8	92.4	110.1	104.1	115.3	91	108.6	47.03	3	3.15983	76.5634
VLILDEATSALDVQCEQALQDWNSR	1xTMT6plex [N-Term]; 1xCarbamidomethyl [C15]	6.03458e-12	0	1	Q03519	0	3103.56	77	95.1	97.7	99.5	100.5	125.5	113.1	86.1	105.5	118.77	3	1.88534	76.8734
VVSEIESGFLLANPFK	2xTMT6plex [N-Term; K16]	8.25609e-07	0	1	Q01118	0	2208.27	85	79.6	87.9	80.3	110.1	77.6	132.1	98.6	148.7	49.12	3	3.40537	76.8757
ETSLLAVPGALSPLAIPNAAAAAAAAAAGR	1xTMT6plex [N-Term]	5.17232e-10	0	2	Q9UKA9	0	2915.65	82.3	88.4	84.8	91.8	103.7	173.3	87.5	92.1	96	60.26	4	3.49597	76.9042
ILEPGLNILIPVLDR	1xTMT6plex [N-Term]	1.83347e-07	0	5	Q9UJZ1	0	1904.18	96.4	100	101.5	90.4	99.4	112	110.6	94.3	95.3	59.43	3	4.42098	76.7979
LTYAYFAGGDAGDAFDGFDFGDDPSDK	2xTMT6plex [N-Term; K27]	1.01481e-10	0	2	P02679	0	3292.5	96.4	83.5	107.7	84.5	126.5	87.7	131.5	82.4	99.8	88.79	3	7.70004	76.6841
SPELAAQPSTYLAVAEELADVSGK	2xTMT6plex [N-Term; K24]	7.81869e-09	0	2	Q8NBN7	0	2904.56	103.5	112.6	110.6	118.9	91	113.3	88.7	92	69.3	77.2	3	4.22471	77.0534
EFNLQNMGLPDFHIPENLFLK	2xTMT6plex [N-Term; K21]	2.42077e-09	0	3	P04114	0	2974.59	79.5	77.8	147.1	62.8	92.1	106	152.2	67.9	114.6	70.49	3	4.23236	76.8385
LEEGEVNVLDNLAAATDQLVQQR	1xTMT6plex [N-Term]	7.27975e-12	0	1	Q8IYM9	0	2754.45	91.6	94.1	106.2	93.3	101	91.7	116.3	93.8	111.9	117.52	3	7.51172	77.0963
IIGFGSALLEEVDPNPANFVGAGIIHTK	2xTMT6plex [N-Term; K28]	5.80538e-11	0	1	O94973	0	3337.86	96.9	94	104.7	91.2	95.1	106.2	98.4	110.6	102.8	80.01	4	2.14109	77.1149
NWYVQPSCATSGDGLYEGLTWLTSNYK	2xTMT6plex [N-Term; K27]; 1xCarbamidomethyl [C8]	1.90595e-08	0	2	P62330	0	3568.75	102.9	106.7	103.9	121.6	92.5	113.7	80.1	90.3	88.2	82.21	3	3.94879	77.198
DMIILPEMVGSMVGVYNGK	2xTMT6plex [N-Term; K19]	5.39374e-08	0	3	P62841	0	2511.34	87.8	122.7	97.8	104.3	105	118.3	83.5	72.6	107.9	85.1	2	5.46256	77.0686
VFEPNEEALGVVLHK	2xTMT6plex [N-Term; K15]	6.68004e-10	0	1	O43615	0	2139.22	104.2	107.3	104.6	103.5	98.5	101.6	94	93.9	92.5	89.4	3	1.25426	51.5929
QLISGNLDAPEGGLDAMMQVAACPEEIGWR	1xTMT6plex [N-Term]; 1xCarbamidomethyl [C23]	2.33959e-09	0	1	P05107	0	3457.68	74.9	90	93.3	89.9	111.1	97.4	115.5	88.6	139.4	100.73	3	6.10265	77.2526
QNLQQLNSDISAITTWLK	2xTMT6plex [N-Term; K18]	2.90767e-05	0	1	Q8WXH0	0	2531.42	84	123.2	103.6	92.9	105.2	98	106.1	89.8	97.4	53.84	2	-0.181301	77.2672
EQPLDEELKDAFQNAYLELGGLGER	2xTMT6plex [N-Term; K9]	2.26353e-12	0	6	P05023	1	3292.71	110.3	109.6	99.6	126.2	69.1	123.2	94.1	95.1	72.9	50.74	3	6.79084	77.6834
LLFSADNNEVVVGAER	1xTMT6plex [N-Term]	4.54972e-09	0	2	Q92629	0	1962.05	107.3	99.2	87.4	101.2	98.7	103.5	111.8	89.6	101.3	50.95	2	0.120933	51.5807
CSALLQVIFSPLEEEVK	2xTMT6plex [N-Term; K17]; 1xCarbamidomethyl [C1]	3.96806e-08	0	1	P32455	0	2420.35	100.4	94.9	111.6	102.8	87.6	104.6	110.9	93.8	93.4	48.89	3	3.75889	77.6121
QCPIMDPAWEAPEGVPIDAIIFGGR	1xTMT6plex [N-Term]; 1xCarbamidomethyl [C2]	2.59726e-06	0	1	Q16822	0	2968.49	111.5	108.8	112.5	139.7	65.3	128.8	107.6	60.6	65.3	57.5	2	5.90241	77.5787
LLPDITLLEPVEGEAAEELSR	1xTMT6plex [N-Term]	1.78717e-07	0	2	O15160	0	2523.38	100.2	106.2	105.6	97.4	102.8	90.9	99.3	97.4	100.3	70.61	3	5.22742	77.5616
TLCNFAGDLAAEVITEAEK	2xTMT6plex [N-Term; K19]; 1xCarbamidomethyl [C3]	3.69806e-06	0	1	Q9UKA4	0	2510.32	100.8	108.7	111.7	95.7	94.5	91.5	92	102.9	102.2	25.29	3	3.55022	77.4951
YLQEVIDVLETDGHFR	1xTMT6plex [N-Term]	5.03555e-07	0	2	Q02818	0	2163.13	97.7	104.3	100.7	101.6	100.6	100.5	101	95.8	97.8	68.48	3	2.95375	75.233
APEVSQYIYQVYDSILK	2xTMT6plex [N-Term; K17]	4.28611e-09	0	4	P63010	0	2474.36	90	99.9	97.1	105.7	96.5	97.1	89.4	108	116.4	65.88	2	4.99312	77.2489
TFLVIPELAQELHVWTDK	2xTMT6plex [N-Term; K18]	7.65649e-10	0	1	P49902	0	2597.47	82.9	113.7	91.8	103.7	99.4	108.8	104.3	91.7	103.6	58.99	3	3.99744	77.4404
TMLELLNQLDGFEATK	2xTMT6plex [N-Term; K16]	2.70549e-10	0	1	P62195	0	2281.25	99.5	116.5	109.9	96.3	89.9	105.1	89.8	98.2	94.7	82.81	2	3.58514	77.4166
AVANETGAFFFLINGPEIMSK	2xTMT6plex [N-Term; K21]	7.46048e-09	0	2	P55072	0	2714.46	94.6	104.9	103.6	99.3	95.3	101	96	101.9	103.3	66.62	4	5.39982	77.388
GQDMETEAHQNKLEEMINELAVAMTAVK	3xTMT6plex [N-Term; K12; K28]	7.55373e-08	0	1	Q15363	1	3817.97	107.6	113.3	111.1	108.3	88.6	113.7	83.9	89.3	84.2	24.14	4	3.54905	77.3119
LCDFGVSGQLIDSMANSFVGTR	1xTMT6plex [N-Term]; 1xCarbamidomethyl [C2]	1.46478e-11	0	4	P36507; Q02750	0	2603.28	99.5	105.2	96.4	89.8	105.2	103.6	101.9	96.9	101.5	88.57	3	1.52034	77.0756
DMTEFFTDLITK	2xTMT6plex [N-Term; K12]	4.412e-05	0	1	Q70CQ2	0	1919.02	86.9	106	100.8	92.1	106.6	104.1	100.6	103.3	99.6	40.2	3	2.78384	77.2858
TPVLSAEASTGETPNLGEVVVAEVGWDALK	2xTMT6plex [N-Term; K30]	5.21845e-11	0	1	P24821	0	3497.88	105.9	96.1	93.6	92.6	118.5	84.5	91.3	74.7	142.7	121.77	4	6.10725	77.4451
GNFTLPEVAECFDEITYVELQK	2xTMT6plex [N-Term; K22]; 1xCarbamidomethyl [C11]	3.31752e-08	0	8	Q00839	0	3060.56	93.4	116.1	111.1	100.9	101.7	98.5	92.9	104.3	81	75.31	3	8.05305	78.5335
QWNYACMPTPQSLGEPTECWWEEINR	1xTMT6plex [N-Term]; 2xCarbamidomethyl [C6; C19]	3.64633e-10	0	3	Q07507	0	3511.57	78.6	97.3	103.8	77.8	96.6	112.7	117.9	107.1	108.2	80.08	3	6.34879	75.1883
VEGTEPTTAFNLFVGNLNFNK	2xTMT6plex [N-Term; K21]	1.37991e-11	0	5	P19338	0	2770.48	85.5	128.5	124.2	91.7	76.4	102.8	90.8	105.3	94.7	101.18	2	3.75017	75.2428
SLDLIESLLR	1xTMT6plex [N-Term]	4.5231e-05	0	1	A5YKK6	0	1387.84	104.2	107.8	113.6	98.1	86.8	103.7	96.4	95.1	94.3	20.97	2	2.51069	73.058
LQDFASTVEALEEGK	2xTMT6plex [N-Term; K15]	2.0246e-10	0	32	P35749	0	2095.13	108.8	75.7	74.8	119.8	123.7	89.1	91.7	100.8	115.7	91.84	2	2.93733	73.3292
VLQELDMSDFEEQFK	2xTMT6plex [N-Term; K15]	1.38266e-06	0	1	O95466	0	2316.18	85.3	122.2	133.6	83.9	79.7	99.6	107.6	90.1	98.1	64.51	3	3.3524	73.0888
DLLGTVWGGPANLEAIAK	2xTMT6plex [N-Term; K18]	9.84974e-11	0	4	Q9NTX5	0	2283.31	112	105.9	102.7	109.5	73.7	107.3	90.5	101.9	96.5	89.66	2	1.086	73.1004
IFSPFADLSELSATGR	1xTMT6plex [N-Term]	3.28282e-05	0	1	Q9UK55	0	1940.03	94.2	81.4	97.9	90.7	99.5	106	139.1	88.1	103	30.03	2	8.98862	73.1028
AIHYALNCCGLAGGVEQFISDICPK	2xTMT6plex [N-Term; K25]; 3xCarbamidomethyl [C8; C9; C23]	1.45286e-12	0	4	P21926	0	3251.64	108.4	87.6	89.2	90.2	98	92.1	98.3	112	124.2	76.89	3	0.0775855	73.1219
VFEVSLADLQNDEVAFR	1xTMT6plex [N-Term]	1.19245e-08	0	14	P61247	0	2181.14	97.5	98.8	98.2	95.4	100.3	96.8	113.6	97.8	101.6	56.65	3	3.54243	73.2809
KLNNLTFLYLDHNALESVPLNLPESLR	2xTMT6plex [N-Term; K1]	5.93463e-13	0	4	P20774	1	3582.01	86.7	94.2	94.7	85.7	87.7	107.4	100.4	117.1	126.1	68.73	3	2.53384	72.7833
LPIVNEDDELVAIIAR	1xTMT6plex [N-Term]	6.91424e-11	0	4	P12268	0	2009.15	95.7	103.8	103.4	89.4	96.2	97.5	107	108.8	98.2	88.18	3	1.43882	73.2687
SVEELLEAELLK	2xTMT6plex [N-Term; K12]	5.87382e-08	0	4	Q86UP2	0	1831.08	102.2	102.2	101	107.4	93.6	96.6	94.4	97.5	105.3	79.62	2	0.644419	73.2878
IDPENAEFLTALCELR	1xTMT6plex [N-Term]; 1xCarbamidomethyl [C13]	2.94422e-08	0	2	Q13325	0	2120.09	104.8	101.1	84.6	98.9	101.2	102.3	103.7	87.8	115.5	34.65	2	6.9687	73.2948
KPLLPYTPGSDVAGVIEAVGDNASAFK	3xTMT6plex [N-Term; K1; K27]	2.80035e-11	0	5	Q08257	0	3403.91	109.3	111.6	90.9	109	92.7	93.2	85.7	110.4	97.1	72.64	3	1.91134	73.3742
ANLPVLPPVAVLPLGTGNDLAR	1xTMT6plex [N-Term]	1.72724e-07	0	1	P23743	0	2426.43	98.4	106.4	111.9	86.5	103.8	88.7	110.8	108.4	85.1	65.4	2	3.08103	73.3233
SLLVIPNTLAVNAAQDSTDLVAK	2xTMT6plex [N-Term; K23]	3.06156e-10	0	3	P17987	0	2811.62	98.9	96.7	110.9	93.1	94.6	100.1	93.6	104.9	107.1	93.7	2	1.27209	73.3448
LVTLEEFLASTQR	1xTMT6plex [N-Term]	1.25893e-06	0	5	Q02818	0	1735.98	106.1	109.1	100.4	102.4	90.7	97.4	99.4	101.9	92.6	47.76	3	4.42654	73.0365
TPLIADVYYIVGGTSPR	1xTMT6plex [N-Term]	1.26739e-05	0	1	Q02083	0	2051.14	98.9	97.5	107.1	98.5	89.4	94.3	107.3	102	105	20.81	3	1.91795	73.3518
ALDEGIPITSASYYATVTLDQVR	1xTMT6plex [N-Term]	2.68501e-05	0	1	Q5T6V5	0	2712.43	103.1	97.6	91.4	96.3	93.5	95.3	110.1	102.2	110.6	29.77	3	2.77282	73.3849
LHDVNSDGFLDEQELEALFTK	2xTMT6plex [N-Term; K21]	1.89177e-11	0	2	P80303	0	2878.49	108.3	118.2	85.1	108.7	98.9	112.4	90.1	90.6	87.7	92.81	3	4.91465	73.4255
LFENFLVDICR	1xTMT6plex [N-Term]; 1xCarbamidomethyl [C10]	3.08321e-05	0	1	Q14643	0	1654.88	89.1	94.5	95.9	94.8	114.2	88.6	108	112.3	102.7	5.98	2	5.71875	73.4301
SICTTVLELLDK	2xTMT6plex [N-Term; K12]; 1xCarbamidomethyl [C3]	1.32041e-07	0	9	P27348	0	1850.07	85.5	110	88.9	111.9	97	88.7	84.3	106	127.6	72.2	2	-0.559769	73.9777
GAGVNLILDCIGGSYWEK	2xTMT6plex [N-Term; K18]; 1xCarbamidomethyl [C10]	1.20266e-08	0	1	Q53FA7	0	2410.28	90.5	103.2	87	115.4	79.4	118.6	85.3	110.2	110.5	67.12	2	1.88108	73.4371
QQVEGTAQEAVSAAGAAAQQVVDQATEAGQK	2xTMT6plex [N-Term; K31]	4.83976e-15	0	1	Q15847	0	3499.8	88.1	101.5	108.1	59	160.1	91.6	136.2	97.9	57.5	149.54	3	2.39003	73.454
MNDLTIIQTTQGFCR	1xTMT6plex [N-Term]; 1xCarbamidomethyl [C14]	1.31935e-06	0	2	Q96G03	0	2027.03	94.2	104.9	107.4	89.5	102.3	99.3	105.2	105.8	91.3	51.65	3	-1.2782	52.3084
LEQQVPVNQVFGQDEMIDVIGVTK	2xTMT6plex [N-Term; K24]	2.2724e-11	0	8	P39023	0	3144.7	98	111.4	108.8	103.4	92.6	101.2	90.3	97.5	96.8	92.79	3	3.76682	73.777
IYIGDDNPLTLIVK	2xTMT6plex [N-Term; K14]	7.95317e-09	0	4	P06756	0	2032.21	105.5	95.2	95.1	109.4	94.2	94.4	92.8	100.6	112.9	76.76	2	3.69898	73.5211
IEYDDFVECLLR	1xTMT6plex [N-Term]; 1xCarbamidomethyl [C9]	3.62659e-07	0	4	O43920	0	1800.9	107	102.5	95.8	102.7	94.6	104.6	103.2	98.6	91	40.95	3	4.58211	73.558
LGHSELPAALEQAEDWLLR	1xTMT6plex [N-Term]	2.18532e-09	0	1	O75923	0	2377.27	95.8	96.3	87.3	100.6	98.2	93.7	116.1	94.9	117	61.61	3	4.67708	73.5225
GFFDPNTEENLTYLQLMER	1xTMT6plex [N-Term]	2.12181e-10	0	8	Q15149	0	2546.24	105.1	89	93.6	95	107.7	90.7	103.7	101	114.3	85.07	3	-0.604362	73.9115
ASSTVPVSAAGSANETPEIPDNVGDWLR	1xAcetyl [N-Term]	1.37935e-05	0	1	Q96B49	0	2882.38										55	3	2.75724	73.5748
LGELVVGPYDNTVVLEELR	1xTMT6plex [N-Term]	3.91763e-08	0	2	Q99715	0	2344.3	91.4	110.2	89.1	101.1	99.1	93.2	110.7	105.6	99.7	59.27	3	5.3257	73.5771
DIQAVATSLLPLTEANLR	1xTMT6plex [N-Term]	6.96598e-08	0	1	Q9NUL5	0	2154.23	83.6	93.8	91.6	106.2	103	109	119.6	85.2	108.1	54.78	3	0.726726	73.3803
DWSQITAEVTSPK	2xTMT6plex [N-Term; K13]	8.47525e-08	0	4	P09327	0	1920.05	109.6	107.7	96.1	105.9	88.9	118.7	99.4	96.6	77	47.41	3	3.5719	52.3583
GHHVAQLDPLGILDADLDSSVPADIISSTDK	2xTMT6plex [N-Term; K31]	1.12375e-09	0	1	Q02218	0	3657.94	93.3	93.7	103.5	88.8	95.6	106.2	112.4	96.6	110.1	48.81	4	5.48724	72.9888
DVMQQQLAEYQELLDVK	2xTMT6plex [N-Term; K17]; 1xOxidation [M3]	6.36592e-07	0	1	Q03252	0	2524.34	89.7	89.4	105.1	93.6	101.3	88.9	109.6	112.6	109.9	51.85	3	5.04381	62.2592
AAESLADPTEYENLFPGLK	2xTMT6plex [N-Term; K19]	1.00156e-09	0	6	P35606	0	2523.34	102.1	107.6	99.2	108.1	110.8	102.3	82.4	86.5	100.9	86.7	2	5.08483	72.1292
QSSFEIPDDVPLPAGWEMAK	2xTMT6plex [N-Term; K20]	1.6968e-05	0	1	P46937	0	2675.38	84.5	103.8	102.7	79.3	116.5	96.8	87.1	87.5	141.8	39.29	3	7.03165	72.0722
QTLMWSATWPK	2xTMT6plex [N-Term; K11]	2.05487e-06	0	4	Q92841; P17844	0	1807	93.9	115.2	107.2	107.4	92.5	98	91.8	98.2	95.7	54.55	2	4.0109	52.6712
ISGETIFVTAPHEATAGIIGVNR	1xTMT6plex [N-Term]	4.51586e-12	0	8	Q00610	0	2582.41	101.5	100.8	104.7	99.1	98	96.4	100.5	97.4	101.6	93.15	2	3.45903	51.9227
TQIPILTYQGGSVEAAQAFLCK	2xTMT6plex [N-Term; K22]; 1xCarbamidomethyl [C21]	1.39669e-09	0	1	Q7Z3D6	0	2853.56	92.8	106.7	97	104.2	99.3	97.3	98.2	106.7	97.9	100.27	3	9.55156	72.2912
TVSQIISLQTLK	2xTMT6plex [N-Term; K12]	2.48157e-07	0	2	O76021	0	1789.12	86.9	110.7	119.6	92.6	105.3	99.5	103.5	96.9	85	65.18	2	3.28305	52.3577
MALIQMGSVEEAVQALIDLHNHDLGENHHLR	1xTMT6plex [N-Term]	3.0534e-06	0	2	P26599	0	3719.89	96.4	104.3	96.9	96.8	108.4	91.8	97.9	95.8	111.7	11.61	5	4.70209	72.7165
LLESLQENHFQEDEQFLGAVMPR	1xTMT6plex [N-Term]	2.42077e-09	0	1	P49903	0	2959.48	96.8	101.4	105.2	92.6	100	92.7	115.7	102.4	93.3	66.34	3	2.13389	72.3816
TLTPIIQEYFEHGDTNEVAEMLR	1xTMT6plex [N-Term]	2.15064e-12	0	4	Q53EL6	0	2935.47	103.2	105	102.8	110	89.1	100.8	98	96.2	95	79.9	3	5.79099	72.4172
AIGPHDVLATLLNNLK	2xTMT6plex [N-Term; K16]	1.07437e-05	0	1	O75533	0	2147.3	81	132.7	123.9	106.5	77.3	79.8	80.5	100.2	118	24.79	4	3.89553	72.4388
GFEPTLEALFGK	2xTMT6plex [N-Term; K12]	3.53501e-07	0	6	P04114	0	1767.01	83.2	77.6	150	63.9	94.8	106.9	149	72.2	102.3	59.08	2	4.57743	72.7461
LALVISELEGK	2xTMT6plex [N-Term; K11]	3.26913e-05	0	1	Q12899	0	1630.02	104.7	106.2	98.4	106.5	111.5	91.8	94.8	98.5	87.7	49.81	3	4.38621	72.4842
ISFEEFCAVVGGLDIHK	2xTMT6plex [N-Term; K17]; 1xCarbamidomethyl [C7]	4.35826e-08	0	1	P63098	0	2379.28	97.6	90.8	93.4	94.8	101.9	94.8	103.8	107.2	115.7	50.7	3	5.77995	72.5219
GAVPWYTINLDLPPYK	2xTMT6plex [N-Term; K16]	3.72063e-05	0	1	Q13510	0	2305.3	100.9	97.2	92.9	103.7	107.3	93.9	101.3	92.6	110.1	26.06	3	2.77754	72.5789
VTVNTNMVDLNDYLQHILK	2xTMT6plex [N-Term; K19]	8.01831e-08	0	2	P53618	0	2688.48	97.6	104.5	100.9	103.5	94.7	98.6	102.3	101.5	96.3	71.47	3	7.64053	72.9726
EAASILQELQVETYGSMEK	2xTMT6plex [N-Term; K19]	3.65931e-08	0	2	O00232	0	2584.36	88.2	104.9	99.7	104	99.4	93.4	97.3	103.6	109.6	44.17	3	5.67825	72.5812
IIITVVEEQEQK	2xTMT6plex [N-Term; K12]	6.20856e-08	0	8	Q15149	0	1887.12	109.7	89.6	95.2	97.2	104.9	96.7	97.3	100.4	109.1	77	2	4.0682	53.8083
VYVELQELVMDEK	2xTMT6plex [N-Term; K13]	4.60662e-08	0	3	P02730	0	2053.13	114.2	78.3	121.2	73.4	101.8	77.7	103.9	112.5	117	64.12	2	0.261104	72.785
VNNVVWDLDRPLEEDCTLELLK	2xTMT6plex [N-Term; K22]; 1xCarbamidomethyl [C16]	1.29352e-09	0	2	P26639	0	3128.67	90.7	108	105.7	102.5	93.6	103.8	90.4	99.5	105.9	44.47	3	4.85549	72.8007
YLDQMEDLYEDFHIVK	2xTMT6plex [N-Term; K16]	2.57464e-05	0	1	O43681	0	2516.28	87.1	104.6	113.3	102	83.2	98.7	103.5	98.7	108.9	29.76	4	2.47714	72.7188
ASPDGYDCYFDNVGGEFSNTVIGQMK	2xTMT6plex [N-Term; K26]; 1xCarbamidomethyl [C8]	1.86575e-08	0	3	Q14914	0	3329.55	96.5	121.3	98	114.5	107.9	99.5	103.4	70.8	88.1	76.96	3	2.32013	72.8908
LDVEFKPLAPDGVLLFSGGK	3xTMT6plex [N-Term; K6; K20]	2.64843e-10	0	11	P98160	0	2789.64	120.7	96.9	83.6	102.4	93.2	108.5	88.1	90.2	116.3	64.59	2	3.01978	72.7223
LVNQQLLADPLVPPQLTIK	2xTMT6plex [N-Term; K19]	7.02821e-09	0	8	P28331	0	2558.57	96.2	106.2	91.7	104.2	99	113.8	98.5	93.4	97	77.49	2	6.33111	72.8918
AAFFLSYEELLQR	1xTMT6plex [N-Term]	2.25941e-07	0	2	Q86UX2	0	1815.98	92	86.2	86.4	98.4	104.2	106.3	112.6	103.6	110.4	41.3	3	5.39715	72.8703
QGQYSPMAIEEQVAVIYAGVR	1xTMT6plex [N-Term]	7.09339e-11	0	7	P25705	0	2538.32	102.1	101.5	100.9	102	98.4	101	102.2	100.6	91.1	93.12	2	0.45682	73.123
LYTLVTYVPVTTFK	2xTMT6plex [N-Term; K14]	1.89784e-08	0	4	P62899	0	2103.25	105.5	106.4	100.8	103.4	98	92.4	85.8	98.5	109.2	84.26	2	2.87812	72.9762
FFGNLMDASK	2xTMT6plex [N-Term; K10]	4.01011e-05	0	4	P36871	0	1587.86	98.5	103.5	90.8	112.9	105	96.1	92.9	99.5	100.7	46.22	2	2.15295	52.9162
VAEQTPLTALYVANLIK	2xTMT6plex [N-Term; K17]	7.59415e-11	0	7	P05091	0	2302.38	77.9	125.4	102.5	83.6	97	140.6	103.7	78.3	90.9	73.48	2	2.25713	73.0103
WEVADLQPQLK	2xTMT6plex [N-Term; K11]	2.22237e-05	0	6	P22695	0	1785.03	109.8	105.2	99.8	110.6	86.8	107.5	90.6	103	86.8	61.05	2	4.42387	52.2818
DVMQQQLAEYQELLDVK	2xTMT6plex [N-Term; K17]	3.56817e-09	0	9	Q03252	0	2508.34	83.3	108.1	115.8	83.9	80.7	98	100.9	125.3	104	72.33	2	5.97404	72.8646
ALEILQEEDLIDEDDIPVR	1xTMT6plex [N-Term]	4.07665e-12	0	5	P0C0L4; P0C0L5	0	2454.28	115	81.3	109.1	82.5	98.5	94.9	135.8	79.1	103.8	99.27	2	4.98072	72.9139
IMQSSSEVGYDAMAGDFVNMVEK	2xTMT6plex [N-Term; K23]	7.8604e-12	0	7	P10809	0	2966.43	101.4	127.5	119.2	113.7	82.5	107.5	86.1	83.8	78.3	106.69	3	2.62829	73.5986
VNIIGEVVDQGSTNLK	2xTMT6plex [N-Term; K16]	2.44236e-10	0	4	Q9UEY8	0	2144.23	105.8	86.9	94.8	103.4	106.1	89.4	89.6	110	114	86.73	2	4.10343	58.7073
YLPEIMNDGLTNQINNPEVDVDITRPDTFIR	1xTMT6plex [N-Term]	1.11858e-08	0	2	Q9Y625	0	3831.94	112.2	91.7	94.9	95.2	107.7	96.1	116	99.6	86.5	43.9	4	1.09798	73.6919
ILDPEGLALGAVIASSK	2xTMT6plex [N-Term; K17]	2.37899e-08	0	1	Q8IY81	0	2112.27	94.9	112.5	130	87.8	88.6	103.2	104.5	97.2	81.1	58.06	3	6.59417	74.4832
VVVDALSGLK	2xTMT6plex [N-Term; K10]	2.99418e-05	0	2	P12532	0	1458.93	105.2	109	83.4	97.7	91.1	130.3	117.1	100.7	65.5	49.41	3	2.39362	52.1374
LDAVNTLLAMAER	1xTMT6plex [N-Term]	5.55713e-08	0	3	Q9NZM1	0	1645.91	112.7	93.8	79.1	97.2	102.2	92.2	84.8	88.1	149.8	58.34	2	2.01391	74.6432
LLPSFVSSENAFYLSPDIR	1xTMT6plex [N-Term]	1.32797e-11	0	5	P12111	0	2384.27	93.9	96.4	96.1	99.1	123.4	91.7	97	88	114.3	78.95	3	3.07334	74.6902
EYYFAEAQIADFSDPAFISK	2xTMT6plex [N-Term; K20]	2.45193e-09	0	2	P05546	0	2770.4	103.6	93.4	119.6	71	97.8	105.5	123.6	87.5	98	80.68	3	3.97497	74.7113
ASGDLIPWTVSEQFQDPDFGGLSGGR	1xTMT6plex [N-Term]	1.38856e-06	0	1	Q9H0A0	0	2965.45	99.3	108.9	101.6	101	125.5	96.7	98.6	87.3	80.9	46.13	3	5.55191	74.6256
QVLLSAAEAAEVILR	1xTMT6plex [N-Term]	6.26401e-09	0	24	P78371	0	1812.08	92.3	103.1	101.2	95	99.3	97.5	112.1	99.8	99.7	79.89	3	3.86366	77.1509
YDGSTIVPGEQGAEYQHFIQQCTDDVR	1xTMT6plex [N-Term]; 1xCarbamidomethyl [C22]	1.45184e-10	0	2	Q14019	0	3342.55	88.1	107.8	114	99.4	93.2	92.5	101.7	101.4	102	77.83	3	0.508455	52.0592
ELEDYIDNLLVR	1xTMT6plex [N-Term]	6.36574e-05	0	1	Q6WKZ4	0	1720.93	101.4	106.2	88.5	92.2	107.4	101.9	111.4	109	82	50.9	3	6.29922	74.6681
KYAPTEAQLNAVDALIDSMSLAK	3xTMT6plex [N-Term; K1; K23]	4.47437e-10	0	3	P13010	1	3136.75	87.8	110.8	112.5	100	91	100.3	94.3	106.5	96.7	68.03	3	1.37791	74.9936
SAFPCFDEPAFK	2xTMT6plex [N-Term; K12]; 1xCarbamidomethyl [C5]	2.51027e-06	0	2	Q9UIQ6	0	1873.96	93.8	105.3	106.6	93.7	87.7	104.5	93.6	113	101.9	44.44	2	5.52648	52.0191
TSAQVVLDGLVDK	2xTMT6plex [N-Term; K13]	2.1261e-06	0	1	Q14008	0	1803.06	106	110	98.6	96.7	107.7	98.3	101.7	91	90.1	62.28	2	2.50855	51.9502
IQTQIDVINTFQTGASFK	2xTMT6plex [N-Term; K18]	2.66922e-08	0	4	P23634	0	2469.38	107.2	90.9	97.9	105.1	110.5	94.6	100.9	94.9	98.1	57.53	3	1.92548	79.5014
LLPYEQSSLLELIK	2xTMT6plex [N-Term; K14]	2.1559e-07	0	2	Q2M389	0	2104.27	99.5	104.9	114.8	102.8	88.3	105.3	93.2	92	99.1	60.43	3	2.83142	74.7685
LDLETLTDILQHQIR	1xTMT6plex [N-Term]	1.45701e-08	0	1	P18440	0	2037.15	92.6	97.9	95.7	105.3	99.5	105.1	113.1	95.5	95.2	72.23	3	3.04506	74.4524
VVFGPELVSLGPEEQFTVLSLSAGRPK	2xTMT6plex [N-Term; K27]	1.52751e-09	0	2	Q14764	0	3314.88	99	102.6	96.6	102.8	90.5	111.2	105.3	94.6	97.4	52.43	4	1.45162	74.7924
GLLPEELTPLILATQK	2xTMT6plex [N-Term; K16]	2.0675e-09	0	7	P13804	0	2194.35	104.7	111.9	107.2	106.7	77.3	113.5	107.4	104.1	67.1	67.55	2	1.76275	74.9368
AVLDSYEYFAVLAAK	2xTMT6plex [N-Term; K15]	1.00817e-05	0	1	P82664	0	2118.19	98.4	103.9	113.3	105.8	92.8	113.8	97.7	91	83.3	33.42	3	2.00752	74.861
SQEDPYLSIYDPPVPDFTIMK	2xTMT6plex [N-Term; K21]	3.86785e-08	0	1	P34949	0	2913.5	97.3	111.3	102.6	107.7	100.6	82	92.5	94.3	111.6	41.8	3	-0.171726	74.8634
AQVTSLLGELQESQSR	1xTMT6plex [N-Term]	3.49009e-07	0	1	Q9Y6K9	0	1975.07	101.5	97.9	91.7	103.8	114.6	103.5	90.8	98.1	98.1	44.9	2	2.39638	51.8794
NMFLVGEGDSVITQVLNK	2xTMT6plex [N-Term; K18]	3.91904e-09	0	1	O75475	0	2422.34	91.6	115.7	123.8	88.3	99.3	101.2	101.4	112.5	66.2	71.06	2	3.32512	74.9249
VWGNVVTVEWADPVEEPDPEVMAK	2xTMT6plex [N-Term; K24]	2.2307e-07	0	1	O43390	0	3154.62	91	98.8	114.7	94.4	97.9	101.8	105.2	105.3	90.9	54.16	4	-2.40613	74.9417
DIVEMLFTQPNIELNQQNK	2xTMT6plex [N-Term; K19]	1.08991e-07	0	2	Q92882	0	2732.47	97.6	109.4	107.6	94.2	82.2	110	114.9	96.7	87.4	69.3	4	-1.67598	74.9818
QMFEPVSCTFTYLLGDR	1xTMT6plex [N-Term]; 1xCarbamidomethyl [C8]	3.23603e-10	0	6	O95571	0	2293.12	110.4	107.2	100.7	115.7	73.4	115.9	105.7	91.6	79.5	76.16	3	2.73176	75.0528
NILETLLQMK	2xTMT6plex [N-Term; K10]	8.25904e-06	0	1	P82673	0	1661.01	103.5	127.2	113.2	109.3	70.9	119.7	98.4	89.1	68.4	49.77	2	1.50894	75.0032
SGNTFRPEVHLLPPPSEELALNELVTLTCLAR	1xTMT6plex [N-Term]; 1xCarbamidomethyl [C29]	8.23781e-12	0	8	P01876; P0DOX2	0	3803.04	101.8	121	76.9	91.6	87.6	109.4	121.7	92.4	97.7	49.07	3	0.235286	74.8132
GIVLLEELLPK	2xTMT6plex [N-Term; K11]	1.5645e-06	0	4	Q9Y3D6	0	1682.09	105.4	108.1	86.9	94	98.5	99.3	97.7	112.3	98	51.9	2	1.03043	75.0316
ISLPVILMDETLK	2xTMT6plex [N-Term; K13]	9.15465e-09	0	7	P16615	0	1930.17	103.9	102.8	98.2	102.7	104.1	99.3	88.1	99.4	101.6	63.95	2	4.5932	75.1335
EYFGAFGEIENIELPMDTK	2xTMT6plex [N-Term; K19]	5.42066e-10	0	3	O14979	0	2661.35	86.1	115.4	119.6	90.2	95.4	91.9	99.3	112.2	90	89.35	3	3.45567	75.252
QCQDLGAFTESMVVFGCPN	1xTMT6plex [N-Term]; 2xCarbamidomethyl [C2; C17]	3.24755e-08	0	6	P01024	0	2389.08	86.5	99.8	106	90.5	113.9	96.8	119.1	89.7	97.6	104.11	2	0.78357	75.2428
GLEGLQVAWLVVEK	2xTMT6plex [N-Term; K14]	5.51456e-05	0	1	Q9NYL2	0	1999.2	87.7	103.4	88	96.5	99.2	100.3	114.3	104.6	105.9	27.14	3	2.61192	74.804
QMLFDLESAYNAFNR	1xTMT6plex [N-Term]	4.62631e-08	0	2	Q9UK41	0	2048.01	94.2	94.9	94.3	103.3	104.1	97.3	112.8	94.8	104.4	61.18	3	2.03705	74.4071
QNLFQEAEEFLYR	1xTMT6plex [N-Term]	3.49166e-08	0	6	Q9UL46	0	1915.98	93.4	110.9	122.4	89.3	80.4	113.6	106.3	96.5	87.2	52.42	3	1.71419	74.3744
YLLEQDFPGMR	1xTMT6plex [N-Term]	5.46937e-05	0	2	Q9H223; Q9NZN3	0	1597.82	94.4	103.7	108	96.6	92.2	111.1	102.1	103.7	88.3	32.23	2	2.09568	52.1328
LVSDEMVVELIEK	2xTMT6plex [N-Term; K13]	6.82156e-09	0	5	P54819	0	1962.12	101.9	110.9	108.3	103.3	73.6	108.2	111.5	98	84.3	84.84	2	1.1831	74.063
QYVTSLLLNEPDGTFLLR	1xTMT6plex [N-Term]	1.2712e-08	0	4	P42226	0	2308.28	88.2	92.7	104.6	92.5	103.4	103.5	112.6	96	106.5	63.35	2	3.25123	73.8355
LMDLDVEQLGIPEQEYSCVVK	2xTMT6plex [N-Term; K21]; 1xCarbamidomethyl [C18]	3.11312e-09	0	6	P12004	0	2923.52	86.1	124.8	129	90.1	93.3	104.6	95.1	83.8	93.2	76.92	2	-1.46203	73.8058
KSDLFQEDLYPPTAGPDPALTAEEWLGGR	2xTMT6plex [N-Term; K1]	2.63902e-12	0	8	P31146	1	3631.87	75.1	123.6	149.5	75.1	77.1	97.1	117	96.2	89.3	72.08	4	3.38938	73.7395
VIHDNFGIVEGLMTTVHAITATQK	2xTMT6plex [N-Term; K24]	4.38926e-16	0	8	P04406	0	3053.69	94.1	110.6	84.9	118.2	84.8	94	91.5	101.5	120.4	114.38	3	4.1866	73.9139
VIHDNFGIVEGLMTTVHAITATQK	2xTMT6plex [N-Term; K24]; 1xOxidation [M13]	5.75406e-10	0	4	P04406	0	3069.68	98.9	90.4	88.1	104.9	101.3	98.6	105	106.6	106.2	64.99	4	3.45083	65.0512
LNIISNLDCVNEVIGIR	1xTMT6plex [N-Term]; 1xCarbamidomethyl [C9]	1.84399e-11	0	6	P30153	0	2171.21	96.2	96.6	96.7	98.9	98.9	91.7	100	111.8	109.3	68.1	2	3.4009	73.9528
FMQDPMEIFVDDETK	2xTMT6plex [N-Term; K15]	9.76268e-10	0	5	Q13838	0	2303.13	93.1	121.8	116.3	100.3	80.3	104.2	91.7	104.1	88.1	80.9	2	4.17901	73.8901
EMYLQSLFTPGQFTNEALCK	2xTMT6plex [N-Term; K20]; 1xCarbamidomethyl [C19]	9.3519e-09	0	1	Q12769	0	2835.45	88.9	106.3	112.2	93	91	94.7	109.3	107.5	97.1	86.74	3	4.99261	73.9069
MDHYDSQQTNDYMQPEEDWDRDLLLDPAWEK	1xAcetyl [N-Term]; 1xTMT6plex [K31]	1.48782e-07	0	1	P12814	1	4154.82	101	102.6	93	108.5	100.8	90.1	91.8	97.7	114.5	33.79	4	4.29172	73.9209
SPYLYPLYGLGELPQGFAR	1xTMT6plex [N-Term]	6.24396e-12	0	4	P31150; P50395	0	2370.27	91.3	99.6	96.9	101	102.2	100.2	100.7	98.6	109.5	74.67	2	2.07881	73.9518
DYIPVEGELLFQPGEAWK	2xTMT6plex [N-Term; K18]	3.93437e-08	0	5	P16144	0	2549.37	116.6	94.2	96.2	99.6	98.9	112.3	98.8	89	94.3	59.81	2	5.16774	73.9412
YYGGTEFIDELETLCQK	2xTMT6plex [N-Term; K17]; 1xCarbamidomethyl [C15]	3.26142e-08	0	1	P34896	0	2524.27	93.2	118.7	109.1	102.9	86.1	97.9	93.3	101.6	97.2	67.58	3	2.5383	73.9686
GQEAFVPGFNIEELLPER	1xTMT6plex [N-Term]	1.33741e-07	0	4	O43570	0	2274.2	103.5	103.6	104.8	102.5	79.9	115.4	110.1	95.4	84.9	43.54	3	1.22892	73.9709
GYGPDGHFGMFPANYVELIE	1xTMT6plex [N-Term]	1.25671e-05	0	3	Q9UJU6	0	2442.16	94.5	101.8	105.5	101.1	96.6	99.9	95.3	92.9	112.3	51.46	2	1.04776	74.0135
DASIVGFFDDSFSEAHSEFLK	2xTMT6plex [N-Term; K21]	1.35754e-13	0	7	P30101	0	2806.4	105.9	106.5	95.9	105.5	94.8	103.5	97.6	97.8	92.4	97.54	3	3.79153	74.2519
YFAEALGPLQSFQARPDDLLINTYPK	2xTMT6plex [N-Term; K26]	8.4721e-06	0	1	P0DMN0	0	3425.85	94.2	101.2	115.8	100.7	79	116.1	102.9	100.7	89.5	10.9	4	3.85557	74.0065
DVYIVQDLMETDLYK	2xTMT6plex [N-Term; K15]	1.38532e-10	0	7	P28482; P27361	0	2303.22	96.4	101	106.2	103.6	85.7	105.3	91	108.4	102.3	81.48	2	-0.464887	74.4226
QQLVEVIGQLEETLPER	1xTMT6plex [N-Term]	6.08412e-11	0	9	O15061	0	2210.22	102.5	102.5	92.7	108.7	132.9	89.6	95.9	91.5	83.8	91.24	4	2.23868	74.5648
VALLYLDNEEEENDGHWF	1xTMT6plex [N-Term]	6.84431e-07	0	1	O15061	0	2422.14	74.9	75	59.3	168.8	272	60.8	62.3	39.1	87.7	92.48	2	0.0611721	74.2626
FCTTGIDGAMTIWDFK	2xTMT6plex [N-Term; K16]; 1xCarbamidomethyl [C2]	6.21302e-10	0	2	Q92747	0	2321.17	104.2	111.7	89.7	109.5	105.7	99.6	85.6	111.6	82.5	90.39	2	1.43547	74.2603
DGTYAVTYVPLTAGMYTLTMK	2xTMT6plex [N-Term; K21]	1.01734e-06	0	3	O75369	0	2754.45	96.9	103.3	102.8	108.8	87.3	119.5	91.4	89.1	100.9	55.2	2	5.02407	74.2388
ISGEIMELVLVK	2xTMT6plex [N-Term; K12]	3.05751e-05	0	1	Q709C8	0	1789.09	96.5	92	114.9	96.9	98.8	94.7	103	97.2	106.1	42.37	3	2.96866	74.2057
ASAFNSWFENAEEDLTDPVR	1xTMT6plex [N-Term]	8.86327e-14	0	5	Q13813	0	2527.19	90.2	90.2	101.3	85	98.5	96.8	115.1	108.8	114	103.36	2	1.75183	75.2143
TEFWLISAPGEK	1xAcetyl [N-Term]; 1xTMT6plex [K12]	4.57966e-05	0	2	P21283	0	1648.88	98	93.9	99.6	102.1	97.1	97.7	111.3	104	96.3	41.71	2	2.48895	74.278
LEAELGNMQGLVEDFK	2xTMT6plex [N-Term; K16]	1.26174e-11	0	13	P05787	0	2251.2	156.7	108.5	91.7	130.9	66.3	133	87.6	73.8	51.4	98.31	2	1.60586	74.6739
NLQLDYVDLYLIHFPVSVKPGEEVIPK	3xTMT6plex [N-Term; K19; K27]	2.00671e-09	0	1	Q04828	0	3813.18	91	106.2	78	94.2	153.3	83.2	87.1	97.5	109.6	35.21	4	6.49433	74.118
FTLTQSEADADILFNFSHFK	2xTMT6plex [N-Term; K20]	6.11226e-12	0	1	Q14166	0	2789.46	96.8	88.3	111.4	104.9	92.3	102.5	108	97.2	98.6	81.82	3	6.62954	74.1133
TVIGDHGDELFSVFGAPFLK	2xTMT6plex [N-Term; K20]	1.53457e-10	0	5	P23141	0	2607.42	125.2	74.4	61.5	81.6	68.5	88.3	176.4	135.8	88.4	89.95	2	2.01054	74.1819
SIVDYKPNLDLLEQQHQLIQEALIFDNK	3xTMT6plex [N-Term; K6; K28]	1.14837e-10	0	2	O43707	0	4012.24	105.4	99.9	97	121.1	95.8	106.4	79.6	92.1	102.7	77.58	3	3.94302	74.1941
GLEWMGLVDPEDGETIYAEK	2xTMT6plex [N-Term; K20]	1.0608e-05	0	1	A0A0G2JMI3	0	2710.37	68.3	64.8	63.9	256.8	66.9	72.3	73.2	176.6	57.2	37.03	3	2.52975	74.0518
LEAELGNMQGLVEDFK	2xTMT6plex [N-Term; K16]; 1xOxidation [M8]	4.32863e-06	0	1	P05787	0	2267.2	114.3	98.8	93.5	104	98.6	110.3	100.9	93.5	86.1	49.46	3	3.42764	58.925
TYLSEGPYYVKPVSTTAVEGAE	2xTMT6plex [N-Term; K11]	3.00674e-05	0	2	Q16401	0	2819.48	94.7	104.4	108.7	111.7	104.2	101.3	88.7	86.8	99.6	35.14	2	2.38082	52.4569
ILPDTPQEPFALWEILNK	2xTMT6plex [N-Term; K18]	7.14647e-08	0	12	Q05707	0	2582.46	72	122.4	93.1	73.8	90.8	86.1	89.8	148.8	123.1	70.79	2	4.53567	78.5797
MTLVASEDYGDTLAAIQGLLK	2xTMT6plex [N-Term; K21]	1.2052e-14	0	5	Q13813	0	2667.47	97.3	97.3	95.1	94.7	94.3	85.8	91.4	119.1	124.9	123	2	1.24239	78.6986
LDPQTLDTEQQWDTPCPR	1xTMT6plex [N-Term]; 1xCarbamidomethyl [C16]	6.51362e-11	0	1	Q9NRN5	0	2429.16	81.5	136.8	106.2	65.2	92.9	79.7	90	129.3	118.4	69.91	2	1.70597	49.2028
EAIDSPVSFLALHNQIR	1xTMT6plex [N-Term]	9.39517e-10	0	1	Q92900	0	2139.18	92.6	102	93.7	97	107.7	91.8	114.5	104.8	95.9	58.94	3	3.49503	49.1929
ITSGPFEPDLYK	2xTMT6plex [N-Term; K12]	6.20518e-07	0	4	Q9UQ80	0	1825.01	97.4	118.3	115.2	94.3	79.9	102.5	93.8	101.3	97.3	49.85	2	3.57002	49.6814
KAPSDLYQIILK	3xTMT6plex [N-Term; K1; K12]	2.57523e-06	0	3	P07384	1	2076.3	102.5	106.4	98.1	111.8	88.4	105.7	88.3	98.7	100.1	64.45	3	2.02268	49.1482
ALEHFTDLYDIK	2xTMT6plex [N-Term; K12]	1.00817e-05	0	3	Q00610	0	1923.06	94.6	104.3	99.9	94	94.8	96.7	111.6	106.6	97.6	48.47	3	1.90068	49.5747
AFPCWDEPAIK	2xTMT6plex [N-Term; K11]; 1xCarbamidomethyl [C4]	2.32502e-06	0	3	P55786	0	1791.95	100.4	104.7	96.6	95.1	86	95.3	97	108.9	116	45.86	2	4.54544	49.7597
EVAGHTEQLQMSR	1xTMT6plex [N-Term]	3.01936e-05	0	4	P08727	0	1714.87	128.5	95.1	94.9	126.1	96.1	113.7	82.1	87.4	76	51.33	2	2.30918	11.1998
FLEEYLSSTPQR	1xTMT6plex [N-Term]	4.77357e-06	0	5	P61803	0	1698.89	95.6	105.2	109.5	99	97.5	100.3	96	101.5	95.5	56.14	2	1.60749	50.083
ISDSVLVDIK	2xTMT6plex [N-Term; K10]	3.65912e-05	0	2	P48643	0	1546.95	95.8	116.3	112.4	99.6	92.9	93.3	89	104.4	96.3	40.63	2	4.71773	49.0914
LQLEETDHQK	2xTMT6plex [N-Term; K10]	8.15453e-06	0	2	Q15149	0	1698.94	101.6	86.6	98.6	90.9	118.7	101	99.7	94.6	108.3	39.09	2	1.58328	17.0782
STHQAAIVSK	2xTMT6plex [N-Term; K10]	2.74509e-06	0	5	Q05682	0	1499.89	90.7	86.4	89	118.9	127.6	96.6	101.4	100.8	88.6	70.48	2	-0.501031	9.33808
AAAASAAEAGIATTGTEDSDDALLK	2xTMT6plex [N-Term; K25]	2.30165e-11	0	1	P55036	0	2778.44	112.5	92.5	92.5	103.2	111.5	92.3	106.6	100.5	88.2	77.94	3	5.3943	48.9823
ATAEQISSQTGNK	2xTMT6plex [N-Term; K13]	2.378e-07	0	2	Q16698	0	1792.98	106.6	111.3	103.1	107.3	86	115.4	91.6	103.5	75.2	53.69	2	-1.76781	17.0023
VKGDLDIAGPNLEGDFK	3xTMT6plex [N-Term; K2; K17]	6.64684e-08	0	2	Q09666	1	2475.41	105.3	91.8	98.1	98.2	124.6	98.3	93.9	101.4	88.3	30.91	3	-0.188165	48.9301
ECPEGHVVTYTPMAPGNYLIAIK	2xTMT6plex [N-Term; K23]; 1xCarbamidomethyl [C2]	2.89547e-09	0	4	Q14315	0	3018.58	106.8	90	92.1	116.9	116.6	92.9	78.8	88	117.9	74.72	2	2.74773	54.969
AVLLVGLCDSGK	2xTMT6plex [N-Term; K12]; 1xCarbamidomethyl [C8]	1.83075e-05	0	2	Q9Y5M8	0	1690	108.1	103.7	99	103.5	96	106.2	94	92	97.4	31.05	2	7.23103	48.8518
FFLCQVAGDAK	2xTMT6plex [N-Term; K11]; 1xCarbamidomethyl [C4]	2.79224e-06	0	2	P13591	0	1713.94	84.7	67.9	64.5	80.1	133.4	56.4	106.4	157.2	149.2	50.36	2	4.22142	49.8091
DGVGAVMDSMELER	1xTMT6plex [N-Term]	6.55039e-05	0	1	Q96RP9	0	1737.83	109	105	94.9	90.5	99.1	103.3	101.5	100.7	96	14.16	2	-0.632187	48.788
TEEGLGFNIMGGK	2xTMT6plex [N-Term; K13]	2.82133e-08	0	3	Q9NUP9	0	1810.98	101.4	105.7	95.6	96.8	100.3	99.2	103.1	101	97	64.51	2	2.96662	49.5202
AVENYLIQMAR	1xTMT6plex [N-Term]	3.84245e-06	0	2	O14737	0	1536.84	100.8	109.6	103.2	109.2	98.5	102.5	95.8	102.2	78.1	44.84	2	1.38896	49.5678
SEAVVEYVFSGSR	1xTMT6plex [N-Term]	1.87297e-07	0	3	Q7KZF4	0	1658.86	93.1	107.7	104.3	94.5	98.7	105.4	96.3	99.9	100.2	63.35	2	2.19161	49.3689
VLDFHNLPDGITK	2xTMT6plex [N-Term; K13]	5.2271e-05	0	1	P20908	0	1927.11	80.9	104.8	94.3	101.1	125	91.8	77.9	101.8	122.4	21.55	3	2.31257	49.1447
AIAMSLGQDIPMDQR	1xTMT6plex [N-Term]	3.08321e-05	0	1	Q7Z6Z7	0	1874.97	81.9	97.6	114.1	82	121.4	107.4	100.1	96.6	99.1	19.59	3	1.21382	48.6152
LQEDYDMESVLR	1xTMT6plex [N-Term]	4.39374e-05	0	2	P50453	0	1726.85	88.9	116.6	115.7	88.8	91.2	93.9	91.7	121	92.3	14.26	2	-0.672399	48.6083
SPVPPGPAPPLQFYPQGPR	1xTMT6plex [N-Term]	5.01665e-08	0	13	Q16853	0	2231.22	99.4	83.2	88.4	101	97.8	105.2	101	114.5	109.5	75.83	2	1.1559	50.2894
FQLLEGPPESMGR	1xTMT6plex [N-Term]	1.95247e-06	0	6	P31150	0	1689.88	95.1	96.3	95.8	92.5	100.9	96	110.5	106.9	106	46.65	3	1.47756	49.5179
DPNTIETLQSFGK	2xTMT6plex [N-Term; K13]	1.04296e-05	0	1	Q5JRX3	0	1908.05	110.7	98.3	99.3	99.9	97.5	103.7	85.9	103.1	101.6	49.79	2	3.3455	48.4233
TPFGAYGGLLK	2xTMT6plex [N-Term; K11]	1.05631e-05	0	4	P42765	0	1581.94	96	115.5	97.8	127.2	96.8	98.5	91.7	85.5	91	66.44	2	4.08455	49.736
IRPGEYEQFESTIGFK	2xTMT6plex [N-Term; K16]	3.86273e-05	0	1	Q9H4G0	0	2359.27	95.1	86.4	88.9	98.5	92.4	93.7	113.3	120.9	110.7	12.48	3	-0.62435	48.4164
GTVQTSVDTTK	2xTMT6plex [N-Term; K11]	8.32946e-06	0	1	Q96Q06	0	1594.91	90.9	93.1	75.4	120.3	143.8	91.5	97	111.4	76.6	32.6	2	2.20511	16.2707
SKPHSEAGTAFIQTQQLHAAMADTFLEHMCR	1xAcetyl [N-Term]; 1xTMT6plex [K2]; 1xCarbamidomethyl [C30]	9.81474e-13	0	3	P14618	0	3784.82	99.8	104.4	96.5	102.7	96.7	98	111.3	92.5	98	80.48	5	4.09398	49.6791
TELLQRPGIEDVAVLK	2xTMT6plex [N-Term; K16]	8.36489e-06	0	3	Q15075	0	2239.34	98.5	97.3	99.7	92.1	102	97.3	96.8	105.3	110.9	14.48	3	2.41447	49.2221
ECPEGHVVTYTPMAPGNYLIAIK	2xTMT6plex [N-Term; K23]; 1xOxidation [M13]; 1xCarbamidomethyl [C2]	7.30044e-08	0	1	Q14315	0	3034.58	103.4	100.4	95	91.1	116.3	93.6	101.8	92.3	106.1	36.48	4	1.78535	49.2596
LHSLLGDYYQAIK	2xTMT6plex [N-Term; K13]	4.07832e-06	0	1	Q9Y262	0	1979.14	92.7	106.3	102.5	109.6	93.7	100	97.7	104.1	93.4	34.36	3	4.26185	49.3043
VTMNEFEYLK	2xTMT6plex [N-Term; K10]	1.39108e-05	0	1	P31749	0	1731.94	99.2	96.9	97	106.2	110	96.9	91.6	96.6	105.5	47.16	2	5.05722	50.1215
DPNNLLNDWSQK	2xTMT6plex [N-Term; K12]	5.85446e-06	0	2	O00232	0	1902.01	102.7	109.9	105.1	100.8	97.3	106.5	91	91.9	95	41.43	2	0.249305	50.7402
VNVGEGSHPER	1xTMT6plex [N-Term]	5.26411e-06	0	4	Q14315	0	1409.73	105.4	93.5	95.9	116.1	111.6	99.7	78.4	105.6	93.8	39.62	2	-1.82601	4.21668
MEGGFGSDFGGSGSGK	1xAcetyl [N-Term]; 1xTMT6plex [K16]	1.64043e-05	0	1	Q9Y5L4	0	1747.78	99.9	101	104.2	96.2	98	101.8	108.6	90.9	99.4	45.99	2	3.90328	50.0647
CGIIHPGEDFLCLEGK	2xTMT6plex [N-Term; K16]; 2xCarbamidomethyl [C1; C12]	3.86273e-05	0	2	P20020	0	2303.19	95.1	95.6	115.6	93	108.8	96.1	103.3	98.7	93.8	30.25	3	3.98103	50.0363
EELSNVLAAMR	1xTMT6plex [N-Term]	4.09571e-06	0	2	Q9Y3U8	0	1461.79	99	107.5	110.1	92.1	96.5	100.2	92.1	98.7	103.8	49.69	3	2.94209	50.0339
VEPSHDASK	2xTMT6plex [N-Term; K9]	5.7224e-05	0	4	P21333	0	1427.79	94.9	95.5	85.3	118.1	120.4	90.6	91.3	98.7	105.2	40.21	2	1.88942	5.06781
HLAGLGLTEAIDK	2xTMT6plex [N-Term; K13]	1.06279e-08	0	5	P50454	0	1796.07	78	121.1	97.9	94.1	155.1	79.6	70.2	93.1	111	74.96	2	0.928015	38.8399
ISMSEVDLNVAAPK	2xTMT6plex [N-Term; K14]	4.07088e-08	0	3	Q09666	0	1932.09	109.6	90.9	91.4	105	137.1	100.1	91.8	94.9	79.3	64.44	2	2.37614	50.7262
ADQFEYVMYGK	2xTMT6plex [N-Term; K11]	5.42453e-05	0	1	P52434	0	1808.93	91.7	112.6	115.6	97.1	94.2	105	95.2	97.8	90.6	43.45	2	-0.247518	49.9156
SDKDLETQVIQLNEQVHSLK	3xTMT6plex [N-Term; K3; K20]	2.18454e-08	0	1	Q15555	1	3011.7	97.7	85.4	81.7	116	112.4	96.6	85.6	99.2	125.1	14.88	4	1.17328	49.8942
RDQAVMISGESGAGK	2xTMT6plex [N-Term; K15]	7.61893e-06	0	1	O00159	1	1964.06	100.6	93.6	91.8	120.1	114.5	102	83.9	101	92.4	15.91	3	0.67372	17.8882
EQMQPTHPIR	1xTMT6plex [N-Term]	1.98347e-05	0	4	Q04917	0	1465.78	99.3	93.5	97.2	96.7	101.8	101.3	99	103.3	107.8	52.1	2	-1.95136	7.36505
CIYNLLQSSSPAVK	2xTMT6plex [N-Term; K14]; 1xCarbamidomethyl [C1]	1.74947e-07	0	1	P53618	0	2038.14	101.6	108.7	93.2	125.9	82.3	121.5	82.9	83.8	100.2	50.95	2	0.396843	49.8467
KLEAAEDIAYQLSR	2xTMT6plex [N-Term; K1]	1.52697e-08	0	5	P35232	1	2065.17	106	107.8	103.4	100.9	89.1	105.1	95.5	102.6	89.5	41.19	2	-0.658126	50.1123
SLAMEMVLTGDR	1xTMT6plex [N-Term]	8.61557e-07	0	5	P30084	0	1551.81	103.9	102.6	88.3	103.8	96.8	103.4	112.1	99	90.2	50.95	2	1.07629	50.9344
AIELNPANAVYFCNR	1xTMT6plex [N-Term]; 1xCarbamidomethyl [C13]	2.14429e-06	0	1	O43765	0	1981.02	88.2	105.5	107.8	98	108.6	91.8	84.9	107.6	107.6	41.67	2	-1.23949	49.7283
EVTVPVFYPTEK	2xTMT6plex [N-Term; K12]	4.18378e-06	0	7	P43121	0	1867.06	94.3	94.6	91.5	109.9	103.2	98	101.5	100.3	106.7	43.33	3	3.47485	51.0421
LLLQLEATK	2xTMT6plex [N-Term; K9]	5.33592e-05	0	3	Q13561	0	1486.96	96.3	100.6	92.4	108.4	103.7	94	96.2	105.3	103.3	51.35	2	1.95441	50.2236
AMADPEVQQIMSDPAMR	1xTMT6plex [N-Term]	9.80439e-10	0	4	P31948	0	2119.02	95.6	111.2	105.9	98.2	103	101.3	93.5	98.7	92.7	69.82	2	0.927076	49.6383
IMNTFSVVPSPK	2xTMT6plex [N-Term; K12]	2.4784e-06	0	12	Q13509; P04350; P07437; P68371	0	1778.03	97.9	99.6	95.5	99.5	107	94.6	95.3	107.1	103.3	62.95	3	1.82563	50.3374
KAEGGGGGGRPGAPAAGDGK	3xTMT6plex [N-Term; K1; K20]	4.30081e-07	0	2	Q00839	1	2354.31	89.3	112.1	119.1	100.2	109.1	92.9	90.4	116.6	70.3	17.38	4	2.06795	5.95891
VDIDAPDVSIEGPDAK	2xTMT6plex [N-Term; K16]	3.58594e-11	0	6	Q09666	0	2099.13	107.6	106	101.7	89.3	136.7	89.9	98.5	90.6	79.6	106.63	2	2.33042	49.6907
TELDAHLENLLSK	2xTMT6plex [N-Term; K13]	5.53729e-05	0	2	Q9Y371	0	1941.11	70.5	107.9	81.5	79.8	116.6	121	129.9	79.8	113	23.36	3	1.55845	49.7591
HRHPDEAAFFDTASTGK	2xTMT6plex [N-Term; K17]	1.6892e-06	0	1	P02671	1	2345.2	95.9	87.7	100	66.2	188.9	91.8	125.5	73.7	70.2	32.16	3	-0.326323	17.7746
EEKGDEVVVELVENGK	3xTMT6plex [N-Term; K3; K16]	1.32703e-09	0	6	P35749	1	2460.38	107.4	80.1	73	119	127.5	95.1	88.5	97.4	111.9	65.19	2	1.73939	50.3671
AEDLFVEFAHK	2xTMT6plex [N-Term; K11]	4.61386e-06	0	1	P02549	0	1763.97	107.6	78.4	123.8	66.3	90.3	68.6	112.5	130.7	121.8	67.25	3	2.17852	49.371
EGWAPATFIDK	2xTMT6plex [N-Term; K11]	1.79252e-05	0	1	A1X283	0	1692.94	90	101.9	98.8	108.5	126.6	97.5	76.7	100.3	99.7	19.78	2	2.49678	49.3612
WELNSGDGAFYGPK	2xTMT6plex [N-Term; K14]	3.56817e-09	0	2	P26639	0	1999.03	98	107.5	103.2	108.1	92.5	102.6	86	101.5	100.6	53.18	2	1.38976	49.3426
QPLTATTLSDVLSR	1xTMT6plex [N-Term]	1.16446e-05	0	1	O94915	0	1730.98	96.4	99.2	98.1	98.2	98.2	99	108.5	102.3	100.2	20.45	2	2.21685	49.3351
LVNACLAEELPHIHAFEQK	2xTMT6plex [N-Term; K19]; 1xCarbamidomethyl [C5]	4.95469e-09	0	1	Q9H3K6	0	2677.45	93.8	101.1	108.2	99.6	92.6	101.8	104.5	88.3	110	55.97	3	1.17557	49.7713
AHQLVHEGYK	2xTMT6plex [N-Term; K10]	4.412e-05	0	3	O00743	0	1639.93	93.9	103.8	119.5	100.2	95.3	103.1	94	102.4	87.9	39.87	2	1.79159	7.65643
LNEANLNVELMK	2xTMT6plex [N-Term; K12]	5.12474e-08	0	1	Q96KG9	0	1846.05	104.1	100.5	98.2	103.6	105.1	94	91.9	94.7	107.8	61.41	2	1.31624	48.3763
EALPGSGQAR	1xTMT6plex [N-Term]	1.8619e-05	0	2	Q96IU4	0	1214.67	92.9	102.3	98.4	99.6	86.2	99.8	106.3	115.6	98.9	23.06	2	-1.36637	9.74168
MASNIFGPTEEPQNIPK	2xTMT6plex [N-Term; K17]	1.61977e-05	0	1	Q9H910	0	2331.24	92.8	103.4	111.6	110.2	131.2	96.1	106.5	92.3	55.7	59.79	2	2.03377	47.6092
TYITDPVSAPCAPPLQPK	2xTMT6plex [N-Term; K18]; 1xCarbamidomethyl [C11]	2.56874e-08	0	6	Q93052	0	2413.32	108	88.8	84.6	119.5	124.6	96.5	85.7	101.5	90.9	71.92	4	2.7613	47.6991
AVIFCLSADK	2xTMT6plex [N-Term; K10]; 1xCarbamidomethyl [C5]	9.46032e-06	0	10	P60981	0	1581.91	107.8	91.5	85.8	117.5	130.1	93	92.9	86.9	94.4	59.66	2	1.80466	48.0923
FGPHLVPILVEK	2xTMT6plex [N-Term; K12]	2.60728e-05	0	2	P42331	0	1807.12	87.4	110.3	113	103.2	94.6	98.1	105.9	98.9	88.7	33.09	3	1.62623	48.7507
FGFCPMAAHEEICTTNEGVMYR	1xTMT6plex [N-Term]; 2xCarbamidomethyl [C4; C13]	1.28847e-10	0	2	P02751	0	2849.27	113.7	74.8	110.6	76.9	115.3	85	111.7	96.8	115	65.87	3	-0.80573	47.5049
LKEGLDISHLQGQEELLSSQEK	3xTMT6plex [N-Term; K2; K22]	3.70641e-08	0	1	P55011	1	3168.77	105.4	110	105.6	100.6	89.9	108.2	98.5	99.7	82.2	27.19	4	3.83744	47.4597
KGQSEEIQK	3xTMT6plex [N-Term; K1; K9]	3.89502e-05	0	3	P83731	1	1734.04	100.1	115.5	113.4	105.1	83.8	105.9	81.7	99.2	95.3	28.03	3	0.605321	9.07562
NTGTEAPDYLATVDVDPK	2xTMT6plex [N-Term; K18]	2.28291e-12	0	7	Q13228	0	2364.23	85.2	94.4	104.1	98.7	73.2	108.1	113.6	118.3	104.4	99.61	2	2.14924	48.0424
EEDATLSSPAVVMPTMGR	1xTMT6plex [N-Term]	2.57971e-08	0	1	Q02252	0	2120.06	80.2	103.3	107.7	105.6	108.6	97.2	112.3	93.6	91.5	57.4	2	4.80724	47.441
VDIEGPDVNIEGPEGK	2xTMT6plex [N-Term; K16]	3.954e-10	0	8	Q09666	0	2126.14	104.8	99.1	99.4	99.3	126.2	100	94.2	100.3	76.7	76.68	2	1.19359	47.8603
IGELLDQASVTR	1xTMT6plex [N-Term]	3.19123e-07	0	2	Q9NX46	0	1530.87	95.2	110.5	106.6	105	86.8	101.6	96.8	99.3	98.2	27.43	2	2.11017	47.3628
MFVDLNPDSDK	2xTMT6plex [N-Term; K11]	8.08202e-07	0	5	P50148; P29992	0	1738.91	94.6	99.1	90.6	113.2	101.7	96.4	96.7	106.1	101.6	50.91	2	2.892	47.346
EVGEHVVSVR	1xTMT6plex [N-Term]	2.64032e-05	0	7	Q14315	0	1339.75	94	86.4	95.5	107	110.5	104.1	100.2	97	105.4	39.04	2	-0.295923	12.4441
IGIFGQDEDVTSK	2xTMT6plex [N-Term; K13]	1.12375e-09	0	6	P16615	0	1867.02	103.6	103.5	96.4	99.6	99.3	97.8	97.8	101.7	100.2	97.34	2	2.86262	47.9618
TENSTSAPAAKPK	3xTMT6plex [N-Term; K11; K13]	3.76742e-05	0	2	P07305	0	1989.16	96.6	100.1	96.1	105.7	99.4	96.8	83.1	131.6	90.7	11.62	3	1.37743	8.91453
VEFSLTDYGSK	2xTMT6plex [N-Term; K11]	5.26411e-06	0	2	P12111	0	1703.93	87.9	92.9	96.5	87.8	149.6	85.8	65.8	87.1	146.7	43.09	3	1.8322	47.3414
LSLDGQNIYNACCTLR	1xTMT6plex [N-Term]; 2xCarbamidomethyl [C12; C13]	4.62798e-09	0	2	P26599	0	2127.05	97.6	101.6	99.8	96.7	111.9	102.2	106.8	96.8	86.6	63.31	2	1.66009	47.1853
NHAVVCQGCHNAIDPEVQR	1xTMT6plex [N-Term]; 2xCarbamidomethyl [C6; C9]	3.20855e-10	0	2	Q9UGI8	0	2433.17	92.7	111.6	93.1	110.7	108.4	92.8	92.7	93.2	104.7	60.16	4	1.09322	9.39265
YSSDEDLPSKLEGFK	3xTMT6plex [N-Term; K10; K15]	6.50304e-07	0	2	P55008	1	2402.31	77.6	120.7	158.6	79.4	64.5	110.9	98.3	102.8	87.2	13.94	3	2.82116	47.1662
LALDGQNIYNACCTLR	1xTMT6plex [N-Term]; 2xCarbamidomethyl [C12; C13]	2.65786e-08	0	1	Q9UKA9	0	2111.06	89	99.6	80.4	94.9	118.7	85.4	119.2	114.2	98.6	57.04	2	0.535868	47.1592
QEYVLTQQGFIYQGSAK	2xTMT6plex [N-Term; K17]	9.23631e-10	0	2	P21980	0	2418.31	103.1	89.9	100.2	97.3	100.4	99.5	105.5	101	103.1	81.62	2	2.32234	47.1471
DGETLEELMK	2xTMT6plex [N-Term; K10]	1.3562e-05	0	3	P13797	0	1622.87	97.6	97.8	103.3	91.1	105.7	93.6	98.3	100.7	111.9	36.24	2	2.93142	47.1378
QIDLSTVDLK	2xTMT6plex [N-Term; K10]	1.27817e-05	0	3	P55145	0	1589.95	104.9	113.3	103.7	98.6	87.7	107.2	102.6	97.7	84.4	54.63	2	2.08528	47.1024
VFDGIPPPYDK	2xTMT6plex [N-Term; K11]	4.28572e-05	0	8	P40429	0	1705.96	100.2	103.4	101.8	101	107.9	99.7	86.6	95.7	103.8	49.69	2	2.96961	48.3003
DLEADIIGDTSGHFQK	2xTMT6plex [N-Term; K16]	1.68202e-06	0	2	P08133	0	2204.16	88.7	107.7	93.9	103.6	102.1	96.7	93.4	116	98	32.27	4	3.26748	47.0618
TDPSILGGMIVR	1xTMT6plex [N-Term]	6.64312e-07	0	6	P48047	0	1487.85	100.2	109.6	97.9	99	92.5	104.5	106.3	101.2	88.7	47.95	2	2.09758	47.3535
VMVAEALDISR	1xTMT6plex [N-Term]	2.40561e-06	0	3	Q96I99	0	1432.8	110.4	106.1	96.4	99	85.9	103.4	106.7	103.4	88.7	34.21	2	2.5782	48.2343
QVWGLNFGSK	2xTMT6plex [N-Term; K10]	2.59636e-05	0	3	P50552	0	1593.92	99.5	103.7	92.5	116.3	106.2	91.3	84.7	99.5	106.2	43.51	2	3.90423	46.9841
KADGYNQPDSK	3xTMT6plex [N-Term; K1; K11]	6.3139e-05	0	1	O43390; O60506	1	1910.06	99.9	106.6	117.2	103.3	127.1	83.3	71.4	120.3	70.9	10.71	3	0.658425	9.61984
KEDGTFYEFGEDIPEAPER	2xTMT6plex [N-Term; K1]	6.70622e-09	0	3	O43776	1	2687.32	100.6	105.8	97.2	102.3	103.3	98.5	105.1	93.7	93.4	35.86	3	1.92024	46.9152
KPEHTLVLLDTEGLGDIEK	3xTMT6plex [N-Term; K1; K19]	2.60834e-06	0	1	P32456	0	2794.62	90.7	131.4	88.3	100.7	109.6	94.7	98.1	90.3	96.2	24.21	4	2.94183	47.2585
VIEGDVVSALNK	2xTMT6plex [N-Term; K12]	2.65674e-07	0	6	P48059	0	1702.02	111.7	94.6	89.7	107.6	93.3	109.1	98.9	92.1	103	62.32	2	2.77091	47.6731
ETLPSIWDSPTK	2xTMT6plex [N-Term; K12]	4.67312e-06	0	1	Q9Y673	0	1832.02	107.8	108.1	94.6	103.5	87.2	116.9	114.7	93.4	73.7	28.45	2	0.916079	47.6754
GTVQTGVDTTK	2xTMT6plex [N-Term; K11]	2.72557e-07	0	1	Q96Q06	0	1564.89	93.8	93.6	81	130.9	147.5	84.1	88.6	113.2	67.4	53.23	2	1.66592	16.0412
VFVGGLSPDTSEEQIK	2xTMT6plex [N-Term; K16]	1.89784e-08	0	7	O14979	0	2164.19	93.6	110.9	111.5	94.5	94.4	95.8	100.2	105	94	77.25	2	3.41325	48.3689
ILDQGEDFPASEMTR	1xTMT6plex [N-Term]	5.05961e-08	0	5	P30040	0	1937.95	95.5	112.7	112.3	95	92.9	105	96.7	101.9	87.9	44.82	2	-0.34104	48.1891
AAAVGTANK	2xTMT6plex [N-Term; K9]	2.30814e-05	0	5	P18206	0	1260.77	105.7	99	84	106.1	112.4	94.3	90.7	105	102.8	43.57	2	0.111983	10.1122
LEQDQLWIGTK	2xTMT6plex [N-Term; K11]	2.73342e-06	0	1	O14562	0	1789.03	101.8	113.1	99.5	107.4	110.6	91.5	83.3	98.1	94.6	48.12	2	-0.522003	48.3242
GLSEDTTEETLKESFDGSVR	2xTMT6plex [N-Term; K12]	1.38434e-08	0	1	P19338	1	2658.35	88.9	111.1	125.3	92.4	90.1	112.7	96.6	102.6	80.3	29.08	3	2.1149	48.2837
GFVLQDTVEQLR	1xTMT6plex [N-Term]	3.05751e-05	0	1	P56192	0	1633.91	98.4	101.9	96.2	94.6	101	97.2	101.1	101.8	107.7	21.73	2	0.356214	48.272
DVQMLQDAISK	2xTMT6plex [N-Term; K11]	2.22808e-06	0	6	Q16543	0	1705.96	98.8	106.6	106.2	98.4	96.2	99.4	98.1	100.2	96.1	51.97	2	4.56823	49.0437
SPEELAALVK	2xTMT6plex [N-Term; K10]	5.38005e-05	0	1	Q92696	0	1514.92	101.4	102.7	107	103.5	93.3	106.3	98	93.9	93.8	42.12	2	-2.21295	48.1984
GIPHLVTHDAR	1xTMT6plex [N-Term]	3.46599e-05	0	5	P22090; P62701	0	1444.82	90.9	100.2	103.4	92.6	98.4	101.2	106.7	117.8	88.8	33.83	2	5.73061	8.19599
FAEAFEAIPR	1xTMT6plex [N-Term]	1.3e-05	0	4	P50990	0	1379.75	101.5	102	106	97.3	94	94.5	98.1	102.9	103.7	52.01	3	1.44625	48.3121
DAGVIAGLNVLR	1xTMT6plex [N-Term]	1.59966e-07	0	8	P0DMV9	0	1426.86	99.3	102.2	101.1	96.3	93.6	97.2	98.7	109.7	101.9	62.72	2	4.21219	49.1005
NAVEEYVYEFR	1xTMT6plex [N-Term]	3.89182e-06	0	1	Q92598	0	1647.82	95.1	104.1	113.8	95.7	96.6	95	95.1	97	107.6	38.48	2	2.06078	47.9972
HNQLPLVIEFTEQTAPK	2xTMT6plex [N-Term; K17]	4.38154e-11	0	13	P07237	0	2423.37	106.7	104.3	96.6	102.4	99.4	107.9	95.4	90.9	96.3	93.95	2	1.13071	49.2552
QLSNPQQEVQNIFK	2xTMT6plex [N-Term; K14]	8.88862e-10	0	1	O94973	0	2131.19	92.5	98.3	99.8	97.6	89.4	99.5	90.3	127.9	104.7	82.51	2	0.47519	47.9665
GELVGGLDIVK	2xTMT6plex [N-Term; K11]	1.30815e-06	0	1	O76003	0	1557.96	99.1	109.8	107	105.9	99.4	97.6	95.6	86.6	99	43.66	2	2.49485	47.9595
GDDLLPAGTEDYIHIR	1xTMT6plex [N-Term]	2.96375e-06	0	3	P41567; O60739	0	2014.04	86.1	94.3	106.2	89.5	103.5	103.2	117.8	83.9	115.3	51.98	3	1.78757	47.9357
AQAELENVSGALNEAESK	2xTMT6plex [N-Term; K18]	1.60085e-09	0	2	Q7Z406	0	2318.22	105.8	122.2	98.7	119.9	83.9	112.6	108.3	81.6	66.8	82.09	3	0.0714453	47.9334
KATEDEGSEQKIPEATNR	3xTMT6plex [N-Term; K1; K11]	1.07989e-06	0	1	P01008	2	2690.46	93	88.3	96.5	76.9	96.4	110.3	133	104.6	100.9	9.89	4	1.01435	16.0742
SLGEIPIVESEIKK	3xTMT6plex [N-Term; K13; K14]	3.27536e-08	0	2	P53618	1	2229.37	109.7	110.3	104.4	112.5	92.3	109.4	82.5	91.7	87.2	27.47	3	2.29375	47.6824
DTDIASLQEELK	2xTMT6plex [N-Term; K12]	5.05961e-08	0	5	Q14BN4	0	1820.01	109.1	86.3	79	114.8	122.7	94.3	86.7	92.8	114.3	79.89	2	2.73163	47.7108
ASHTAPQVLFSHR	1xTMT6plex [N-Term]	3.28282e-05	0	1	O15144	0	1679.92	82.3	118.7	112.8	90.7	87.7	96.1	97.7	111.1	102.9	48.28	2	1.01187	8.74646
LAENFCVCHLATGDMLR	1xTMT6plex [N-Term]; 2xCarbamidomethyl [C6; C8]	4.21363e-09	0	5	P54819	0	2236.09	105.7	100.8	100.3	98.8	99	97.7	103.8	99.8	94.2	74.04	3	2.29572	48.6277
LWGDSGIQECFNR	1xTMT6plex [N-Term]; 1xCarbamidomethyl [C10]	2.21266e-08	0	4	P09471	0	1810.87	97.4	94	84.3	103.9	95	100.1	99.5	117	108.8	37.58	2	1.84955	47.7322
SVLAETEGILQK	2xTMT6plex [N-Term; K12]	9.46874e-08	0	2	Q86UP2	0	1746.04	94.1	102.8	109.9	104.9	91.1	100	99.2	97	101.3	65.17	2	3.76714	50.1784
GDINVLLCGDPGTAK	2xTMT6plex [N-Term; K15]; 1xCarbamidomethyl [C8]	1.30259e-06	0	1	P49736	0	1988.09	89.7	121.5	130.5	80.5	87.5	104.5	93.1	92.6	100.1	47.18	2	-0.804269	47.7513
MDAEVPDVNIEGPDAK	2xTMT6plex [N-Term; K16]	2.03325e-10	0	4	Q09666	0	2158.11	104.6	100.1	100.9	100.9	117.2	103.2	91.8	104.2	77.1	69.03	2	1.10785	47.756
LSMWDRPDDLIGR	1xTMT6plex [N-Term]	5.18417e-05	0	1	O14776	0	1802.94	102.7	108.4	104.2	95.9	88.7	102.1	97.2	104	96.8	7.59	3	3.47665	47.7676
IDNDGDGFVTTEELK	2xTMT6plex [N-Term; K15]	1.73715e-11	0	3	Q15293	0	2111.09	117.2	105.4	96	113.4	108.2	93.9	80.2	86.4	99.3	86.99	2	2.8995	48.405
EQLDPDELETITMHK	2xTMT6plex [N-Term; K15]	1.78539e-06	0	1	Q9NYU2	0	2257.18	104.9	95.6	114.1	91.6	94.3	95.5	113.6	95.8	94.5	32.5	3	4.78775	47.8198
ILDLIESGKK	3xTMT6plex [N-Term; K9; K10]	3.79894e-05	0	2	P00352	1	1803.16	79	104.8	89.5	90.3	50.6	109.6	127.1	145.8	103.2	36.62	2	2.14548	48.014
TEEELLETTLK	2xTMT6plex [N-Term; K11]	2.50005e-05	0	1	P23141	0	1764	123.8	94.1	80.9	98.9	98.3	98.7	94.4	124.8	86.2	28.53	2	6.81157	47.9073
AQMASAGQGK	2xTMT6plex [N-Term; K10]	3.95863e-06	0	1	Q7Z406	0	1406.78	111.1	132.5	107.3	113.7	71.2	121.9	104.8	91	46.5	52.04	2	3.06241	8.68966
NGQVELNEFLQLMSAIQK	2xTMT6plex [N-Term; K18]	6.42397e-08	0	2	P43304	0	2520.39	115.6	105	98.1	110.8	74.1	108.4	106.7	102	79.2	58.93	3	0.0751789	78.6216
KLPATTATPDSSK	3xTMT6plex [N-Term; K1; K13]	1.43896e-05	0	1	Q96B97	1	2004.19	94	114.8	112.2	84	94.8	112	98.2	101.8	88.3	19.19	3	1.74283	18.1699
SISVIDSPGILSGEK	2xTMT6plex [N-Term; K15]	2.12031e-08	0	1	Q9H223	0	1960.14	104.9	113.1	113.1	106.8	90.6	90.4	100.7	102.4	78	54.88	2	2.90958	50.2521
LYNNITFEELGALLEIPAAK	2xTMT6plex [N-Term; K20]	2.99698e-10	0	1	Q9BT78	0	2677.52	93.1	103.2	100	103.3	100.5	92.9	94.8	99.4	112.8	62.19	3	5.36682	79.8443
ASFANEDGQVSPGSLLLAGAIAGMPAASLVTPADVIK	2xTMT6plex [N-Term; K37]	7.00078e-10	0	1	Q9UJS0	0	3997.17	113.1	100.9	77.8	118.8	100.9	97	95.4	94.8	101.3	35.62	4	7.4501	79.8705
ISIPVDISDSDMMLNIINSSITTK	2xTMT6plex [N-Term; K24]	4.14676e-12	0	7	P49368	0	3065.65	92.8	110.3	115.9	96.9	90.7	101.4	87.9	99.2	105	95.31	2	1.58297	79.9323
LTDNIFLEILYSTDPK	2xTMT6plex [N-Term; K16]	1.69641e-06	0	1	Q9Y3Z3	0	2340.31	82.6	104.4	109.3	85.8	103.7	93	111.9	116.4	92.9	42.5	3	4.87282	79.8775
LDFTGNLIEDIEDGTFSK	2xTMT6plex [N-Term; K18]	2.8133e-12	0	22	P20774	0	2472.29	76	100	94.1	74.6	81.6	107	107	126.1	133.8	82.09	2	5.84923	78.8128
LGAGYPMGPFELLDYVGLDTTK	2xTMT6plex [N-Term; K22]	1.95671e-10	0	7	Q16836	0	2815.5	98.6	115.6	108.8	113.1	79	117.1	94.6	95.2	77.9	96.63	2	1.24598	79.9561
VPSLVGSFIR	1xTMT6plex [N-Term]	2.73045e-05	0	3	P78417	0	1303.79	76.4	118.2	104.8	112.5	86.1	96.3	94.3	100.8	110.8	34.45	2	2.03425	52.0956
DAVALCELFNWLEK	2xTMT6plex [N-Term; K14]; 1xCarbamidomethyl [C6]	6.20856e-08	0	3	Q9NQW7	0	2166.17	106.5	98.4	99.3	119.5	99.9	96.5	83.1	101	96	65.73	2	4.21943	79.9584
TGDAISVMSEVAQTLLTQDVR	1xTMT6plex [N-Term]	9.97302e-10	0	4	Q99943	0	2463.3	92.7	104.4	99.6	99.7	112.7	95.1	109	93.1	93.8	77.89	3	2.60923	80.0394
IDVLLQQIEELGSEGK	2xTMT6plex [N-Term; K16]	3.49414e-10	0	2	O95232	0	2229.27	91	121.4	111.5	106.4	86	95.2	96.5	101.5	90.6	92.44	2	2.29227	80.1012
VQYTAYEEGVHLVEVLYDEVAVPK	2xTMT6plex [N-Term; K24]	1.74334e-09	0	9	Q14315	0	3208.72	109	89.8	85.5	126.2	115.5	91.2	89.8	82.9	110.1	59.4	3	5.03183	80.2346
EQELQALIQQLSIDLQK	2xTMT6plex [N-Term; K17]	1.46971e-05	0	1	Q92805	0	2455.42	121.6	86.9	99.5	123.5	91.4	117.4	79.4	96.4	84	26.62	3	-0.447703	80.2084
DPSQELEFIADILNQDAK	2xTMT6plex [N-Term; K18]	2.0587e-09	0	8	P49354	0	2504.33	96.1	105.3	96.4	100.4	103	103.2	106	92	97.6	81.07	3	4.34206	80.227
EISQETAVNPVDIVSTLQALQMLK	2xTMT6plex [N-Term; K24]	6.42397e-08	0	1	O95251	0	3085.72	79.4	106.2	118.5	95.9	95.2	109.4	98.6	102.6	94.3	63.56	3	5.45579	80.2701
SNILEAWSEGVALLQDVR	1xTMT6plex [N-Term]	3.16159e-05	0	1	Q9BUA3	0	2229.21	88	100.7	90.1	96.7	103	107.1	102.3	102.8	109.2	29.7	3	1.45716	79.8251
ILLQGTPVAQMTEDAVDAER	1xTMT6plex [N-Term]; 1xOxidation [M11]	1.10314e-06	0	1	P01024	0	2402.24	103.6	94.7	98.8	101.6	97.9	104.9	96	101.9	100.5	72.83	3	0.273916	51.3771
LQQCCVIFDFMDTLSDLK	2xTMT6plex [N-Term; K18]; 2xCarbamidomethyl [C4; C5]	3.31604e-07	0	1	Q16537	0	2691.36	101	104.7	109	95.7	93.6	101	92.1	89.2	113.6	39.49	3	1.13976	80.3697
LDVPVWDVEATLNFLK	2xTMT6plex [N-Term; K16]	5.12214e-07	0	1	O00391	0	2317.32	125	89.5	97.2	123.7	78	103.7	86.7	89.8	106.4	53.69	3	2.02083	80.3866
DLGTQLAPIIQEFFSSEQYR	1xTMT6plex [N-Term]	7.85209e-09	0	2	P46952	0	2571.33	89.6	97.7	94.9	95.7	102	88.6	111.7	125	94.8	57.91	3	-1.36742	80.4049
DFDPALLEFLVCPLSK	2xTMT6plex [N-Term; K16]; 1xCarbamidomethyl [C12]	3.505e-07	0	1	Q96I23	0	2322.28	110.4	105.7	92.8	108.6	100.4	106.7	99.1	97.2	79	44.29	3	2.67773	80.5033
DAVFIPAGWDNEK	2xTMT6plex [N-Term; K13]	2.62926e-05	0	2	O43237	0	1920.03	102.6	95.2	94.5	96.6	111	97.1	95.4	102.5	105.1	27.75	2	4.09337	52.7654
VGQYVVDLTSFEQLALPVLR	1xTMT6plex [N-Term]	1.42628e-08	0	1	Q9BSD7	0	2476.4	94.6	102.2	112.9	75	95.4	99.6	111	100.9	108.3	70.81	3	5.54657	80.5844
DDASMPLPFDLTDIVSELR	1xTMT6plex [N-Term]	3.05938e-08	0	1	Q9C0B1	0	2363.2	80.9	124.8	106.6	94.3	122.4	98.6	90.7	85.5	96.2	72.56	2	5.18634	80.6176
AEADIVLLVDGSWSIGR	1xTMT6plex [N-Term]	1.34776e-06	0	13	Q99715	0	2030.11	95	105.8	106.5	95.9	98.4	97.4	102.4	96	102.7	39.9	3	6.10393	82.1973
ILGDMQPGDYFDLVLFGTR	1xTMT6plex [N-Term]	1.62566e-06	0	3	P19827	0	2386.23	98.3	86.9	98.4	95.5	104	95.8	119.5	86.5	115.2	51.7	2	8.00495	80.6964
EAMDPIAELLSQLSGVR	1xTMT6plex [N-Term]	3.28935e-08	0	3	Q9P0J7	0	2058.11	96.4	106	105.3	96.2	104.7	105.5	99.1	100	86.8	65.89	3	6.20154	80.7845
LINNAITALLSQEGDVVASNAELESQFQAVR	1xTMT6plex [N-Term]	1.07723e-10	0	2	O75165	0	3529.87	86.3	116.2	92.7	97.9	109.4	93.9	99.9	99.9	103.7	75.61	4	4.99687	80.8371
INFDVTGYIVGANIETYLLEK	2xTMT6plex [N-Term; K21]	6.46059e-12	0	67	P35580; P35749	0	2830.56	105.5	77.2	76.8	121.9	122.6	92.1	87.6	97	119.3	110.43	2	0.599678	82.0809
WLVEPQIDDPNSNLEEAINEAEAITSVNSLGSK	2xTMT6plex [N-Term; K33]	4.70924e-10	0	1	O94919	0	4041.07	109.2	92	85.3	107.5	110	92.3	93.8	107.8	102.1	55.72	4	6.70617	80.9488
VPLLLSEPINIIDALEMR	1xTMT6plex [N-Term]	5.1485e-09	0	3	P04114	0	2265.31	96	84	111.1	85.8	105.6	100	123.7	85.8	107.9	57.48	3	2.54938	81.7466
LTPGCEAEAETEAICFFVQQFTDMEHNR	1xTMT6plex [N-Term]; 2xCarbamidomethyl [C5; C15]	3.21998e-08	0	1	P49327	0	3559.61	95.4	93.9	91.4	103.3	112.2	94.6	111.7	94.9	102.6	58.07	4	7.40188	80.358
VPLLLSEPINIIDALEMR	1xTMT6plex [N-Term]; 1xOxidation [M17]	9.38214e-07	0	4	P04114	0	2281.3	97.1	89.2	103.3	101.1	104.3	100.4	113.7	89.4	101.6	44.79	3	1.92452	81.1155
FMCAQLPNPVLDSISIIDTPGILSGEK	2xTMT6plex [N-Term; K27]; 1xCarbamidomethyl [C3]	2.14149e-12	0	8	Q9H4M9	0	3373.82	96.9	101.3	104.1	99.1	114	94.9	91.3	100.8	97.7	83.93	2	1.39769	79.8991
EAMQQADDWLGVPQVIAPEEIVDPNVDEHSVMTYLSQFPK	2xTMT6plex [N-Term; K40]	2.90886e-10	0	9	Q14315	0	4984.48	111.4	92.6	86.7	123.4	117.7	95.6	74.8	83.5	114.2	71.8	3	2.68371	79.7896
MTLVASEDYGDTLAAIQGLLK	2xTMT6plex [N-Term; K21]; 1xOxidation [M1]	7.23846e-08	0	2	Q13813	0	2683.46	94.4	89	95.3	86	104.4	98.1	121.3	103.2	108.4	52.89	3	1.62375	76.3472
FQDQVCGLCGNYNGDPADDFLTPDGALAPDAVEFASSWK	2xTMT6plex [N-Term; K39]; 2xCarbamidomethyl [C6; C9]	2.97049e-09	0	1	Q9Y6R7	0	4706.19	96.3	118.5	92.4	161.3	62.4	132.1	101.3	76.8	58.9	67.36	5	0.422895	78.6739
GFEFTLMVVGESGLGK	2xTMT6plex [N-Term; K16]	6.21142e-05	0	1	Q15019; Q16181	0	2129.17	87.7	110.5	99.1	92.3	93.3	103.3	102	92.2	119.6	20.2	3	-0.123447	78.693
ELAILLGMLDPAEK	2xTMT6plex [N-Term; K14]	2.60834e-06	0	2	P30041	0	1971.16	99.9	102.1	86.6	100.5	102	99.8	90.2	98.2	120.7	47.04	3	1.9258	78.6977
SLQDIIAILGMDELSEEDKLTVSR	2xTMT6plex [N-Term; K19]	5.15757e-14	0	4	P06576	1	3133.71	107.6	109.2	109.2	108.3	79.7	104.2	99.1	99.8	82.9	44.43	3	3.46268	78.75
SLQDIIAILGMDELSEEDKLTVSR	2xTMT6plex [N-Term; K19]; 1xOxidation [M11]	6.73725e-10	0	2	P06576	1	3149.7	91.6	85	106.1	88.4	90.9	110	128.2	104.1	95.7	71.9	3	3.238	77.2702
FIPYTEEFSEK	2xTMT6plex [N-Term; K11]	3.68235e-06	0	1	Q9Y6Y8	0	1847.98	102.3	111.3	102.2	115.6	107.8	98.3	86.7	84.6	91.2	58.34	2	2.01625	51.427
QGLNGVPILSEEELSLLDEFYK	2xTMT6plex [N-Term; K22]	1.29858e-08	0	1	Q14444	0	2951.6	107.4	114.4	98.5	103.1	83.1	100.3	99.4	98.2	95.6	53.45	3	1.46954	78.7854
NFLTQDSADLDSIEAVANEVLK	2xTMT6plex [N-Term; K22]	1.90387e-17	0	15	P07942	0	2850.51	107.5	85.9	84.7	107.1	116.3	90.9	93.8	90.9	122.9	136.53	2	1.03846	78.934
QPIQITMPFTDIGTFETVWQVK	2xTMT6plex [N-Term; K22]	6.45567e-06	0	1	Q96F85	0	3037.65	91	108.3	95.5	101.5	110.5	93.1	95.3	109.4	95.4	36.66	3	5.51393	78.8255
LSDLQEALDQALNYVR	1xTMT6plex [N-Term]	1.92363e-10	0	6	Q16363	0	2077.11	109.9	95.1	79.4	73.6	110.9	100.7	138.9	72.7	118.8	61.63	3	3.26444	78.7818
ISSINSISALCEATGADVEEVATAIGMDQR	1xTMT6plex [N-Term]; 1xCarbamidomethyl [C11]	1.49208e-15	0	6	O60701	0	3337.65	91	107.4	95.3	106.1	95.3	121.2	105.5	86.6	91.6	139.03	3	3.0896	79.0054
IPEEFNVFNLIQEMR	1xTMT6plex [N-Term]	8.2965e-08	0	2	Q05209	0	2108.1	95.2	102.5	103.4	86.4	99.8	109.6	103.6	104.7	94.9	71.61	3	3.0368	78.8996
MLSQPYLLDPSITLGQYVQPQGVSVVDFVR	1xTMT6plex [N-Term]	9.55677e-10	0	1	P43897	0	3578.91	90.8	96.2	98.9	106.4	100.9	102.8	120.8	89.8	93.2	77.43	4	7.08836	78.9066
ENAPAIIFIDEIDAIATK	2xTMT6plex [N-Term; K18]	1.09033e-08	0	7	P43686	0	2402.36	94.5	96.4	113	86	94.5	99.4	126.6	100.4	89.2	73.37	4	3.658	79.9369
LAILAEQYEQSINEMMASQALR	1xTMT6plex [N-Term]	9.38214e-07	0	1	Q9H2K8	0	2738.41	91.6	93	102.2	87.7	104.2	105.4	100.2	96.7	119.2	23.89	3	6.07664	78.9615
VLGILAMIDEGETDWK	2xTMT6plex [N-Term; K16]	1.45645e-07	0	1	Q15181	0	2248.23	110.3	104.4	108.4	107.8	87.6	110.6	90.3	90	90.7	56.15	3	2.91677	79.014
SVENLATATTTLTSLAQLLGK	2xTMT6plex [N-Term; K21]	1.97128e-07	0	1	Q96S52	0	2590.51	90	112.1	96.3	113.6	87.1	94	89.3	103	114.6	52.9	3	3.03734	79.0379
AQLVVIAHDVDPIELVVFLPALCR	1xTMT6plex [N-Term]; 1xCarbamidomethyl [C23]	6.5943e-06	0	1	P62424	0	2916.66	97.4	100.2	91.1	93.1	116.6	98.3	111.1	79.8	112.4	10.33	3	4.52036	79.0449
FPEDGPELEEILTQLATADAR	1xTMT6plex [N-Term]	1.16812e-10	0	4	Q9NY33	0	2544.3	91.6	112.3	98.9	106.2	100	99	96.3	93.4	102.3	97.61	3	3.50046	79.0951
MGVEAVMALLEGTPDTPACVVSLSGNQAVR	1xTMT6plex [N-Term]; 1xCarbamidomethyl [C19]	2.18686e-11	0	3	P08237	0	3301.68	97.6	101.1	93	97.9	94.7	100.9	109.2	95.3	110.3	92.34	4	4.55846	79.0689
SGVEVLFNELEIPVEEYSFGR	1xTMT6plex [N-Term]	4.74617e-08	0	1	O43795	0	2642.36	105.9	90.9	89.3	108.5	93.9	101.3	106.3	100.6	103.3	44.54	3	4.35108	79.0782
VMIPQDEYPEINFVGLLIGPR	1xTMT6plex [N-Term]	2.39717e-05	0	1	Q15637	0	2629.43	85.2	93.3	115	100	101.6	100.5	103.1	82.1	119.3	51.61	4	3.82851	79.1354
LTDPSLLYLEVSTLVSK	2xTMT6plex [N-Term; K17]	2.42923e-07	0	2	O60645	0	2336.37	97.8	102	94.1	99.7	99.7	100.7	92.4	104.3	109.2	78.87	2	3.64218	79.2378
SWDVETATELLLSN	1xTMT6plex [N-Term]	5.12042e-05	0	3	P61086	0	1806.93	93.2	102.3	96.8	92.7	112.3	102.6	101.5	94.7	103.9	59.53	2	5.2822	79.6629
EIAGSLEAALTDVLEDAPAESPYCLLASHR	1xTMT6plex [N-Term]; 1xCarbamidomethyl [C24]	4.80901e-09	0	1	Q14746	0	3427.73	97.7	99.8	95.7	112.4	109.2	86.7	89.2	96.9	112.4	33.72	4	2.4143	79.2232
QELPFMATENIIMAMVK	2xTMT6plex [N-Term; K17]	1.91133e-06	0	1	P30566	0	2424.31	92.9	99.9	106.6	90.5	99.9	91.4	109.1	113.5	96.4	65.3	2	4.26774	79.2471
IAIANIIDEIIEK	2xTMT6plex [N-Term; K13]	9.07355e-08	0	2	P04114	0	1913.17	93.5	86.6	116.3	71.7	97.8	95.6	129.1	82	127.4	47.02	3	4.0201	79.3348
MGMEAVMALLEATPDTPACVVTLSGNQSVR	1xTMT6plex [N-Term]; 1xCarbamidomethyl [C19]	1.37356e-10	0	2	P17858	0	3377.68	91.7	99.7	94.2	81.8	111.8	108.8	113.6	94.2	104.2	66.87	3	7.00943	79.4729
LVQNIIQTAVDQFVR	1xTMT6plex [N-Term]	4.25029e-05	0	1	Q02952	0	1973.14	102.9	111.8	101.3	111.3	121.4	96.2	89.4	83	82.9	31.69	3	7.68679	79.5609
IEGCIIGFDEYMNLVLDDAEEIHSK	2xTMT6plex [N-Term; K25]; 1xCarbamidomethyl [C4]	4.27238e-12	0	1	P62304	0	3368.68	94.5	120.5	105.6	97.6	85.2	115.3	96.9	97.4	86.9	62.16	3	4.1571	79.0094
NPEILAIAPVLLDALTDPSR	1xTMT6plex [N-Term]	1.34312e-07	0	3	Q92616	0	2347.34	83.3	109.2	90.9	95	94.7	112.9	118.5	85.2	110.3	62.44	2	3.58993	81.1273
YLDDLNEGVYIQQTLETVLLNEDGK	2xTMT6plex [N-Term; K25]	3.40348e-08	0	1	Q12768	0	3340.76	88.4	109.1	109.3	86.1	106.7	102.5	106.1	104.2	87.6	67.77	4	5.49658	81.1226
ILLQGTPVAQMTEDAVDAER	1xTMT6plex [N-Term]	5.96209e-14	0	10	P01024	0	2386.25	94.9	102.9	130.9	60.4	102.5	90.9	136.5	80.8	100.2	92.83	3	2.31398	66.0912
FFNVLTTNTDGK	2xTMT6plex [N-Term; K12]	1.6536e-06	0	1	Q92820	0	1815.01	95.1	117.2	112.9	134.5	78.6	106.2	106.1	78.9	70.4	50.75	2	5.05864	51.036
LLYEANLPENFR	1xTMT6plex [N-Term]	5.61079e-06	0	1	Q8IYB5	0	1707.93	104.7	106.4	94.1	102.6	98.2	103	89.6	99	102.3	34.83	2	2.47029	51.0267
VPSENVLGEVGSGFK	2xTMT6plex [N-Term; K15]	4.1808e-11	0	6	P49748	0	1977.11	101.7	95.3	100.4	98	92.4	100.9	98.9	114.2	98.2	87.93	2	1.9382	51.7499
QEGIIFIGPPPSAIR	1xTMT6plex [N-Term]	1.57118e-06	0	2	Q96RQ3	0	1824.06	99.8	96.5	89.8	98	105	102.1	113.8	95	100.1	42.63	2	4.32023	50.996
SLPSVETLGCTSVICSDK	2xTMT6plex [N-Term; K18]; 2xCarbamidomethyl [C10; C15]	3.4047e-09	0	3	Q93084; P16615	0	2411.26	101.3	104.8	110.4	97.6	99.6	105.5	92.5	99.5	88.9	86.99	2	3.11087	51.5909
VVACNLYPFVK	2xTMT6plex [N-Term; K11]; 1xCarbamidomethyl [C4]	3.45155e-05	0	3	P31939	0	1768.02	100.2	101.7	112.2	105.2	93.6	99.8	98	94.5	94.9	43.89	2	2.24979	51.7638
QQLDSCVTK	2xTMT6plex [N-Term; K9]; 1xCarbamidomethyl [C6]	3.00674e-05	0	1	Q96C01	0	1536.85	106.3	120.5	97.9	96.4	96.4	106.9	101.1	92.7	81.7	41.62	2	1.05181	18.705
AITGFDDPFSGK	2xTMT6plex [N-Term; K12]	1.58608e-07	0	4	P15924	0	1712.93	110.9	117.8	101	123.1	68.7	129.4	101.6	90.1	57.3	65.84	2	1.49269	51.5224
SEHPGLSIGDTAK	2xTMT6plex [N-Term; K13]	1.51853e-06	0	1	P26583	0	1769.98	90.7	105	109.9	104.6	99.7	103.1	99.6	107.9	79.6	39	3	0.957935	18.6789
TGENVEDAFLEAAK	2xTMT6plex [N-Term; K14]	4.54972e-09	0	8	P61106	0	1952.04	96.5	105.9	105.5	95.7	84.8	105.1	103.9	107.2	95.4	83.93	2	4.35316	50.8016
QHHPPYHQQHHQGPPPGGPGGR	1xTMT6plex [N-Term]	2.07706e-10	0	4	P23246	0	2632.3	78.3	118.1	119.1	90.2	94.2	102.8	88.1	126.3	82.9	54.08	3	0.00947277	2.66917
YEDLAPCITLK	2xTMT6plex [N-Term; K11]; 1xCarbamidomethyl [C7]	3.499e-06	0	2	P29144	0	1780.99	106.4	110.2	107.2	107.5	88.8	104.9	89.5	90.9	94.6	34.86	2	3.11917	50.7708
EDTEEHHLR	1xTMT6plex [N-Term]	1.68965e-05	0	3	P22626; P09651	0	1394.69	96.9	135.9	129.1	98.2	85.5	101	86.9	107.8	58.8	47.42	3	1.21722	3.06904
FGGPVHHQAQR	1xTMT6plex [N-Term]	4.83487e-06	0	2	Q15717	0	1462.79	90.6	128.6	125.6	95.2	104.3	93.9	94.1	115	52.8	32.86	2	0.786044	3.07833
FQIQDIVVQTQEGR	1xTMT6plex [N-Term]	2.60728e-05	0	1	P11277	0	1890.03	103.5	79.8	117	75.6	121.5	82.5	116	111.9	92.2	25.71	2	2.2628	51.1544
HTNYTMEHIR	1xTMT6plex [N-Term]	7.02823e-06	0	4	P12814; O43707	0	1530.77	110.5	88.7	95	98.7	102.7	101.5	95.4	99.5	108	36.08	2	1.04854	3.87888
ISAPNVDFNLEGPK	2xTMT6plex [N-Term; K14]	1.48782e-07	0	2	Q09666	0	1959.1	110.1	99.2	101.9	104.6	124.4	93.1	88.3	102.7	75.8	72.51	2	-0.502365	50.6831
VPAFLSAAEVEEHLR	1xTMT6plex [N-Term]	1.45645e-07	0	2	Q14894	0	1897.04	88.6	107.2	89.6	104.4	108	100.3	100.6	104	97.3	50.25	3	2.27437	51.5932
VCLIGCGFSTGYGSAVK	2xTMT6plex [N-Term; K17]; 2xCarbamidomethyl [C2; C6]	3.91581e-07	0	2	P00326	0	2234.17	101.2	116.2	101.4	106.6	79.1	97.7	102.8	96.2	98.7	55.21	3	-5.63078	50.671
SSQVAIEALSAMPTVR	1xTMT6plex [N-Term]	1.24438e-08	0	3	Q03518	0	1889.04	98.7	96	121.2	89.8	91.4	102.4	110	96.9	93.7	79	3	3.93479	50.6071
SPFEVNVGMALGDANK	2xTMT6plex [N-Term; K16]; 1xOxidation [M9]	5.68281e-06	0	1	Q14315	0	2123.12	108.3	91	89.9	115.7	111.7	93.9	92.6	87.4	109.6	46.77	3	0.512528	50.4934
SPFEVNVGMALGDANK	2xTMT6plex [N-Term; K16]	9.81129e-12	0	13	Q14315	0	2107.13	122.3	87.5	88.6	103.8	124.4	98.2	94.3	81.8	99.2	94.91	2	6.0173	58.5692
YIAPTVLTDVDPK	2xTMT6plex [N-Term; K13]	6.18215e-08	0	4	P51648	0	1890.1	99.3	93.8	103.7	93.4	95.1	104.7	93.9	111.2	104.9	51.96	2	3.405	50.9653
AYIQEFQEFSK	2xTMT6plex [N-Term; K11]	2.66447e-06	0	5	Q6UWY5	0	1847.99	87.3	100.4	116.2	75.6	94.4	91.4	93.2	118.5	123	66.67	2	1.81649	51.1598
VAAGASESTR	1xTMT6plex [N-Term]	1.19444e-05	0	2	O15061	0	1177.64	130.5	75.8	70.6	123.3	186.9	74.7	69.9	88.2	80.2	47.86	2	1.19761	3.98706
DLLQADQLGSLK	2xTMT6plex [N-Term; K12]	4.49028e-08	0	2	Q8WUM0	0	1759.04	93.7	103.6	116.5	91.2	92	97.4	98.5	104.9	102	64.72	2	4.49714	50.88
SEVPGIFCAGADLK	2xTMT6plex [N-Term; K14]; 1xCarbamidomethyl [C8]	8.08558e-06	0	1	Q13825	0	1922.05	96.6	99.1	116.6	91.4	75.6	109.3	109.2	104.4	97.9	19.75	2	3.14774	50.2875
NTMAYIGFVEEK	2xTMT6plex [N-Term; K12]	1.52502e-06	0	2	Q96HC4	0	1860	108.2	96.5	98.2	108	107.7	101.7	96.1	92.7	90.8	29.18	2	-1.25446	50.2661
LDVGNFSWGSECCTR	1xTMT6plex [N-Term]; 2xCarbamidomethyl [C12; C13]	2.82133e-08	0	6	P62241	0	2016.91	93.8	102.3	103	105.6	93.5	98.7	119.1	94.3	89.8	46.26	2	3.35779	51.092
AGAHLQGGAK	2xTMT6plex [N-Term; K10]	2.65142e-05	0	3	P04406	0	1367.82	104.7	106.2	93.7	104.2	95.8	102.3	92.2	103.7	97.4	43.06	2	-0.973059	4.81985
TLISDIEAVK	2xTMT6plex [N-Term; K10]	2.30814e-05	0	1	Q8NG11	0	1546.95	102.9	95.1	103.8	99.7	95.7	90.9	103.2	107.7	101	47.22	2	-2.85768	50.7116
ITENIGCVMTGMTADSR	1xTMT6plex [N-Term]; 1xCarbamidomethyl [C7]	1.16233e-08	0	5	P60900	0	2085	100.3	97.6	103.3	96.4	97	103.1	103.8	98.2	100.4	62.13	2	4.09568	51.6808
GQVQEVGWHDVAGWLGR	1xTMT6plex [N-Term]	1.98896e-08	0	2	P17858	0	2123.1	92.4	100.8	102.1	101.9	94.2	99.6	102.1	108	98.9	52.91	3	1.28191	51.2019
NFVLTAAHCAGR	1xTMT6plex [N-Term]; 1xCarbamidomethyl [C9]	2.85233e-06	0	1	P23946	0	1545.82	94.8	83.9	102.1	52.3	68.8	114.9	157.4	135.2	90.7	50.98	2	1.247	19.2944
VLELPYQGEELSMVILLPDDIEDESTGLK	2xTMT6plex [N-Term; K29]	1.49582e-10	0	1	P30740	0	3703.96	96.1	95.8	100.5	107.2	92	113.7	106.9	97.2	90.6	66.66	4	-1.61643	81.2793
EIVDSYLPVILDIIK	2xTMT6plex [N-Term; K15]	5.83018e-11	0	8	P07602	0	2188.32	81.2	112.9	144.3	88.1	75.7	109.6	96.9	99.7	91.7	77.11	2	3.47285	81.3034
EELMMVLASLEQLQIR	1xTMT6plex [N-Term]	3.33021e-07	0	1	O15230	0	2132.17	94.8	112.3	99.2	94.9	88	106.3	107.6	87.4	109.7	57.48	3	3.30166	81.3247
FPEIVAPLLTSIDAISLECER	1xTMT6plex [N-Term]; 1xCarbamidomethyl [C19]	1.08107e-08	0	2	Q03426	0	2602.4	101.3	96.1	96.6	85.8	109.4	95.4	132.5	86	96.9	68.97	3	7.05189	81.3363
QLEDLVIEAVYADVLR	1xTMT6plex [N-Term]	2.54586e-07	0	1	Q9UBW8	0	2075.16	97.1	96.1	92	99.1	106.2	99.1	99	106.8	104.5	61.29	3	2.21391	81.3579
DLSEELEALKTELEDTLDTTAAQQELR	2xTMT6plex [N-Term; K10]	3.93579e-09	0	2	P35580	1	3519.83	91.7	113.7	94.3	110.1	103.1	77.1	96.4	103.7	109.8	37.58	3	2.66257	81.422
FQTIDIEPDIEALLSQGPSCA	1xTMT6plex [N-Term]; 1xCarbamidomethyl [C20]	4.92936e-07	0	5	P07203	0	2533.27	97.2	100	100	102.8	116.5	100.2	108.7	91.5	83	122.53	2	4.62543	81.5384
SLQENEEEEIGNLELAWDMLDLAK	2xTMT6plex [N-Term; K24]	4.54808e-08	0	1	P49321	0	3247.64	93.7	89.5	124.8	102.5	96.3	83.8	108.5	92.3	108.5	57.23	3	9.18959	81.5337
FLILGDIDGLMDEFSK	2xTMT6plex [N-Term; K16]	4.37555e-05	0	1	P57740	0	2271.23	93.6	105.4	107.5	95.6	108.6	96.8	99.4	103.7	89.4	45.47	3	5.01448	81.5861
AMEGTIDGSLINPTVIVDPFQILVAANK	2xTMT6plex [N-Term; K28]	7.75777e-11	0	1	Q9Y3C4	0	3384.89	93.1	102.9	117.2	89.9	83.7	111	100.9	98.8	102.5	62.72	4	0.610179	81.5954
IFVGNVDGADTTPEELAALFAPYGTVMSCAVMK	2xTMT6plex [N-Term; K33]; 1xCarbamidomethyl [C29]	7.92771e-12	0	3	Q96PK6	0	3932.99	84.5	115	124.3	101	88.8	108.5	83.5	101.1	93.4	93.3	3	4.13437	81.8478
VLIDWINDVLVGER	1xTMT6plex [N-Term]	3.29657e-05	0	1	Q9NVD7	0	1870.06	89	102.8	93	93.5	85	106.3	101	97.5	131.8	48.33	3	2.77812	81.8501
SLLQALNEVK	2xTMT6plex [N-Term; K10]	5.78027e-06	0	5	Q14204	0	1572.97	101.8	99.3	94.6	103.4	101	96.4	92.6	106.5	104.4	64.7	2	2.21612	51.3394
LPLQMALTELETLAEK	2xTMT6plex [N-Term; K16]	2.36887e-08	0	2	O15013	0	2258.31	97.1	92	94.1	94	129.3	84.9	79.3	100.9	128.5	65.44	2	7.77313	81.9096
FVCQTPAIADIVILVDGSWSIGR	1xTMT6plex [N-Term]; 1xCarbamidomethyl [C3]	1.61513e-10	0	16	Q05707	0	2746.48	81.3	104.5	101.4	98.2	102.7	96.1	109.4	99.2	107.2	92.36	3	4.62811	82.1547
LALQAQPVPDELVTK	2xTMT6plex [N-Term; K15]	2.32502e-06	0	2	P16157	0	2080.24	108.2	82.2	107.7	95.7	98.4	83.1	105.9	109.8	109	59.24	2	0.0859506	51.617
IAAQDLLLAVATDFQNESAAALAAAATR	1xTMT6plex [N-Term]	1.04147e-11	0	1	Q96P70	0	3015.63	96	98.3	83.9	105.2	96.9	106.7	106.8	95.6	110.7	102.84	4	4.13453	82.212
FLLENSVLK	2xTMT6plex [N-Term; K9]	6.33977e-05	0	1	Q92696	0	1520.95	105.4	112.3	93.2	102.4	94.1	101	101.2	104	86.4	46.95	2	0.964099	51.235
QGASFLGILDIAGFEIFEVNSFEQLCINYTNEK	2xTMT6plex [N-Term; K33]; 1xCarbamidomethyl [C26]	5.90444e-06	0	5	P35749	0	4225.16	110.3	87.8	76.5	113.5	102.6	105.2	67.2	109.8	127	13.85	4	7.76969	85.9747
QGASFIGILDIAGFEIFDLNSFEQLCINYTNEK	2xTMT6plex [N-Term; K33]; 1xCarbamidomethyl [C26]	5.90444e-06	0	5	P35579	0	4225.16										13.85	4	7.76969	85.9747
DTVIKPLLVEPEGLEK	3xTMT6plex [N-Term; K5; K16]	3.43262e-08	0	10	P01023	0	2467.5	78.9	73	149.3	68.3	90.4	107.4	152.4	70.8	109.6	54.24	2	3.37728	50.9798
ISGNLDSPEGGFDAIMQVAVCGSLIGWR	1xTMT6plex [N-Term]; 1xCarbamidomethyl [C21]	4.01011e-05	0	1	P05556	0	3178.59	93.4	81.6	79.8	102.3	139	81.4	124.2	88.7	109.6	51.33	3	8.10539	83.2782
MEAVLNELVSVEDLLK	1xAcetyl [N-Term]; 1xTMT6plex [K16]	8.65786e-08	0	3	Q9Y3D6	0	2073.14	104.4	106.6	100.7	92.4	101.1	102.3	98.3	98.9	95.5	81.72	3	3.19426	83.188
DIKPANVFITATGVVK	3xTMT6plex [N-Term; K3; K16]	3.23373e-08	0	2	Q8TDX7	0	2360.45	103.2	94	94.3	109.7	110.5	105.8	87.8	97.3	97.4	63.88	3	1.97864	50.2446
SFVEVNEEGTEAAAATAAIMMMR	1xTMT6plex [N-Term]	3.45095e-11	0	6	P35237	0	2658.28	98.2	105	96.9	95.9	96.5	95.9	103	92	116.7	103.29	3	6.02529	83.0072
DINLASFIEQVAVSMT	1xTMT6plex [N-Term]; 1xOxidation [M15]	2.76503e-05	0	2	P61457	0	1983.03	70	109.6	76.4	93.2	118.6	112.3	115.2	83.1	121.6	44.71	3	1.5405	81.58
DINLASFIEQVAVSMT	1xTMT6plex [N-Term]	2.19979e-06	0	6	P61457	0	1967.04	94.2	102.3	93.1	95.6	94.2	106	109	98.7	106.9	79.72	2	3.90837	82.9752
SEVELVQLVIDGVNYLIDCER	1xTMT6plex [N-Term]; 1xCarbamidomethyl [C19]	6.96877e-06	0	1	P12532	0	2692.41	93.4	111.1	89.8	84.9	86.1	123.1	112	91.6	108	38.93	3	5.06648	82.8163
AAVILESIFLK	1xAcetyl [N-Term]; 1xTMT6plex [K11]	6.39181e-05	0	3	Q06187	0	1474.91	76.3	130.4	166.3	78.1	74.8	96	110.1	86.7	81.4	76.1	2	5.47409	82.661
AAAAAAAAAAAAAAAGAGAGAK	2xTMT6plex [N-Term; K22]	1.60311e-13	0	4	P55011	0	2055.17	98.7	118.6	96	110.9	82.9	105.4	108.2	99.1	80.3	131.7	2	3.84194	51.2826
AQAGVVGEVTQVLCAAGGALELPELR	1xAcetyl [N-Term]; 1xCarbamidomethyl [C14]	1.76578e-09	0	2	Q9H0J9	0	2650.39										105.08	3	2.73983	82.4927
DGIDDESYGQIFKPIISK	3xTMT6plex [N-Term; K13; K18]	9.88834e-10	0	1	Q92769	0	2712.51	81.5	122.2	113.2	96.1	96	94.4	80.4	108.9	107.3	28.39	3	2.41218	59.9389
EGMTAFVEK	2xTMT6plex [N-Term; K9]	6.41798e-05	0	4	P30084	0	1469.81	113.7	111.2	89.9	110.8	88.5	106.6	93.4	97.6	88.2	46.48	2	0.330987	36.4294
AEPPQCTSLAWSADGQTLFAGYTDNLVR	1xTMT6plex [N-Term]; 1xCarbamidomethyl [C6]	7.40235e-11	0	3	P63244	0	3297.6	95.8	92.7	97.7	95.8	104.2	98.1	117.4	92	106.5	101.23	3	4.94606	72.562
IISSDRDLLAVVFYGTEK	2xTMT6plex [N-Term; K18]	2.80416e-06	0	2	P12956	1	2484.41	87	134.4	110.6	91.6	82.5	101.4	94.6	101.8	96.2	27.96	3	4.35429	71.9514
LNTQEIFDDWAR	1xTMT6plex [N-Term]	3.67327e-07	0	3	Q14204	0	1736.88	103.1	95.7	97.9	99.8	108.9	93.5	100.6	100.9	99.7	53.33	2	2.26396	60.4042
KPLDFETAAVSNIVFK	3xTMT6plex [N-Term; K1; K16]	3.67756e-10	0	8	Q12864	0	2466.46	121.2	127.5	95.2	131.5	59.2	119.3	84.9	88.2	73	55.58	3	2.83959	60.4116
FGSAIPIPSLPDK	2xTMT6plex [N-Term; K13]	2.31787e-05	0	4	Q9Y5X1	0	1800.07	93.5	92.7	101.5	96	107.9	99.3	107.1	94.4	107.6	29.96	3	2.35647	60.4256
GAVGALLVYDIAK	2xTMT6plex [N-Term; K13]	3.46202e-08	0	3	Q15907	0	1748.07	96.9	106.8	93.8	109.5	103.5	96.3	91.3	94	107.9	69.92	2	3.88957	61.1372
GAILSEEELAAMSPTAAAVAK	2xTMT6plex [N-Term; K21]	7.15162e-10	0	2	P12270	0	2488.37	97	103.1	105.1	92.1	93.4	106.1	101.6	98.4	103.2	84.03	3	1.38514	60.5016
VRPAELEQFESTIGFK	2xTMT6plex [N-Term; K16]	3.64208e-07	0	5	O43491	0	2309.29	91.9	96	95.8	86.8	97.1	91.4	102	119.3	119.6	26.4	3	2.48805	55.1405
KMAQQMLDLEEQLEEEEAAR	2xTMT6plex [N-Term; K1]	7.62391e-10	0	2	P35749	1	2849.44	98.6	85	95.4	99.2	121.5	94.7	107.7	93.7	104.1	48.03	3	5.23502	60.5463
ITLECLPQNVGFYK	2xTMT6plex [N-Term; K14]; 1xCarbamidomethyl [C5]	3.33895e-06	0	1	Q96EK6	0	2140.19	111.8	104.3	106.3	111	82.2	124.5	79.3	86.9	93.7	57.27	2	5.98948	60.5892
VCTLAIIDPGDSDIIR	1xTMT6plex [N-Term]; 1xCarbamidomethyl [C2]	1.09498e-08	0	9	P62888	0	1987.07	98.3	106.1	103.6	101.5	106.9	95.4	101.3	90.5	96.5	82.05	2	3.4526	60.9004
FPSGTFEQVSQLVK	2xTMT6plex [N-Term; K14]	2.94527e-09	0	3	P02774	0	2025.14	94.6	94.5	99.6	80.3	104.3	108.3	127	86.4	105	70.39	2	0.441334	60.7052
GAEILEVLHSLPAVR	1xTMT6plex [N-Term]	1.75695e-07	0	2	Q15008	0	1833.08	99.9	105.3	104.5	101.6	102.8	96.7	96.3	101	91.8	63.89	3	3.03765	60.6744
QLWGLLIEETEKR	2xTMT6plex [N-Term; K12]	1.29257e-07	0	1	Q01082	1	2073.21	98	95.4	96.2	83.7	92.8	83.9	102.2	122.9	124.8	34.99	3	1.70905	60.7005
NALFCLESAWK	2xTMT6plex [N-Term; K11]; 1xCarbamidomethyl [C5]	1.10786e-06	0	13	P01023	0	1796.98	79.6	69.3	133.1	66.4	97.2	103.8	167.2	71.9	111.4	68.42	2	1.85012	61.4336
DGLIVPIFQER	1xTMT6plex [N-Term]	4.85278e-05	0	2	P04066	0	1515.87	92.8	102.6	109.2	118.7	79.8	95.9	122.9	88.6	89.6	15.41	2	3.60519	54.6075
VLLGQDEPLIHVFAK	2xTMT6plex [N-Term; K15]	1.53807e-06	0	1	Q9BT73	0	2137.28	88.2	118.5	98.9	105	90.9	100	98.5	102.6	97.4	37.45	3	4.82879	60.3734
YLQGMLEAGEGGDWPGPGGPR	1xTMT6plex [N-Term]	6.374e-10	0	3	P50479	0	2373.15	95.4	94	97.7	92	109.8	103.2	107.1	96.3	104.5	68.51	3	-0.662893	60.769
TDYIPLLDVDEK	2xTMT6plex [N-Term; K12]	1.2046e-05	0	2	P27816	0	1879.05	91.1	100.5	96.3	112.7	163	79.8	87	98.5	70.9	27.99	2	-3.72006	60.9997
IASMAPGALLLEAQK	2xTMT6plex [N-Term; K15]	5.85446e-06	0	1	Q9H269	0	1971.17	101.4	99.8	106.7	90.5	96.7	87.5	104.3	109.2	103.9	34.93	3	1.61466	60.8258
VQEQLSSLWEENQALATQTR	1xTMT6plex [N-Term]	3.6489e-12	0	2	O15230	0	2560.32	100	102.2	92.7	94	101.5	99.2	119.6	98.4	92.3	99.78	2	1.29595	61.168
AGQVVTIWAAGAGATHSPPTDLVWK	2xTMT6plex [N-Term; K25]	3.76341e-15	0	17	P02545	0	2991.65	99.8	93.8	93.4	87.6	114.5	92.8	95.2	102.6	120.3	115.61	3	2.37239	61.9761
IDNSQVESGSLEDDWDFLPPKK	3xTMT6plex [N-Term; K21; K22]	6.85795e-12	0	10	P27797	1	3206.68	99.9	108	112.4	99.5	92.7	106.8	90.3	101.6	88.9	98.16	3	0.80989	61.4643
ATAQMLEVMFK	2xTMT6plex [N-Term; K11]	2.29551e-06	0	1	P18428	0	1726.96	136.1	117.3	84.9	71.4	132.3	97.6	105.5	78.1	76.7	54.82	2	1.45146	60.8733
GFQQLLQELNQPR	1xTMT6plex [N-Term]	1.28058e-06	0	2	P05154	0	1800	83	91.3	106.9	83.9	109	98	125.8	93.8	108.5	40.11	3	-0.233149	60.8995
EYQDAFLFNELK	2xTMT6plex [N-Term; K12]	5.23248e-07	0	5	Q9Y230	0	1975.06	92.2	107	100.4	101.9	104.6	98.8	89.2	98.7	107.2	75.71	2	0.723908	60.9088
EPPPGMFVVPDTVDMTK	2xTMT6plex [N-Term; K17]	3.76742e-05	0	1	Q9H832	0	2318.22	91.3	107.7	114.6	92.2	92.5	106.8	99.2	102.1	93.6	32.11	3	0.911552	60.9587
GMSLNLEPDNVGVVVFGNDK	2xTMT6plex [N-Term; K20]	1.58838e-11	0	13	P25705	0	2562.36	101.1	104.1	99.6	102	91.3	104.7	102.3	101.6	93.3	83.48	2	2.86729	69.3236
SLLQAVANLPYK	2xTMT6plex [N-Term; K12]	1.34776e-06	0	6	Q99715	0	1775.08	87.9	122.2	88.2	111.3	102	88.3	91.8	101	107.4	57.07	2	2.16034	61.6064
DAFQNAYLELGGLGER	1xTMT6plex [N-Term]	2.51546e-09	0	4	P05023	0	1982.02	107.7	97.3	90	111	96.7	102.5	104.9	95.7	94.3	59.39	2	3.22445	61.0676
GPATVEDLPSAFEEK	2xTMT6plex [N-Term; K15]	8.73524e-09	0	2	O14908	0	2048.1	108.2	95.7	95	107	105.1	110.8	88.6	90.9	98.8	73.73	2	3.00693	49.0142
TGEGFLCVFAINNTK	2xTMT6plex [N-Term; K15]; 1xCarbamidomethyl [C7]	1.99665e-07	0	1	P01116	0	2129.15	103.9	98	109.5	112.7	99.9	95.3	93.5	97.5	89.8	62.24	2	2.40802	61.1482
TVIPGMPTVIPPGLTR	1xTMT6plex [N-Term]	5.44626e-06	0	4	Q15637	0	1878.11	106.6	97.3	91.3	106.2	118.3	94.1	94.8	93.7	97.8	55.62	2	5.41591	60.7037
DQPPNSVEGLLNALR	1xTMT6plex [N-Term]	3.1862e-06	0	6	Q9NUQ9	0	1852.01	84	102.5	122.3	82.5	90.3	101.1	123.3	92.9	101.1	47.87	2	1.79548	61.1697
IEALGGFVSHMDCWR	1xTMT6plex [N-Term]; 1xCarbamidomethyl [C13]	6.05176e-08	0	1	P49593	0	2006.98	93.2	90.8	101	90.5	94.6	101.6	107.1	103.9	117.2	61.45	3	0.919482	60.3595
DALNLAQMQEQTLQLEQQSK	2xTMT6plex [N-Term; K20]	3.37698e-10	0	1	Q9NVI7	0	2774.48	98.3	109.6	108.1	109.4	99.8	100.4	91.7	88.5	94.2	91.74	3	1.54007	60.3473
VDIDVPDVNVQGPDWHLK	2xTMT6plex [N-Term; K18]	1.40865e-09	0	8	Q09666	0	2504.35	108.7	95.9	89.9	104.6	121.7	98.4	96.5	96.9	87.3	70.18	3	3.48887	59.3078
ADIDVSGPSVDTDAPDLDIEGPEGK	2xTMT6plex [N-Term; K25]	1.37991e-11	0	3	Q09666	0	2970.48	104.1	97.2	101.9	96.8	114.2	99.8	92	102.2	91.7	110.64	2	1.40572	59.3954
QTASVTLQAIAAQNAAVQAVNAHSNILK	2xTMT6plex [N-Term; K28]	1.64406e-12	0	1	Q16891	0	3290.86	102.2	92.7	92.4	104.4	93.2	108.2	91.5	101.9	113.5	89.44	4	3.27896	59.36
VDLVDENFTELR	1xTMT6plex [N-Term]	3.93254e-07	0	3	P61086	0	1678.88	99.8	113.7	99.7	111.1	93.1	104	91.5	96.3	90.7	34.76	2	-5.16005	55.1737
CLAAEDVVFIGPDTHAIQAMGDK	2xTMT6plex [N-Term; K23]; 1xCarbamidomethyl [C1]	8.30543e-11	0	2	P05165	0	2916.5	102.9	110.7	106.7	108.7	85.8	104.7	90.4	103.1	87	87.98	3	0.524123	59.7181
LASVLGSEPSLDSEVTSK	2xTMT6plex [N-Term; K18]	9.51611e-10	0	4	Q9NY33	0	2277.26	101.5	106.7	101.3	104.8	92.4	104.3	99.6	92.4	97	84.87	2	3.26131	55.1807
TCGFDFTGAVEDISK	2xTMT6plex [N-Term; K15]; 1xCarbamidomethyl [C2]	1.96507e-10	0	10	P00505	0	2105.06	108.3	105.7	100	110.6	84	104.8	102.3	98.6	85.8	77.98	2	1.86521	60.4625
EYCIQAFESFVR	1xTMT6plex [N-Term]; 1xCarbamidomethyl [C3]	9.83244e-07	0	2	Q86VP6	0	1777.88	104.4	102.9	94.4	102	101.7	98.8	93.6	102.2	100.1	50.41	2	2.00639	59.5068
FLLADNLYCK	2xTMT6plex [N-Term; K10]; 1xCarbamidomethyl [C9]	4.07735e-05	0	2	P61758	0	1714.96	95.1	105.2	105.2	101.1	102	96.4	101.5	97.9	95.6	54.94	2	4.56585	55.632
ECNMGNLICDAMINNNLR	1xTMT6plex [N-Term]; 2xCarbamidomethyl [C2; C9]	3.65764e-07	0	2	P21589	0	2381.1	86.2	100.8	100	84.2	105.2	100.6	129.1	93.3	100.7	57.57	3	-0.0910898	59.8817
LECSEELGDLVK	2xTMT6plex [N-Term; K12]; 1xCarbamidomethyl [C3]	6.10358e-08	0	2	Q00610	0	1850	101	96.3	99.4	115.4	98.9	107.1	86.7	99.8	95.4	76.78	2	2.81466	48.9481
EIISFGSGYGGNSLLGK	2xTMT6plex [N-Term; K17]	7.72749e-12	0	2	P35558; Q16822	0	2157.2	123.8	112.2	94.6	127.9	73.4	115.8	85.3	87.2	79.8	89.18	3	2.34865	59.6773
GDEVVVELVENGK	2xTMT6plex [N-Term; K13]	3.22113e-09	0	9	P35749	0	1845.04	112.5	77.5	78.8	110.6	125	88.3	94.8	95.9	116.7	98.25	2	2.88315	55.6204
ADDGGLTEQSVAQVLQSAK	2xTMT6plex [N-Term; K19]	2.26999e-08	0	1	Q9P299	0	2375.28	91.7	108.5	106.2	102.8	139.9	91.8	99.3	83	76.6	66.62	3	0.46027	59.7505
GAQAAIVVYDITNQETFAR	1xTMT6plex [N-Term]	7.95878e-11	0	3	P61020	0	2296.21	97.6	92.1	102.4	102.2	100.6	97.5	102.9	101	103.8	72.53	3	3.48128	60.3571
LFEAEEQDLFK	2xTMT6plex [N-Term; K11]	9.79063e-07	0	4	Q9H4M9	0	1826.99	94.2	101.8	97.4	96.2	108.8	95.6	96.9	102.8	106.4	50.64	2	2.0872	59.8218
QGFDLNVPGGEIDASLK	2xTMT6plex [N-Term; K17]	2.53503e-07	0	1	Q09666	0	2218.21	108.4	99.7	98.7	102.2	128.2	93.5	90.7	105.4	73.1	46.25	2	2.85853	59.8879
FHYLPFLPSTEDVYDCR	1xTMT6plex [N-Term]; 1xCarbamidomethyl [C16]	6.34233e-08	0	3	P01903	0	2388.15	99.8	106.1	102.9	99.6	90.3	104.2	101	95.2	101	57.81	3	2.32034	60.3364
VDDDLGTIESLEEAK	2xTMT6plex [N-Term; K15]	3.67494e-08	0	3	P35580	0	2092.11	83.2	110.9	92.8	93.1	105.9	92.8	105.6	105.9	109.8	76.45	2	3.19036	60.0445
NILQLHDLTTGALLK	2xTMT6plex [N-Term; K15]	1.36041e-07	0	5	P48147	0	2108.28	100.4	107.6	97.4	109	95.5	103.4	92.1	97.8	96.8	56.94	2	2.37566	55.7649
KLTPVQVLEYGEAIAK	3xTMT6plex [N-Term; K1; K16]	8.72643e-07	0	5	Q9BX66	1	2446.49	106.7	87.1	87.8	109.9	111.2	97.7	90.2	99.2	110.1	40.51	3	3.96494	60.1651
AVPPNNSNAAEDDLPTVELQGVVPR	1xTMT6plex [N-Term]	4.8107e-10	0	2	P00488	0	2831.47	91.5	107.3	94.7	102.5	99.3	103.2	104.8	96.6	100.2	83.94	3	-2.11216	54.7329
HGFLEEFITPIVK	2xTMT6plex [N-Term; K13]	2.77665e-05	0	1	Q02880	0	1988.16	85.4	115	104.5	99.3	96.2	102.4	94.2	100.9	102.1	33.26	3	3.94869	60.2243
IGNTGGMLDNILASK	2xTMT6plex [N-Term; K15]	9.71771e-09	0	4	P53396	0	1962.11	114.7	99.5	109.2	96.4	103.7	93.3	92.7	89.3	101.3	96.37	2	4.48182	60.2313
LSQMAVQGLQQFK	2xTMT6plex [N-Term; K13]	7.8488e-06	0	2	Q9UGP8	0	1936.11	92.7	103.8	93.4	109.6	98.1	101.9	98.9	99.4	102.2	66.08	2	-1.49644	54.6737
APNTPDILEIEFK	2xTMT6plex [N-Term; K13]	2.39836e-07	0	5	P00966	0	1945.1	109.7	100.9	100.1	106.2	76.3	110.7	101.6	103.8	90.7	56.86	2	0.947436	59.9455
QELELLNNELLK	2xTMT6plex [N-Term; K12]	4.13894e-07	0	1	Q9UKU9	0	1914.13	81.9	111.8	95.4	96.1	110.9	109.8	92.3	97.2	104.5	65.49	2	5.45941	60.262
EEYQPATPGLGMFVEVK	2xTMT6plex [N-Term; K17]	1.44506e-05	0	1	Q9BVK6	0	2353.25	103.5	100	97.9	99	107	101.9	97.7	94.2	98.7	48.4	3	3.31412	60.2765
LLVDAIHNQLTDMEK	2xTMT6plex [N-Term; K15]	4.02659e-06	0	1	Q9NUQ7	0	2198.23	94.7	104.8	99.8	99.2	99.1	97.8	96.1	106.5	102	47.76	3	2.71553	60.2812
ARDDLITDLLNEAK	2xTMT6plex [N-Term; K14]	8.26427e-09	0	5	P36543	1	2045.16	92.4	101.3	109.7	97.9	88.1	102.4	106.1	104.6	97.5	61.64	2	2.59792	60.3972
VDQEIINIMQDR	1xTMT6plex [N-Term]	3.94395e-05	0	3	O96000	0	1702.9	95.9	98.5	98.4	99.4	101.9	100.8	106.8	101.3	96.9	43.96	3	-0.23056	60.1659
LLDSWFTSTQEK	2xTMT6plex [N-Term; K12]	8.54783e-08	0	3	Q8N5M9	0	1913.04	99.2	113.1	103.6	98.2	90.4	98.2	99	98.4	100	70.07	2	3.88714	61.4545
DSNLLLEDVTWK	2xTMT6plex [N-Term; K12]	2.28575e-06	0	2	Q8NCN5	0	1891.06	99.9	102.4	94.1	94.4	103.1	97.3	105	102.9	100.8	60.09	2	1.27247	61.3234
IISLETYNLLR	1xTMT6plex [N-Term]	2.93213e-05	0	3	Q15149	0	1563.93	105.6	89.5	87	97.5	111.4	95.7	104.1	95.3	114.1	51.2	3	5.69773	61.487
LFRPVAADGQLHTLGDLLK	2xTMT6plex [N-Term; K19]	2.52114e-05	0	1	Q9H1Y0	0	2522.49	98.8	110.2	99.2	107.4	101.4	86.5	97.2	97.8	101.4	28.38	4	1.29142	54.3918
VWTSGQVEEYDLDADDINSR	1xTMT6plex [N-Term]	7.27719e-11	0	3	P29972	0	2541.19	90.5	78.8	83.2	110.5	128.2	98.5	101.5	95.3	113.4	94.79	2	0.0500222	54.4975
NSMIALVDNLASK	2xTMT6plex [N-Term; K13]	3.75176e-05	0	1	O94832	0	1834.05	99.4	123.3	123.5	101.8	75.9	110.2	89.9	101.4	74.5	22.79	3	1.08457	62.278
AALSGANVLTLIEK	2xTMT6plex [N-Term; K14]	9.71771e-09	0	3	Q07954	0	1858.14	101.4	92.9	98	92.5	98.8	95.6	92.4	107.4	121	73.04	2	1.79264	62.4949
IPGDQVVSVVFIK	2xTMT6plex [N-Term; K13]	5.72756e-09	0	5	P98160	0	1859.14	118.4	91.8	84.5	102.1	96.2	97.7	91.7	95.7	121.8	70.88	2	1.52678	62.8324
VAMANIQPQMLVAGATSIAR	1xTMT6plex [N-Term]	6.91424e-11	0	10	P18206	0	2271.25	98.8	96.9	91.4	102	109.1	92.9	100.2	100.6	108.2	80.07	2	1.20629	63.5098
CEFQDAYVLLSEK	2xTMT6plex [N-Term; K13]; 1xCarbamidomethyl [C1]	6.53445e-08	0	9	P10809	0	2060.08	100.8	113	114.2	96.5	85.4	102.5	100.1	97.2	90.3	59.09	2	4.97301	62.9106
EFPGFLENQKDPLAVDK	3xTMT6plex [N-Term; K10; K17]	8.37065e-09	0	17	P60903	1	2634.47	128.2	72	96.2	78.9	124.1	98.6	85	86.5	130.3	53.61	2	0.757498	55.085
LCWFLDEAAAR	1xTMT6plex [N-Term]; 1xCarbamidomethyl [C2]	1.55785e-06	0	4	O95336	0	1580.81	89.8	110.7	105.3	89.8	88.8	96.3	113.8	104.6	101	41.53	2	2.23126	62.9298
VDTILEFSQNMNTK	2xTMT6plex [N-Term; K14]	4.15859e-08	0	4	O14980	0	2098.13	97.9	109	105.4	97.7	97.4	102.9	92	101.7	96	61.23	2	4.3407	62.7089
NALALFVLPK	2xTMT6plex [N-Term; K10]	1.66135e-05	0	1	P05543	0	1544	96.8	91.8	92.4	91.7	120	108.7	117.6	82	99	38.72	2	1.6601	62.5575
IVILNNLEELK	2xTMT6plex [N-Term; K11]	1.47391e-06	0	1	Q86SQ0	0	1756.1	102.5	86.1	97.4	108.5	103.5	86.5	98.4	99.1	117.9	45.06	2	8.89398	62.6711
EIIDLVLDR	1xTMT6plex [N-Term]	3.36615e-05	0	6	Q9BQE3	0	1314.78	93.7	95.1	82.4	108.9	107.4	82.6	86.1	106.7	137	47.74	2	4.15809	62.8109
LEGDLKDLELQADSAIK	3xTMT6plex [N-Term; K6; K17]	1.33792e-08	0	5	P35749	1	2545.47	95.2	80.1	90	106.4	115.7	99.8	108.2	106.5	98.1	48.59	3	1.5891	62.6491
AIEDYINEFSVR	1xTMT6plex [N-Term]	4.01726e-07	0	5	P02748	0	1684.87	106.5	93.1	117	83.4	105.9	87.7	125.4	90.1	91	41.31	2	4.09906	61.9834
VDDQIAIVFK	2xTMT6plex [N-Term; K10]	6.79338e-06	0	3	Q15257	0	1605.96	96.7	107.7	96.6	94.2	107	90.9	99.7	105.8	101.4	46.87	2	6.8289	54.2665
LQNVQIALDYLR	1xTMT6plex [N-Term]	1.73462e-07	0	2	Q15149	0	1674.97	108.8	95.7	93.7	106.3	106.7	90.1	93.4	95.7	109.7	44.64	2	-2.24412	63.6681
TYQELLVNQNPIAQPLASR	1xTMT6plex [N-Term]	4.09571e-06	0	1	Q9NX24	0	2384.31	84.5	99.6	95.8	112.4	81	112.1	112.1	113.2	89.2	19.64	2	1.63826	54.1883
EVVQEILQFQEDPQTK	2xTMT6plex [N-Term; K16]	4.26797e-05	0	1	O60437	0	2389.3	92.7	87.9	102.1	101	117.8	99.1	102.7	89.6	107.2	29.51	3	0.449392	63.261
SVGMIAGGTGITPMLQVIR	1xTMT6plex [N-Term]	3.50907e-10	0	4	P00387	0	2130.2	90.1	89.5	95.9	126	86.5	90.8	97.9	99.9	123.4	65.27	2	-3.244	63.4188
TEEEFQLLHIFR	1xTMT6plex [N-Term]	3.81479e-05	0	1	Q86UT6	0	1790.96	92.2	90.4	89.5	102.4	110.4	93.5	117.9	105.6	98.1	32.83	3	1.05078	54.1859
GFCYVEFDEVDSLK	2xTMT6plex [N-Term; K14]; 1xCarbamidomethyl [C3]	6.70376e-08	0	3	Q15056	0	2166.08	100	104	102	104.9	106.5	103.7	98.1	94.5	86.3	52.98	3	1.94026	64.2468
TIQFVDWCPTGFK	2xTMT6plex [N-Term; K13]; 1xCarbamidomethyl [C8]	2.31795e-07	0	18	Q9BQE3	0	2057.09	100.2	88.5	76.8	106.4	124.5	84.8	89.5	105.5	123.7	64.53	2	3.21673	64.206
GAQAAIVVYDITNTDTFAR	1xTMT6plex [N-Term]	7.78243e-06	0	2	P51148	0	2255.19	108.3	91.7	99.7	82.5	108.4	87.3	101.9	98.8	121.4	27.36	3	4.65372	63.5145
VDITYDGHPVPGSPFAVEGVLPPDPSK	2xTMT6plex [N-Term; K27]	1.42678e-09	0	9	Q14315	0	3248.72	111.8	95.2	88.7	114	117.3	92.4	84.9	88.3	107.4	36.09	4	5.68474	64.5283
QPDELLDSMSDWCK	2xTMT6plex [N-Term; K14]; 1xCarbamidomethyl [C13]	8.46994e-07	0	2	Q9Y3B8	0	2182.06	107.1	93.3	98.6	103.7	107.9	104.5	95.6	92.5	96.8	42.97	2	-4.07648	63.6022
DINWDSSQWQPLIQDR	1xTMT6plex [N-Term]	2.0675e-09	0	2	Q92900	0	2230.11	99.6	102.8	106.6	96.7	94.4	104.5	103.4	93.5	98.5	51.05	3	0.0964692	63.6143
CVEDPETGLCLLPLTDK	2xTMT6plex [N-Term; K17]; 2xCarbamidomethyl [C1; C10]	9.1835e-06	0	2	Q15149	0	2418.27	108.9	93.4	90.7	92.9	107	97	98.6	110.7	100.7	66.7	2	2.87066	63.8296
FVTVQATFGTQVVEK	2xTMT6plex [N-Term; K15]	2.86862e-07	0	11	P01024	0	2112.21	100.1	97.1	117.7	82	103.7	91.2	119	90.3	99	67.97	2	2.53567	66.6335
EIGPNDGFLAQLCQLNDR	1xTMT6plex [N-Term]; 1xCarbamidomethyl [C13]	2.4826e-08	0	3	P51452	0	2289.15	84.4	91.1	76.7	100.5	142.2	117.4	98.1	72	117.5	69.95	3	2.75215	63.8417
VVAQGVGIPEDSIFTMADR	1xTMT6plex [N-Term]	4.47118e-08	0	3	P02760	0	2234.17	96.6	97.9	105.6	101.5	109.3	91.5	108.5	90.7	98.3	66.62	3	0.502226	63.1026
SCDALLFMLNQK	2xTMT6plex [N-Term; K12]; 1xCarbamidomethyl [C2]	5.43711e-07	0	3	Q9BX97	0	1898.03	103.6	103.7	103.9	85.1	85	112.7	109.6	94.3	102	66.33	2	2.83241	62.1928
VLVALASEELAK	2xTMT6plex [N-Term; K12]	9.8428e-09	0	6	A0FGR8	0	1701.06	94.7	88.7	95.5	103.6	111.1	100	98.4	104.8	103.2	84.57	2	2.12729	62.3598
IMPPALALQLR	1xTMT6plex [N-Term]	5.60602e-05	0	3	P78539	0	1451.9	79.3	114.7	97.9	85.8	101.3	97.8	99.5	112.1	111.7	15.9	2	2.31355	54.4156
VFPGSTTEDYNLIVIER	1xTMT6plex [N-Term]	1.60028e-08	0	5	Q13263	0	2182.16	88.4	108.6	102.3	95.8	93.9	97.8	116.2	100.8	96.3	79.47	3	4.73646	61.3993
DLTLDQAYSYAVENAK	2xTMT6plex [N-Term; K16]	9.81129e-12	0	4	P23381	0	2259.19	97.5	99.9	113.1	94.4	82.9	117.6	100.9	95.7	98	93.87	2	3.37964	61.48
IIYGDPVTFLPHLPR	1xTMT6plex [N-Term]	1.82383e-06	0	1	Q63HN8	0	1967.13	89.6	105.7	103.2	94.4	98.4	92.8	107.1	103.5	105.2	34.63	3	4.61315	61.4254
IIYSPTVGDPIDEYTTVPGR	1xTMT6plex [N-Term]	6.28848e-08	0	4	Q99715	0	2422.27	81.3	97.2	96.2	89.9	109.6	103.1	127.7	92.3	102.8	102.44	3	0.846722	61.4445
TLLPVPSFEDVSIPEKPK	3xTMT6plex [N-Term; K16; K18]	4.03442e-07	0	1	Q9NX20	0	2683.59	102	124.7	99.5	117	96.6	106.7	91.1	91.1	71.3	29.43	4	2.94625	61.4654
QNFIDPLQNLCEK	2xTMT6plex [N-Term; K13]; 1xCarbamidomethyl [C11]	4.48577e-05	0	2	Q99961	0	2077.12	92.5	101.6	94.1	99.7	112.6	89.2	98.7	103.6	108	47.88	2	3.1977	55.0897
GLDLSSGLVVTSLCK	2xTMT6plex [N-Term; K15]; 1xCarbamidomethyl [C14]	1.449e-06	0	1	Q9Y2Y0	0	2007.16	92.2	102.1	97.2	118.8	124.1	86.7	104.5	89.5	84.8	47.14	2	1.10443	61.5462
FIQPNIGELPTALK	2xTMT6plex [N-Term; K14]	4.00949e-06	0	1	Q14008	0	1999.2	97.9	103.5	102.5	93.9	99.9	98	107.6	99.5	97.4	43.77	3	1.23808	61.5653
KEGGLGPLNIPLLADVTR	2xTMT6plex [N-Term; K1]	4.47594e-11	0	12	P32119	1	2321.4	100.8	96.4	104.1	87.5	90.9	88.4	101.8	113.3	116.7	80.68	3	1.67285	61.9737
NQEQLAAELAEFTAK	2xTMT6plex [N-Term; K15]	7.40235e-11	0	3	P35241	0	2121.16	94.5	97	97.1	102.1	134	82.8	84.7	103.6	104.2	84.28	2	1.62202	62.3053
ASNTADTLFQEVLGR	1xTMT6plex [N-Term]	1.14627e-06	0	1	Q96KP1	0	1850.98	90.3	104.1	105.8	93.5	96.1	94.2	103.3	104.4	108.2	31.83	2	5.03786	61.679
AASQPTSLAPEK	2xTMT6plex [N-Term; K12]	4.85278e-05	0	1	Q96N66	0	1657.95	101.4	106.8	98.2	108.8	102.5	100.3	94.3	106.7	81	50.28	2	2.16874	20.6022
GQCDLELINVCNENSLFK	2xTMT6plex [N-Term; K18]; 2xCarbamidomethyl [C3; C11]	3.8706e-10	0	5	Q00610	0	2611.33	96.8	104.6	101.6	98.8	97.7	104.8	98.9	100	96.8	81.65	2	1.10128	61.8872
VVDLLAQDADIVCR	1xTMT6plex [N-Term]; 1xCarbamidomethyl [C13]	5.16862e-08	0	3	P30520	0	1815.98	97.7	101.7	98.6	93.9	95	99.7	117.3	107.1	89.1	45.6	3	3.13443	62.0684
APESLFLLEEMR	1xTMT6plex [N-Term]	4.86673e-07	0	2	Q12965	0	1663.89	102.6	96.5	103.1	102	101.9	106	102.7	88.6	96.5	33.45	3	3.7866	61.8954
FFTYGNFPLEQHLK	2xTMT6plex [N-Term; K14]	2.0813e-06	0	1	Q5JRX3	0	2199.2	107.8	109.1	97.2	101.5	101.3	97.6	87.6	97.8	100.1	64.33	3	1.91896	54.5293
APSDLYQIILK	2xTMT6plex [N-Term; K11]	2.54254e-06	0	3	P07384	0	1719.05	104.9	96.2	94.4	101.1	99.2	110.3	96.3	104.1	93.5	40.27	2	6.04936	61.7903
ISLGLPVGAVINCADNTGAK	2xTMT6plex [N-Term; K20]; 1xCarbamidomethyl [C13]	6.27063e-12	0	7	P62829	0	2428.36	91.8	114.7	110.3	102	93.9	102.3	87.8	98.8	98.3	111.04	2	-1.73875	62.1145
ILLAEVPTMAVEK	2xTMT6plex [N-Term; K13]	1.16102e-06	0	2	O15160	0	1872.13	104.1	95.1	122.3	86.4	91.6	84.3	106.2	107	103	64.84	2	4.86316	62.0907
AFDLVPPEAVPEQKDPDPEFPTVK	3xTMT6plex [N-Term; K14; K24]	1.57922e-05	0	3	Q96G03	1	3352.83	87.5	119.4	114.2	100.8	82	104	98.8	104.4	88.8	10.64	4	1.49848	62.02
LQDQIFNLMK	2xTMT6plex [N-Term; K10]	6.48316e-06	0	3	O43665	0	1707.99	80.5	125.7	121.6	88.6	90.6	89.4	100.7	105.8	97.1	57.39	2	1.61936	62.0177
TNQVNSGGVLLR	1xTMT6plex [N-Term]	3.15068e-07	0	1	P02747	0	1486.85	90.8	95	159.9	66.4	86.9	107.8	114.5	85.9	92.8	45.93	2	1.90392	20.5408
LMWIPVYGGK	2xTMT6plex [N-Term; K10]	6.23689e-05	0	4	Q05707	0	1621.95	78.1	129.5	87.4	90.5	91.9	82.3	79.8	133.8	126.6	35.43	3	1.27113	62.1253
FGGEHVPNSPFQVTALAGDQPSVQPPLR	1xTMT6plex [N-Term]	8.70727e-12	0	22	P21333	0	3174.65	103.2	99.8	95.8	102.5	110.6	96.2	104.1	93.5	94.3	90.09	2	0.694094	56.5541
LVINGNPITIFQER	1xTMT6plex [N-Term]	3.00765e-08	0	2	P04406	0	1843.06	105.6	103.8	99.1	102.9	94	92.1	98.5	102.1	102	47.56	2	3.10832	61.9631
LNLDPLITHTLNLDK	2xTMT6plex [N-Term; K15]	5.64975e-07	0	1	P28332	0	2178.29	94.9	138.9	97.1	87.2	68.9	116.4	115.4	108.2	73.1	66.56	3	-0.25028	61.944
TLSQFTDALVTIR	1xTMT6plex [N-Term]	1.52027e-05	0	1	Q15119	0	1693.97	96.3	105.6	91	97.4	94.5	94.9	110.6	105.6	104	46.21	2	-1.97403	61.904
LEELVLENAGLR	1xTMT6plex [N-Term]	1.02108e-05	0	1	Q5VZK9	0	1584.92	103.9	96.2	96.4	112.7	92.5	103.3	104.2	96.6	94.1	25.81	2	3.53118	61.8495
LIATFPDTLTYSAYR	1xTMT6plex [N-Term]	1.26739e-05	0	1	P23229	0	1961.06	109.1	92.7	81.2	98.2	102.6	114.7	104	97.8	99.7	25.92	2	8.90561	61.8187
QAACTIVEALATIPSR	1xTMT6plex [N-Term]; 1xCarbamidomethyl [C4]	8.36233e-07	0	1	Q5T4S7	0	1930.06	88.2	103.8	115.2	93.3	101.4	98.3	109.8	101	88.9	51.81	3	2.17557	61.8043
MPILGLGTWK	2xTMT6plex [N-Term; K10]	1.93393e-05	0	10	P14550; P15121	0	1573.95	84.7	124.1	92.7	110	87.4	92.5	97.2	102.6	108.9	59.05	3	2.00791	61.8564
TYQLVYFLDK	2xTMT6plex [N-Term; K10]	1.44506e-05	0	4	Q9H4A4	0	1748	99.8	106.3	98.8	109.8	88.7	105.9	94.7	102	93.9	52.89	2	-2.03322	61.9463
IPGIFELGISSQSDR	1xTMT6plex [N-Term]	5.01584e-05	0	2	P07358	0	1848.01	97	92.9	98.7	98.4	110.4	98.1	100.3	98.9	105.4	20.24	3	3.03819	63.8464
GGPPFAFVEFEDPR	1xTMT6plex [N-Term]	4.50439e-05	0	6	Q07955	0	1793.91	94.5	99.9	105.5	101.1	103.1	96.6	105.7	101.3	92.2	84.21	2	4.31607	59.2609
VLDPAIPIPDPYSSR	1xTMT6plex [N-Term]	1.86977e-05	0	3	P55268	0	1869.03	100.4	99.8	83.4	110.4	89.8	102.6	106.6	108.2	98.8	42.85	2	5.14787	59.2486
QLAQIDGTLSTIEFQR	1xTMT6plex [N-Term]	1.33172e-07	0	3	Q9H444	0	2049.12	99.7	110.6	94.8	107.4	92.5	108.6	93.4	89	104.1	46.16	2	3.66353	56.352
AWDIAIATMK	2xTMT6plex [N-Term; K10]	6.21342e-06	0	3	Q02790	0	1577.91	87.8	106.7	103.5	92.3	82.9	102.6	95.6	129.3	99.3	50.02	2	0.830057	56.6359
VVSEDFLQDVSASTK	2xTMT6plex [N-Term; K15]	1.27663e-08	0	3	P09874	0	2083.13	85.6	122.1	126.6	93.7	85	103.7	92.9	103.9	86.6	82.72	2	2.95425	56.6382
QIIVDPLSFSEER	1xTMT6plex [N-Term]	2.00302e-06	0	4	P35221	0	1761.96	106.1	104.8	93.8	111.1	98.2	106.3	100.8	94.3	84.8	49.32	3	2.75845	56.5723
APLQVAVLGPTGVAEPVEVR	1xTMT6plex [N-Term]	1.17812e-10	0	9	Q14315	0	2231.3	101.3	94.9	95.6	104.5	114.7	95.6	96.5	92.9	104.1	99.46	3	3.54316	55.8842
SGIIFAGHDK	2xTMT6plex [N-Term; K10]	3.14839e-05	0	1	Q13449	0	1502.87	83.6	105.2	110.8	78.4	78.8	90.6	101.3	129.3	121.9	33.75	3	1.79215	20.7941
FFDHSGTLVMDAYEPEISR	1xTMT6plex [N-Term]	4.81435e-06	0	1	Q15005	0	2443.18	99.7	105.9	96.6	88.4	92	98.3	113.5	95.1	110.4	33.81	3	0.508657	56.6951
VDLVTMVTSK	2xTMT6plex [N-Term; K10]	6.5943e-06	0	1	Q6IA69	0	1550.92	100.1	115.2	107.2	110.1	79.2	122.8	91.7	91.4	82.4	63.42	2	3.22098	55.7183
FEELNADLFR	1xTMT6plex [N-Term]	1.29451e-05	0	8	P54652; P11142	0	1482.78	95.1	109.8	101.3	107.1	91.9	96.1	98.5	97.4	102.8	51.62	2	1.62513	56.6906
KQPALDVLYDVMK	3xTMT6plex [N-Term; K1; K13]	6.8223e-06	0	1	Q14152	1	2207.31	100.4	102.1	109.7	97.1	92.6	114.2	92.4	94.1	97.5	34.94	3	1.40052	56.8111
SYSPYDMLESIR	1xTMT6plex [N-Term]	8.22098e-07	0	10	P07355	0	1689.84	109.4	90.7	98.5	91.5	113.8	95.8	90.2	91.6	118.5	47.67	3	2.02619	57.3047
NVLVTLYERDEDNNLLTEK	2xTMT6plex [N-Term; K19]	4.43033e-05	0	1	P09486	1	2736.48	80.4	94.6	85.7	99	145.2	89.5	92.4	93.2	120.1	21.58	3	0.703762	55.6946
TYEQVLENLESK	2xTMT6plex [N-Term; K12]	1.18187e-07	0	4	Q16762	0	1911.05	110.8	119.6	98.2	117.7	65.7	122.5	117.7	87.1	60.5	70.25	2	2.04607	57.6127
ADGLAVIGVLMK	2xTMT6plex [N-Term; K12]	4.24819e-08	0	19	P00915	0	1645.01	174.2	43.4	132.1	77.1	59.7	70	119	83	141.3	77.49	2	0.732604	67.4483
GPILMELQTYR	1xTMT6plex [N-Term]	2.32502e-06	0	2	P08559	0	1549.86	112.3	61.8	94.5	105.1	103.8	102.2	109.5	104.7	106.2	36.91	3	4.31229	48.9435
ADGLAVIGVLMK	2xTMT6plex [N-Term; K12]; 1xOxidation [M11]	6.23988e-06	0	3	P00915	0	1661.01	125.9	72.8	111.1	95.5	88.3	85.7	101.5	97.5	121.8	45.95	3	1.9783	56.2538
SSANVEEAFFTLAR	1xTMT6plex [N-Term]	4.39558e-08	0	4	Q92930	0	1770.92	86.8	104.2	105.6	86.2	106.5	92.1	114.9	108	95.7	52.73	2	-2.18809	56.5886
VLEQLTGQTPVFSK	2xTMT6plex [N-Term; K14]	3.1253e-08	0	7	P62913	0	2005.17	101.6	108.8	109.4	97	93.2	102.3	91.6	98.9	97.2	64.8	4	3.63384	57.2397
APSWFDTGLSEMR	1xTMT6plex [N-Term]	3.62824e-08	0	8	P02511	0	1725.85	102.5	104.3	100.5	95.8	95.6	94.1	94.4	102.5	110.2	52.46	2	4.92533	56.7327
LGADAVGMSTVPEVIVAR	1xTMT6plex [N-Term]	5.67893e-09	0	7	P00491	0	2014.12	89.4	103	111.1	92.5	98.6	102.8	107.1	96.1	99.4	66.07	3	-1.19765	56.6077
ALESPERPFLAILGGAK	2xTMT6plex [N-Term; K17]	4.1038e-07	0	5	P00558	0	2227.32	90.1	117	91.9	120.7	76.5	99.9	90.3	103.6	110.1	34.9	3	3.11758	57.8117
FATASADGQIYIYDGK	2xTMT6plex [N-Term; K16]	1.05337e-07	0	14	O75083	0	2178.15	97.2	105.1	94.2	102.3	101.9	100.4	101.6	95.3	101.9	75.73	2	-0.365964	57.8879
LSLLEVGCGTGANFK	2xTMT6plex [N-Term; K15]; 1xCarbamidomethyl [C8]	2.95994e-11	0	5	Q9H8H3	0	2024.13	91.7	111.4	116.9	96.1	75.2	95.9	100.9	117.2	94.6	77.34	2	2.88459	57.3203
LGLAPQIQDLYGK	2xTMT6plex [N-Term; K13]	7.33163e-08	0	4	P46940	0	1874.12	99.6	102.1	105.6	101.1	93.3	101.2	103.6	91.6	101.8	50.71	2	0.197904	56.61
SPQISMSDIDLNLK	2xTMT6plex [N-Term; K14]	4.23752e-06	0	5	Q09666	0	2019.12	109.7	97.8	94	101.7	121.8	97.3	97.9	102.9	76.9	40.74	2	5.032	56.6841
EGDVLTLLESER	1xTMT6plex [N-Term]	2.2307e-07	0	4	P62857	0	1589.86	103	115.5	104.5	105.6	88.2	102.4	90.1	99.1	91.6	53.5	2	3.57197	55.9331
MEDTLEHTDKEVSVETVSILSK	3xTMT6plex [N-Term; K10; K22]	8.91474e-06	0	1	Q02952	1	3177.72	93.5	104.3	101.7	97.8	94.3	99.5	107	105.6	96.4	5.7	4	5.20054	57.3296
MVSDINNAWGCLEQVEK	2xTMT6plex [N-Term; K17]; 1xCarbamidomethyl [C11]	2.97363e-12	0	23	P12814	0	2451.24	116.1	87.7	87	105.3	97.6	103.4	85.6	104.9	112.5	90.04	2	-2.38148	66.0391
MVSDINNAWGCLEQVEK	2xTMT6plex [N-Term; K17]; 1xOxidation [M1]; 1xCarbamidomethyl [C11]	6.07761e-08	0	2	P12814	0	2467.24	117.2	75.9	82.9	108.2	106.3	100.1	88.2	101.6	119.7	62.69	3	3.99398	57.415
RPQLEELITAAQNLK	2xTMT6plex [N-Term; K15]	2.15784e-05	0	3	P11532	0	2182.3	89.9	100.4	83	102.7	99.2	103.4	111.2	102.3	107.9	34.78	3	-0.661761	56.4181
VQANLGAPDINIEGLDAK	2xTMT6plex [N-Term; K18]	1.36142e-09	0	6	Q09666	0	2296.29	106.3	96.4	96.1	98	122.6	95	101.4	101.5	82.7	80.8	2	2.03138	56.4158
LSSTGLICIDSLK	2xTMT6plex [N-Term; K13]; 1xCarbamidomethyl [C8]	1.81536e-05	0	2	P35556	0	1865.08	93.2	107	91.8	112.7	137	86.3	89.1	89.8	93.1	32.03	3	3.28046	57.4103
VLSKPPEGVVSEVEMLSSQER	2xTMT6plex [N-Term; K4]	9.51611e-10	0	2	Q02952	0	2758.51	82	111.5	86.5	105.5	108.8	95.7	110.1	119.1	80.7	36.11	3	2.55769	55.9103
AAEMMASLLK	2xTMT6plex [N-Term; K10]	1.26739e-05	0	2	P33176	0	1522.87	106.5	100.2	96.3	106	100.8	100.8	88.6	96.7	104.1	54.3	2	0.225341	55.9126
LLNFPTIVER	1xTMT6plex [N-Term]	4.81282e-05	0	2	O43681	0	1430.86	98.8	108.7	105.5	104.8	94	97.5	89.9	103.2	97.5	21.94	2	0.848041	55.3565
ISGADINSICQESGMLAVR	1xTMT6plex [N-Term]; 1xCarbamidomethyl [C10]	2.6353e-08	0	2	P43686	0	2250.14	99.6	97.7	94.4	81.5	114.7	93.1	109.4	109.5	100.2	37.51	3	2.72777	55.9633
EVAFDLEIPK	2xTMT6plex [N-Term; K10]	1.02108e-05	0	5	P19827	0	1618.95	94.8	85.2	93	86.4	108.5	108.6	124.6	75.9	123.1	46.77	2	3.2261	55.9511
QETEVELYNEFPEPIK	2xTMT6plex [N-Term; K16]	1.58608e-07	0	3	P51149	0	2423.27	100.9	114.1	109.2	104.6	105.2	97.6	93	100.1	75.3	56	2	5.37167	56.2846
AVAALLTIPEAEK	2xTMT6plex [N-Term; K13]	1.80067e-06	0	5	Q86VP6	0	1784.09	97.3	111.6	99.4	102.3	95.3	99.7	89.2	102.9	102.3	49.97	2	3.66794	55.9847
VLGFSHEEIISMLR	1xTMT6plex [N-Term]	4.26797e-05	0	1	Q7Z406	0	1860.03	104.1	103	110.1	106.2	98	97.5	106.2	89.5	85.3	26.9	3	0.288906	56.0177
HAQAVEELTEQLEQFK	2xTMT6plex [N-Term; K16]	3.0377e-12	0	34	P35749	0	2358.27	105.7	77.6	77.1	114.5	124.1	89	93.7	101.2	117.1	81.91	2	0.314592	56.2382
LELLHPIIPEQSTFK	2xTMT6plex [N-Term; K15]	3.92508e-06	0	2	Q9Y2Z0	0	2223.32	98.4	107	105.6	106.6	100.6	100.2	91.4	94.3	95.9	35.86	3	1.79805	56.0415
LVVENVDVLTQMR	1xTMT6plex [N-Term]	2.89319e-07	0	2	Q9Y2A7	0	1744.98	97.2	94.4	94	93.9	108.5	95.9	107.7	107.2	101.2	42.92	2	2.98762	56.2039
HSQFIGYPITLYLEK	2xTMT6plex [N-Term; K15]	5.13149e-06	0	4	P08238	0	2267.28	88.9	117	112.9	96.8	87.3	109.6	81.8	102.5	103.2	42.78	2	1.92581	56.2166
YVDTPFGKPSDALILGK	3xTMT6plex [N-Term; K8; K17]	1.09275e-05	0	1	Q13126	0	2508.47	94.8	104.6	104.9	103.4	77.7	111.8	100.9	101.4	100.4	4.14	3	0.624291	56.1007
STGFETLVVTSEDGITK	2xTMT6plex [N-Term; K17]	1.439e-09	0	2	O75521	0	2242.22	100.9	118.5	102.5	99.9	86.3	104.5	97.4	98.2	91.9	85.95	2	0.26549	56.1076
YLIVVTDGHPLEGYKEPCGGLEDAVNEAK	3xTMT6plex [N-Term; K15; K29]; 1xCarbamidomethyl [C18]	1.94839e-10	0	10	P12109	1	3861.03	101.4	81.3	93.6	93.2	96.7	106.7	101.6	106.6	118.8	41.22	4	2.0388	56.76
WGNIEWAHDYELQELR	1xTMT6plex [N-Term]	1.00391e-05	0	1	Q8N5M1	0	2288.13	99.9	111.7	96.3	105.9	92.5	100	92.7	104.7	96.3	14.14	3	9.17063	56.1267
IMFVDPSLTVR	1xTMT6plex [N-Term]	2.8645e-06	0	7	O95994; Q8TD06	0	1506.86	179.2	91.8	82.8	139.5	84.7	127.3	59.4	74.9	60.4	46.64	3	1.1646	57.416
SPISVPGGSALISNLGK	2xTMT6plex [N-Term; K17]	8.01342e-07	0	1	P51610	0	2055.22	83.7	115.3	132.3	111.3	96.1	96.4	94	101.3	69.6	79.25	2	0.15386	56.1337
FYYLIASETPGK	2xTMT6plex [N-Term; K12]	1.4306e-06	0	3	P29622	0	1847.04	103	79.7	104.2	97.5	107.8	104.7	99.3	93.2	110.6	51.01	2	0.231896	56.2939
DLNSQADSLMTSSAFDTSQVK	2xTMT6plex [N-Term; K21]	9.93409e-11	0	2	Q13813	0	2703.35	106.4	91.6	95.9	90.9	98.6	90.2	92	117	117.4	98.02	3	0.302708	56.1528
NVIPALELVEPIKK	3xTMT6plex [N-Term; K13; K14]	1.16446e-05	0	1	P07602	1	2250.44	90.6	106	118.7	100.9	98.7	103.1	103.9	90	88.2	20.16	3	2.6585	56.1552
EQNIVFNAETYSNLIK	2xTMT6plex [N-Term; K16]	3.64505e-09	0	2	P42704	0	2341.28	109	109	100	106.7	86.7	114	90.9	97.6	86.1	64.83	2	2.99782	60.3798
EAFVVEEWVK	2xTMT6plex [N-Term; K10]	2.74193e-05	0	2	P35606	0	1693.96	112.7	104.5	104.6	111.8	93.5	105.5	83.1	91.2	93.1	53.85	2	8.68357	55.9226
KLEEVVQILGDK	3xTMT6plex [N-Term; K1; K12]	3.94182e-06	0	2	Q9BY32	1	2058.28	102.1	98.4	95	110.7	63.8	115.8	96.5	105.6	111.9	29.31	3	1.33016	56.2688
YQDILNEIAK	2xTMT6plex [N-Term; K10]	1.24611e-05	0	1	Q13576	0	1664.96	105.1	100.8	93.6	107.4	96.7	106	100	93.9	96.5	32.23	2	0.797373	56.1232
TLAGAVSDLLK	2xTMT6plex [N-Term; K11]	1.01246e-05	0	1	Q9Y4G6	0	1545.96	101.4	98.5	88.7	91	106.7	89.6	85.9	111.1	127.1	51.49	3	1.43955	56.2996
SQGMASLNLPAVSWK	2xTMT6plex [N-Term; K15]	1.46892e-07	0	3	P35221	0	2047.14	107.3	109.3	96.1	115	86.3	109.2	87.2	98.9	90.7	72.64	2	-0.304753	55.8206
GFHQVPFAPIVFIER	1xTMT6plex [N-Term]	8.01721e-06	0	2	P47897	0	1986.12	104.6	87	107.1	87.9	104.9	91.2	113.6	102.2	101.5	39.68	3	2.84604	56.3518
SINDNIAIFTEVQK	2xTMT6plex [N-Term; K14]	2.69873e-06	0	1	Q07065	0	2050.16	95.5	103	91.4	105.3	109	106.1	86.4	102.7	100.5	47.08	3	2.41386	56.0356
VFSLQWGEVK	2xTMT6plex [N-Term; K10]	3.00674e-05	0	1	P05156	0	1650.96	116.9	89	118.1	85.6	105.9	89.5	119.5	82.1	93.4	31.46	2	1.63421	55.9932
ALPGQLKPFETLLSQNQGGK	3xTMT6plex [N-Term; K7; K20]	8.66718e-11	0	8	P09211	0	2813.65	90.7	123.3	91.3	114.7	82.2	98	86.8	100.3	112.7	56.56	2	0.951912	56.1424
ICDDELILIK	2xTMT6plex [N-Term; K10]; 1xCarbamidomethyl [C2]	5.6587e-06	0	4	P17987	0	1689.99	95.7	106.7	109.6	97.6	91.5	99	95.2	101.6	103.2	51.34	2	3.76569	55.9842
QFGAQANVIGPWIQTK	2xTMT6plex [N-Term; K16]	3.02158e-09	0	9	P12814	0	2216.26	111.3	87	85.4	107.7	99.3	102.5	94.6	102.1	110	80.97	2	4.90627	57.2856
EAVELPLTHFELYK	2xTMT6plex [N-Term; K14]	1.37678e-06	0	4	P43686	0	2147.22	98.7	106	96.7	112.3	91	104.3	94.1	96.8	100	49.82	2	6.64895	55.7398
AKPYEGSILEADCDILIPAASEK	3xTMT6plex [N-Term; K2; K23]; 1xCarbamidomethyl [C13]	1.79678e-10	0	6	P00367	0	3177.73	97.5	96.5	103.1	98.8	101.4	103.8	101.7	89.1	108.1	76.35	2	-0.245131	56.6762
VNQAIWLLCTGAR	1xTMT6plex [N-Term]; 1xCarbamidomethyl [C9]	2.87672e-06	0	1	P46782	0	1730.96	93.2	123.5	106.6	105.3	87.5	98.8	91.3	96.3	97.7	30.14	2	2.25514	55.5432
VLFASQEIPASPFR	1xTMT6plex [N-Term]	1.49287e-06	0	6	O75369	0	1791	101.3	112.5	100.8	95.6	93.1	102.8	103.8	98	92.1	56.79	3	5.47622	58.5118
NIPGITLLNVSK	2xTMT6plex [N-Term; K12]	1.04442e-07	0	7	P36578	0	1727.08	100.1	112.4	108.4	96.9	85.8	99.1	93.4	101.5	102.4	58.49	2	1.58427	55.401
EVGTPHGIILDSVDAAFICPGSSR	1xTMT6plex [N-Term]; 1xCarbamidomethyl [C19]	2.62779e-12	0	10	P02790	0	2727.4	94.3	96.4	111.1	87	88.3	103.4	124.3	100.2	95.1	89.33	2	2.92976	58.6088
LADQIFAYYK	2xTMT6plex [N-Term; K10]	8.80197e-06	0	1	Q96F07; Q7L576	0	1689.96	93.6	104.8	107.2	96.8	86.4	107.6	94.8	101.6	107.4	42.6	2	4.68366	58.5948
DASVPLIDVTNLPTPR	1xTMT6plex [N-Term]	1.83162e-06	0	1	Q96A65	0	1937.09	95.9	91.9	110.1	86.4	100.8	99.4	111.1	102.6	101.9	25.89	3	6.22882	58.6418
AILQENGCLSDSDMFSQAGLR	1xTMT6plex [N-Term]; 1xCarbamidomethyl [C8]	3.75412e-08	0	2	P42704	0	2541.23	103.5	105.6	97.3	101.4	98.7	97	102.3	97	97.3	63.05	3	4.28473	58.6702
MLVNENFEEYLR	1xTMT6plex [N-Term]	1.19618e-06	0	3	P09455	0	1785.9	85.1	99.6	92.7	98.2	118.2	96.2	102.1	107.7	100.2	20.23	2	0.989285	58.7068
GLEEELQFSLGSK	2xTMT6plex [N-Term; K13]	1.28058e-06	0	3	P0C0L4; P0C0L5	0	1895.05	123.2	88.2	104.5	81.9	107.2	95.6	126.6	77.6	95.1	57	2	5.24161	58.6963
RQELDAFLAQALSPK	2xTMT6plex [N-Term; K15]	2.11043e-07	0	3	Q9NZB2	1	2145.24	99.3	101.9	103.2	100.4	91.8	106.4	93.9	105.8	97.4	32.58	4	4.37016	58.7224
TPALIVYGDQDPMGQTSFEHLK	2xTMT6plex [N-Term; K22]	5.02353e-06	0	1	Q96IU4	0	2905.52	88	108.2	95.4	94.6	105	102.1	104.2	100.6	101.8	36.37	4	0.416047	55.2636
CENLIMFQNLANEEVR	1xTMT6plex [N-Term]; 1xCarbamidomethyl [C1]	1.4884e-08	0	2	O00339	0	2209.09	105.4	90.7	102	88.2	102.7	86.9	102.4	93.6	128.1	58.95	2	1.54574	58.7532
CDENILWLDYK	2xTMT6plex [N-Term; K11]; 1xCarbamidomethyl [C1]	4.41223e-07	0	13	P14618	0	1927	98.2	105.1	101.4	100.5	101.5	101.3	96.6	97.5	97.8	61.92	2	1.09324	58.0384
LTMQITALNENLGTVK	2xTMT6plex [N-Term; K16]	3.21855e-07	0	1	Q15075	0	2204.27	96.6	99.5	101.4	94.7	91.3	98.6	107.3	97.1	113.4	64.97	3	4.33534	58.8861
LLLFSDGNSQGATPAAIEK	2xTMT6plex [N-Term; K19]	2.09632e-12	0	26	P12109	0	2390.33	103.4	82.2	88.2	97.4	106	99	103.9	105	114.9	106.9	4	3.7809	59.0827
IEINFPAEYPFKPPK	3xTMT6plex [N-Term; K12; K15]	8.43392e-07	0	7	P68036	0	2477.44	101	103.3	99.4	109.1	95.5	102.3	88.6	101.3	99.7	26.57	4	2.6329	59.0189
VYALPEDLVEVNPK	2xTMT6plex [N-Term; K14]	3.04746e-09	0	9	P13796	0	2044.17	72.7	133.6	165.1	72.5	62.2	97.5	115.7	99.3	81.4	78.01	2	2.72606	58.3679
DNWISVDSVTSEIK	2xTMT6plex [N-Term; K14]	3.46202e-08	0	2	Q14126	0	2051.11	115.1	112.4	95.7	110.5	71.5	117.8	95.4	89.6	92	67.73	2	3.75925	58.9546
LDPFESSDPFSSSSVSSK	2xTMT6plex [N-Term; K18]	3.78315e-05	0	1	Q9UBC2	0	2361.19	100.3	93.7	80.6	100.1	113.8	95.8	106.3	108.1	101.3	21.68	3	6.42982	59.0114
TFEMSDFIVDTR	1xTMT6plex [N-Term]	3.00634e-07	0	4	O75369	0	1689.84	100.3	108.7	107.5	95.3	94.9	106.1	92.7	94.9	99.7	45.75	2	-0.530303	59.0282
IFASQASGFSDALTGMVK	2xTMT6plex [N-Term; K18]	7.13123e-14	0	36	Q05707	0	2288.24	77.5	119.9	89.1	81.8	95.3	86.4	92.1	131.2	126.6	116.3	2	1.62523	68.8407
IFASQASGFSDALTGMVK	2xTMT6plex [N-Term; K18]; 1xOxidation [M16]	1.3222e-05	0	2	Q05707	0	2304.23	102	103.4	95.9	102.9	96.2	100.7	96.7	98.2	104	49.17	3	0.742281	59.0473
LQGLSASDVTEQIIK	2xTMT6plex [N-Term; K15]	7.55918e-10	0	2	Q9UBB5	0	2060.2	100.3	102.5	105.1	100	89.1	100.2	106	99.5	97.3	73.32	2	0.189279	55.2375
TGALLLQGFIQDR	1xTMT6plex [N-Term]	1.04739e-05	0	3	Q07812	0	1660.96	100.6	105.3	96.8	98.1	100.4	94.7	107	98	99	40.69	3	4.46863	58.3227
ASSTSPVEISEWLDQK	2xTMT6plex [N-Term; K16]	3.01085e-11	0	4	P13804	0	2235.19	101.6	112.2	108.7	105.9	83.7	116.9	99.2	101.1	70.7	100.6	2	0.685284	59.1135
VYEEVLSVTPNDGFAK	2xTMT6plex [N-Term; K16]	6.39181e-05	0	1	Q12797	0	2226.21	94.4	91.7	106.6	86.9	98.4	102	108.5	110.1	101.4	28.61	3	7.46821	59.1181
EHPWEVMPDLYFYR	1xTMT6plex [N-Term]	5.70702e-06	0	1	P08865	0	2111.03	110.2	99.8	101.8	100.3	91	103.6	106	86.4	100.9	40.46	3	4.10191	59.1419
LNELESDLTFK	2xTMT6plex [N-Term; K11]	1.53807e-06	0	3	Q6P996	0	1766.99	121.4	98	91.5	125.4	86.9	114.2	88.7	88.3	85.6	52.76	2	2.29624	58.6663
QEIFQEQLAAVPEFR	1xTMT6plex [N-Term]	1.10908e-08	0	4	Q9Y678	0	2034.09	106.8	107.3	104	100.6	96.9	110.4	93.3	91.1	89.6	71.21	2	5.45354	59.1188
YMTISDEWDIPEK	2xTMT6plex [N-Term; K13]	2.21303e-05	0	2	P55884	0	2085.06	97.9	106.6	111.6	99.8	91.9	104.8	92.2	93.3	101.9	48.78	2	-1.4711	59.4291
EPDCFKDIVNMLMHHDR	2xTMT6plex [N-Term; K6]; 1xCarbamidomethyl [C4]	3.68975e-05	0	1	P11216	1	2615.29	94.4	72.5	82.4	130.1	155.8	81	76.3	107.8	99.6	39.73	5	3.66101	59.2341
TVTDMLMTICAR	1xTMT6plex [N-Term]; 1xCarbamidomethyl [C10]	8.7637e-07	0	5	Q9Y490	0	1640.84	102.7	94.9	90.1	104.6	111.4	103.6	96.1	104.2	92.4	64.66	3	2.93605	58.9499
CQALSAADPGSDLFSVQALQR	1xTMT6plex [N-Term]; 1xCarbamidomethyl [C1]	2.4189e-07	0	1	P02549	0	2463.25	104.4	93.9	88.3	100.3	98.8	106.6	100.1	102.4	105.3	52.11	3	5.41592	58.4857
WAHLDIAGVMTNKDEVPYLR	2xTMT6plex [N-Term; K13]	1.15202e-07	0	2	P28838	1	2786.51	91.4	100.6	116	96.6	92.2	104	105.3	99.8	94.1	14.99	3	4.05422	58.4996
LSSRPEEVTDWLQAENFSTATVR	1xTMT6plex [N-Term]	8.36755e-08	0	1	Q8TE67	0	2865.46	89.8	106	98.1	98.8	88	98.3	102.6	114.3	104.1	13.76	3	7.69848	58.4144
LTMVPPNIAELK	2xTMT6plex [N-Term; K12]	1.79252e-05	0	11	Q15404	0	1784.08	108.1	90.2	88.9	101.9	112.9	101.4	92.3	100.7	103.6	60.07	2	3.01644	58.024
DKDQEVLLQTFLDDASPGDKR	3xTMT6plex [N-Term; K2; K20]	9.67979e-10	0	2	P04114	2	3077.67	89.8	84.8	143.5	72.8	89.7	112.9	125.8	73.4	107.2	36.1	4	3.19176	57.6
AVISPGFDVFAK	2xTMT6plex [N-Term; K12]	3.43262e-08	0	2	P06681	0	1709	93.8	100.5	106.8	78.3	111.4	105.5	127.5	79.6	96.6	78.28	2	2.36754	57.6331
NSILFLNSLDAK	2xTMT6plex [N-Term; K12]	3.42532e-06	0	2	Q8IXB1	0	1793.06	96	99.8	100.8	92.6	109.2	102.1	102.4	93.7	103.4	53.17	2	4.69333	57.6638
WLQDLQEENESLK	2xTMT6plex [N-Term; K13]	2.44808e-05	0	1	Q86UP2	0	2090.12	99	100.8	94.4	110.6	103.7	96.6	91.9	99.3	103.5	36.57	3	0.80424	57.6876
ILAQMTGTEFMQDPDEEALRR	1xTMT6plex [N-Term]	5.84883e-08	0	1	O75112	1	2680.33	109.5	85.1	89.6	110.6	109	100.4	103	97.7	95.1	40.68	3	2.42944	55.5148
TAVIDHHNYDISDLGQHTLIVADTENLLK	2xTMT6plex [N-Term; K29]	6.75735e-07	0	1	P39656	0	3703.97	91	122.1	92.5	99.9	102.6	119.4	86.9	87.6	97.9	21.21	5	2.30468	57.7276
LSFGLEDEPLETATK	2xTMT6plex [N-Term; K15]	9.3585e-11	0	6	O94905	0	2108.15	101.9	103.1	100.2	97	90.3	97.3	101.8	108.8	99.6	85.75	2	1.58012	57.1218
MDIVHLMETNTEPLQER	1xTMT6plex [N-Term]	1.33632e-06	0	1	Q01484	0	2285.15	99.5	86.4	95.4	98.3	110.3	92	111.5	95.7	111.1	36.61	3	2.39656	57.7607
GINTLVTYDMVPEPK	2xTMT6plex [N-Term; K15]	1.2281e-07	0	10	P20674	0	2135.18	115.6	111.8	94.7	137.3	92.1	103.3	82.8	78.2	84.2	67.5	2	3.62528	56.6063
EAEFGQGTGPIWLNEVK	2xTMT6plex [N-Term; K17]	2.49217e-07	0	2	Q86VB7	0	2333.25	90	82.6	148.9	79.7	96.2	99.6	103.8	106.3	93	66.6	2	0.850085	57.9029
IYPVLGTYWDNCNR	1xTMT6plex [N-Term]; 1xCarbamidomethyl [C12]	9.96576e-08	0	2	Q9GZM7	0	1999.99	96.9	90.9	89	100.9	99.1	106.1	100.6	98.4	118.2	42.48	2	1.54878	57.8605
IMGIPEEEQMGLLR	1xTMT6plex [N-Term]	8.69485e-08	0	7	P35579	0	1844.98	96.6	108.1	107	94	88.5	91.4	104.6	104.3	105.6	52.28	3	2.75527	57.43
DLTATEVQSETALLTWRPPR	1xTMT6plex [N-Term]	1.64406e-12	0	14	P24821	0	2513.36	103.9	105.9	93.2	104.4	95	101.3	106.8	80.1	109.4	66.29	3	1.55259	58.3958
VNPCIGGVILFHETLYQK	2xTMT6plex [N-Term; K18]; 1xCarbamidomethyl [C4]	1.19109e-06	0	2	P04075	0	2546.42	90.1	99.8	98.1	95.2	97.7	105.3	115.5	92.5	105.8	44.79	3	6.58503	57.8721
ADVGFAMGIAGTDVAK	2xTMT6plex [N-Term; K16]	5.77145e-07	0	2	P23634; P20020	0	1981.08	100.2	91.8	98.8	100.5	105.6	86.3	101.8	106.8	108.3	44.71	3	2.76782	55.4173
ICLDLQAPLYK	2xTMT6plex [N-Term; K11]; 1xCarbamidomethyl [C2]	2.38711e-05	0	2	P02776	0	1792.04	115.2	66.4	128.8	75.7	115.5	93.2	113	104.6	87.6	42.73	3	3.84073	57.955
AYDCMLQDPGSFNFAPR	1xTMT6plex [N-Term]; 1xCarbamidomethyl [C4]	5.12474e-08	0	2	O95425	0	2218.03	101.8	91.8	88.3	99.2	99.3	94.4	100.1	101.5	123.6	52.52	2	2.99501	58.4666
NVQGIIEILK	2xTMT6plex [N-Term; K10]	5.06644e-06	0	5	P42704	0	1585.01	106	116.2	103.7	101.8	85.8	106.8	105.5	97.3	77	57.45	2	1.34672	57.5152
ELFPIAAQVDKEHLFPAAQVK	3xTMT6plex [N-Term; K11; K21]	9.38835e-08	0	2	P16219	1	3038.76	105.6	121.2	98.8	114.7	67.4	112.7	104.5	98.9	76.1	32.51	3	5.39371	58.4004
VECYDYDNDGSHDLIGTFQTTMTK	2xTMT6plex [N-Term; K24]; 1xCarbamidomethyl [C3]	6.21083e-09	0	1	O75131	0	3268.52	89.4	100.1	100.7	111.3	89.2	99	92.8	114.3	103.2	62.07	3	1.02454	58.386
FIVDGWHEMDAENPLHQPSPSLNK	2xTMT6plex [N-Term; K24]	6.20518e-07	0	1	Q16836	0	3219.63	94.8	112.3	93.6	105.7	81.9	110.7	107.6	102.9	90.6	29.82	4	3.34978	55.4034
ENQWFDVGVIK	2xTMT6plex [N-Term; K11]	1.96918e-06	0	4	P51610	0	1793	91.8	115	110.3	90.8	88.7	98.7	103.6	106.7	94.4	57.22	2	6.1342	55.9877
DQLIYNLLK	2xTMT6plex [N-Term; K9]	4.23268e-05	0	10	P00338	0	1577.97	112.8	106.4	98.6	108	94.9	107	84.8	88.1	99.3	50.18	2	1.48388	59.0219
TIAEIFGNPNYLR	1xTMT6plex [N-Term]	3.2015e-05	0	1	Q16401	0	1736.95	85.9	94.2	97.3	90.1	103.5	83.2	113.9	112.4	119.6	30.36	3	4.31948	58.3152
NTEILTGSWSDQTYPEGTQAIYK	2xTMT6plex [N-Term; K23]	1.84269e-09	0	2	P08603	0	3060.56	102.4	91.3	107.5	90.6	96.8	97.7	123.5	82.9	107.2	60.65	3	1.37516	58.1255
NPFGNAGLLLGEAGK	2xTMT6plex [N-Term; K15]	7.36567e-09	0	5	P49748	0	1916.1	101.2	99.8	102.1	96.8	92.8	97.8	104	109.6	95.9	86.99	2	4.68499	57.3208
GSLEVLNLKDVEEGDEKFE	3xTMT6plex [N-Term; K9; K17]	2.74509e-06	0	1	Q9Y3A5	2	2837.54	102.6	102.2	100	104.4	93.5	108.6	98.2	90.7	99.8	31.04	3	4.58152	58.0948
LDVPQNLMFGK	2xTMT6plex [N-Term; K11]	3.88257e-07	0	4	Q13740	0	1719.99	72.5	68.6	59.9	98.9	95.3	68.5	106.9	173	156.5	67.21	2	0.117661	57.3515
MGELPLDINIQEPR	1xTMT6plex [N-Term]	3.70472e-07	0	1	Q9BWM7	0	1854	107	90.3	101.4	94.6	115	94.9	93.3	90.8	112.7	42.86	2	5.56604	57.9858
IEVIEIMTDR	1xTMT6plex [N-Term]	1.68965e-05	0	6	P09651	0	1447.8	92.5	122.5	116.7	95.6	87.7	103.7	96.2	99.8	85.2	53.48	2	2.5295	58.4893
GLWMDCVTQSTGMMSCK	2xTMT6plex [N-Term; K17]; 2xCarbamidomethyl [C6; C16]	1.86575e-08	0	1	O95471	0	2450.14	133.6	114.8	108.3	133.7	60.3	113.7	120.2	86	29.5	68.99	2	2.52783	58.2061
AVELLGDIVQNCSLEDSQIEK	2xTMT6plex [N-Term; K21]; 1xCarbamidomethyl [C12]	1.52208e-11	0	9	P31930	0	2818.49	104.3	104.6	100.1	107.1	90.1	105	93.2	98.2	97.4	102.54	3	6.22693	71.9751
SPPLIGSESAYESFLSADDK	2xTMT6plex [N-Term; K20]	1.46141e-06	0	1	P46821	0	2571.32	100.3	92.8	77.9	99	142.9	87.3	91.9	101.1	106.9	53.39	3	4.10544	63.8557
LIIWDSYTTNK	2xTMT6plex [N-Term; K11]	1.33064e-06	0	8	Q9HAV0; P62873; P62879	0	1812.03	91.4	100.4	98.2	104.8	96.4	94.4	91.1	111.3	112	48.57	2	2.18465	54.7166
QLDALLEALK	2xTMT6plex [N-Term; K10]	1.06983e-05	0	4	P55268	0	1571.98	100.5	98.3	85.8	103.9	79	102	123.2	109.1	98.1	60.48	2	1.44716	69.048
FQEYIDAHPETIVLDPLPAIR	1xTMT6plex [N-Term]	7.48517e-07	0	1	Q13572	0	2666.44	101.9	98.5	97.5	112.6	113.4	89.6	98.4	95	93.1	26.34	3	4.32715	69.1071
AITIAGIPQSIIECVK	2xTMT6plex [N-Term; K16]; 1xCarbamidomethyl [C14]	1.05827e-08	0	7	Q15366	0	2171.29	92.4	114.3	107.6	99.4	96.3	97.3	90.8	101.5	100.4	91.59	2	3.26937	68.7139
QLCDNAGFDATNILNK	2xTMT6plex [N-Term; K16]; 1xCarbamidomethyl [C3]	9.00621e-11	0	6	Q99832	0	2252.17	100	109.7	113	97.2	83.8	100.3	98.4	98.5	99.1	69.98	2	2.19943	52.867
TLASAGGPDNLVLLNPEK	2xTMT6plex [N-Term; K18]	7.33163e-08	0	3	P35611	0	2267.3	102	97.5	92	97.8	101.3	88.6	94.6	115.1	111.2	69.82	2	1.05701	53.152
TFVNITPAEVGVLVGK	2xTMT6plex [N-Term; K16]	8.84768e-09	0	43	P07737	0	2102.26	93.7	103.4	99.2	107.2	110.7	96.9	87.6	96.2	105	102.57	2	2.29941	69.2376
EYVLPSFEVIVEPTEK	2xTMT6plex [N-Term; K16]	2.30986e-09	0	9	P01024	0	2337.3	106.5	103.3	141.5	56.3	109.4	84.5	125.6	70.8	102	63.33	2	1.34828	69.0433
LYQSAGGMPGGMPGGFPGGGAPPSGGASSGPTIEEVD	1xTMT6plex [N-Term]	1.6892e-06	0	5	P11142	0	3575.66	95.8	93.9	116.9	98.2	113.2	91.3	90.7	99.5	100.3	57.77	3	0.599768	69.2801
NFESLSEAFSVASAAAVLSHNR	1xTMT6plex [N-Term]	1.75889e-10	0	2	P04844	0	2536.3	95.8	98.8	97.6	100.8	112.5	94.5	99.9	99.9	100.2	82.73	3	-3.77032	69.3016
SPQELLCGASLISDR	1xTMT6plex [N-Term]; 1xCarbamidomethyl [C7]	4.64607e-08	0	5	P00734	0	1874.98	99	79.5	106.9	73	106.6	101.6	145.7	87.3	100.5	65.26	2	3.76135	52.8172
FFQTACDVPELQDK	2xTMT6plex [N-Term; K14]; 1xCarbamidomethyl [C6]	1.57789e-06	0	4	P46940	0	2156.11	103.3	100.1	104	97.5	97.1	105.3	95.5	98.1	99.1	57.44	2	4.8016	53.2112
QIGLDQIWDDLR	1xTMT6plex [N-Term]	8.54244e-07	0	3	Q13616	0	1700.92	101.1	90.3	95.1	98.6	102.4	97.9	105.3	102.1	107.2	33.81	2	2.59386	69.3393
SFWELIGEAAK	2xTMT6plex [N-Term; K11]	5.56328e-06	0	1	Q9HCY8	0	1708.97	147.6	97.6	105.3	122.4	74.4	114.6	89.7	80.1	68.4	47.97	3	3.7576	69.4106
LMNETTAVALAYGIYK	2xTMT6plex [N-Term; K16]	7.88564e-09	0	1	P34932	0	2216.24	83.4	99.5	106.6	108.2	92.1	90.9	92.9	125.5	100.8	70.48	2	1.95592	69.4129
DGWQDIVIGAPQYFDR	1xTMT6plex [N-Term]	1.34477e-05	0	4	P23229	0	2109.06	90	95.3	103.7	101.7	106.5	101	96.4	101.3	104.1	39.4	3	1.88389	68.9934
VVEIAHGNPEEVTVVFEALHNLEPR	1xTMT6plex [N-Term]	8.70115e-10	0	1	Q13797	0	3027.61	95.8	94.3	103.2	88.2	106.3	95.8	95.1	110.6	110.6	57.78	4	0.856017	69.4768
ALYEGYATVTDAPPECFLTLR	1xTMT6plex [N-Term]; 1xCarbamidomethyl [C16]	1.55275e-05	0	1	Q9NY33	0	2616.32	79.6	93.9	81.4	88.9	134	111.8	110.7	75.3	124.4	5.79	3	-4.27545	69.5383
GLGTDEDAIISVLAYR	1xTMT6plex [N-Term]	6.40574e-12	0	9	P09525	0	1922.04	97.1	107.9	106.1	95.5	93.4	107	102.9	93.6	96.4	72.47	2	3.19511	70.1049
AACAQLNDFLQEYGTQGCQV	1xTMT6plex [N-Term]; 2xCarbamidomethyl [C3; C18]	1.83944e-06	0	2	P0C0L4; P0C0L5	0	2502.16	119.2	84.7	114.2	73.6	108.2	103.1	126.4	64.7	106.1	67.08	2	3.1834	69.7066
LIADLGSTSITNLGFR	1xTMT6plex [N-Term]	2.76856e-06	0	2	Q92520	0	1907.08	91.3	101.7	96.5	105.1	99.9	99.4	114	97.6	94.5	35.19	3	2.16918	69.3038
RMPCAEDYLSVVLNQLCVLHEK	2xTMT6plex [N-Term; K22]; 2xCarbamidomethyl [C4; C17]	3.98786e-10	0	7	P02768	1	3132.64	75.9	99.8	109.1	86.7	94.9	97.7	139.4	88.7	107.7	43.12	4	1.77008	73.6112
RMPCAEDYLSVVLNQLCVLHEK	2xTMT6plex [N-Term; K22]; 1xOxidation [M2]; 2xCarbamidomethyl [C4; C17]	3.09741e-07	0	3	P02768	1	3148.64	86.2	91.4	99.9	96.1	107.4	98.2	113.9	93.1	113.9	54.65	4	-1.35378	69.6545
GIGMGNIGPAGMGMEGIGFGINK	2xTMT6plex [N-Term; K23]	5.2819e-09	0	6	P52272	0	2636.38	94.8	117.8	126.4	95.1	93.6	106.7	89	100.3	76.2	90.22	3	5.91333	69.8679
IIDSLFNTVTDK	2xTMT6plex [N-Term; K12]	1.0224e-07	0	5	O60701	0	1824.05	95.4	109.8	102.5	101.4	85.4	106.7	112.2	93.9	92.8	61.73	2	3.50259	69.759
EGDQTSNNIPADIVFVLK	2xTMT6plex [N-Term; K18]	2.54254e-06	0	2	P25685	0	2418.33	99.4	97.6	112.9	96.7	97.8	104.5	97.7	97.6	95.8	52.74	2	1.56055	69.766
ISLSPEYVFSVSTFR	1xTMT6plex [N-Term]	9.6316e-08	0	16	P12111	0	1961.06	97.9	88.2	91.7	103.6	106	79.9	104.6	104.6	123.4	66.42	3	4.63482	84.1869
VLVALYEEPEKPNSALDFLK	3xTMT6plex [N-Term; K11; K20]	2.76065e-07	0	2	Q99417	0	2962.71	100.6	109.3	120.1	97	83.1	112.8	89.9	97.3	89.9	39.39	3	5.59226	69.8229
ADGEYWLGLQNMHLLTLK	2xTMT6plex [N-Term; K18]	8.16499e-11	0	6	P55083	0	2560.4	91.5	118.8	85.3	104.9	81.2	121.4	99.2	84.5	113.3	77.83	2	3.01997	69.9558
ILPEYLSNWTMEK	2xTMT6plex [N-Term; K13]	3.83324e-07	0	1	O95831	0	2082.13	106.9	111.5	106.5	110.3	85	104.7	94.2	98.1	82.9	92.41	2	4.1035	69.9012
GSLTFEPLTLVPIQTK	2xTMT6plex [N-Term; K16]	2.98318e-09	0	7	Q9NQW7	0	2202.31	90.4	103.5	87.4	102.1	98.4	103.1	103.7	86.7	124.8	78.32	2	5.54824	70.4377
VSAFENPYVDAIK	2xTMT6plex [N-Term; K13]	9.39185e-09	0	2	P50148	0	1911.06	103.6	100.7	95.7	110.1	99.3	99.2	82.3	106.4	102.6	59.59	2	3.58042	52.7603
AVFDNLIQLEHLNIVK	2xTMT6plex [N-Term; K16]	2.10231e-08	0	1	Q9UHY1	0	2324.37	85.1	109.2	109.8	102.3	98.9	97.3	97.2	96.8	103.3	60.5	3	4.76034	69.9366
ALCDRDVTVTAIGIGDMFHEK	2xTMT6plex [N-Term; K21]; 1xCarbamidomethyl [C3]	7.24368e-10	0	1	P12110	1	2806.46	96	86.8	104.1	88.7	84.2	114.6	115.2	111.9	98.6	32.23	4	-0.404128	52.8856
EEGPYEVEVTYDGVPVPGSPFPLEAVAPTKPSK	3xTMT6plex [N-Term; K30; K33]	5.76217e-14	0	32	P21333	0	4173.23	97.4	97.4	87	114.1	121.5	95.7	82.9	90.8	113.4	87.15	3	0.647521	69.6382
DLLEVADVLEK	2xTMT6plex [N-Term; K11]	4.01726e-07	0	4	Q9HAV7	0	1702	107.7	114.5	127.1	93.3	81.6	108.3	95.4	91.6	80.4	67.06	2	2.48576	68.1641
LIEAVDNMLSNK	2xTMT6plex [N-Term; K12]	6.2583e-07	0	4	Q9H223	0	1805.02	87	97.3	111.4	89.4	97.3	114.2	110.2	93.5	99.6	47.11	2	2.59661	68.1403
IFANTPDSGCVLGMR	1xTMT6plex [N-Term]; 1xCarbamidomethyl [C10]	1.18603e-06	0	1	P08237	0	1866.94	95.8	97.1	84.2	94.6	102.9	100	108.8	117.5	99.2	52.89	2	2.22326	49.0641
IGPEPTTDSFIAVMHGPTEGVVPGNALVVDPR	1xTMT6plex [N-Term]	2.61385e-09	0	6	Q9H4M9	0	3501.82	95.8	105	102.9	94.8	102.3	94.7	101.4	98.6	104.6	59.81	3	2.54598	68.247
DLVLLGEQFR	1xTMT6plex [N-Term]	2.30814e-05	0	1	Q02153	0	1418.82	82.2	113	100.9	106.1	95.1	101.7	81.5	112.8	106.6	32.11	2	-0.171164	52.9546
WGDAGAEYVVESTGVFTTMEK	2xTMT6plex [N-Term; K21]	2.29428e-14	0	188	P04406	0	2735.36	100	103.7	98	103.2	101.1	106.4	87.4	97.9	102.2	117.46	2	0.522111	74.3042
WGDAGAEYVVESTGVFTTMEK	2xTMT6plex [N-Term; K21]; 1xOxidation [M19]	1.22857e-08	0	38	P04406	0	2751.36	93.9	96.6	99.6	96.5	99.3	104.6	108.4	97.1	103.9	69.03	3	-0.0334669	68.8135
YGVKPHDIFEANDLFENTNHTQVQSTLLALASMAK	3xTMT6plex [N-Term; K4; K35]	3.17112e-13	0	16	P51911	0	4590.43	102.2	85.1	83.2	125.8	91.5	108.3	96.4	88.8	118.7	76.96	4	-0.225328	73.6202
YGVKPHDIFEANDLFENTNHTQVQSTLLALASMAK	3xTMT6plex [N-Term; K4; K35]; 1xOxidation [M33]	5.75406e-10	0	2	P51911	0	4606.42	95.1	91	87.4	125.1	94.8	105.7	94	92.4	114.5	29.85	5	0.677678	68.3086
IETVNESWNALATPSDK	2xTMT6plex [N-Term; K17]	1.97278e-09	0	2	P21399	0	2333.24	104.1	107.4	91.4	109.4	95.8	101.4	95.5	96.2	98.8	70.82	2	1.52911	52.9332
LGMPQFLSPEAQSLLR	1xTMT6plex [N-Term]	3.03341e-08	0	2	P51812	0	2016.11	95.5	103.3	95.3	114.2	98	98.6	94.8	104.1	96.2	54.01	2	4.22229	68.4531
SAEFLLHMLK	2xTMT6plex [N-Term; K10]	1.3e-05	0	6	P18621	0	1646.97	104.2	112.2	112.5	98.9	86.8	101.1	90.3	96.7	97.3	43.11	2	2.8038	53.7161
ILDGMFAICGVSDSK	2xTMT6plex [N-Term; K15]; 1xCarbamidomethyl [C9]	3.00873e-09	0	2	P12081	0	2071.1	80.6	94.4	90.1	156.1	80.3	109.5	93	91.7	104.4	74.67	2	4.79577	68.6428
TDCPGDALFDLLR	1xTMT6plex [N-Term]; 1xCarbamidomethyl [C3]	1.45519e-06	0	6	Q96PD5	0	1721.87	92.8	92.5	106.9	95	109.5	110.7	104.7	88	99.9	51.72	3	5.37172	68.5954
FAMVAPDVQIEDGK	2xTMT6plex [N-Term; K14]	1.35515e-08	0	3	Q9UBT2	0	1978.07	95.6	113.7	109.3	86.9	90	101.1	102.3	105.1	96	79.35	2	0.790773	52.8879
VAVPLLSSGGQVAVLELR	1xTMT6plex [N-Term]	3.12393e-07	0	3	P57737	0	2037.23	91.2	101.8	99.7	91.4	98.6	103.2	116.5	103.2	94.3	49.71	2	2.7735	68.6237
VPLASQGLGPGSTVLLVVDK	2xTMT6plex [N-Term; K20]	3.78763e-09	0	4	P05161	0	2408.45	85.1	86.5	113.4	93.5	111	89.8	111.8	107.1	101.8	91.17	2	2.05272	68.6262
ISVGSDSDLVIWDPDAVK	2xTMT6plex [N-Term; K18]	7.15162e-10	0	23	Q14195	0	2374.29	101.1	88.5	85.7	111.8	114.8	91.5	101.9	98.9	105.6	72.07	2	3.58305	69.2162
MTLDTLSIYETPSMGLLDKK	3xTMT6plex [N-Term; K19; K20]	1.21674e-06	0	1	P55884	1	2943.64	86.8	99.4	110.5	89.8	94.3	112.3	110.9	95.2	100.9	9.07	4	4.00821	68.5715
DYTGEDVTPQNFLAVLR	1xTMT6plex [N-Term]	7.7523e-09	0	5	Q99538	0	2167.12	89.4	108.4	103.4	98.8	101.3	94.9	112.6	93.3	97.8	69.13	2	2.73819	68.6353
WAALGDLVPSAELK	2xTMT6plex [N-Term; K14]	6.55039e-05	0	1	Q9BYX2	0	1928.13	94.9	106.3	93.9	107	104.8	105.2	96	98.6	93.2	37.72	3	0.720631	68.5976
AIWNVINWENVTER	1xTMT6plex [N-Term]	1.23909e-08	0	7	P04179	0	1973.04	100.4	107.7	102.4	92	92.1	116.2	103.1	89.2	96.9	58.46	2	5.51195	68.5999
DVVFLIDGSQSAGPEFQYVR	1xTMT6plex [N-Term]	4.02625e-13	0	41	P12111	0	2456.27	101.2	92.2	94	100.5	105.3	98.9	97.8	101.9	108.1	95.55	3	3.35374	69.7482
LSDLLAPISEQIK	2xTMT6plex [N-Term; K13]	1.14268e-08	0	13	Q01518	0	1885.14	99.8	104.1	112	98.4	89.5	99.8	100.2	99.8	96.5	74.83	2	-1.29336	67.3648
GDCYQVLIEDCIPVLK	2xTMT6plex [N-Term; K16]; 2xCarbamidomethyl [C3; C11]	9.97302e-10	0	1	P52788	0	2380.27	102.1	98.5	98.3	100.2	107.4	104.2	88.3	97.2	103.9	77.36	2	0.928016	68.6853
DAASLESQLQDTQELLQEETR	1xTMT6plex [N-Term]	1.85187e-11	0	4	P35580	0	2633.31	93.5	109.1	99.1	92.4	102.4	89.4	108.9	99.2	106	95.75	3	3.00867	68.7592
IADQFLGAMYTLPR	1xTMT6plex [N-Term]	2.33495e-06	0	1	O60341	0	1824.99	90.6	100.4	97.8	78.3	94.4	90.2	126.3	107.7	114.3	40.79	3	5.74825	68.7706
DTMVEDLVVLVR	1xTMT6plex [N-Term]	2.89551e-05	0	1	P07358	0	1617.91	96.5	94.7	106.5	89.2	104.4	100.2	125.4	90.9	92.2	25.8	2	6.75413	68.7968
LFVSDGVPGCLPVLAAAGR	1xTMT6plex [N-Term]; 1xCarbamidomethyl [C10]	7.14647e-08	0	4	P56192	0	2128.18	92.7	104.1	105.8	91.1	94.5	98.4	106.3	96.6	110.5	54.85	2	4.31379	68.6855
LLFPAVDDNLLK	2xTMT6plex [N-Term; K12]	8.83872e-07	0	3	Q02880	0	1816.1	87.7	115.2	113.7	90.7	85.6	105.7	94.9	107.9	98.6	58.89	2	3.35732	68.747
NNNIDAAIENIENMLTSENK	2xTMT6plex [N-Term; K20]	1.37308e-09	0	8	P42704	0	2705.38	111.6	120.8	105.5	103.8	77.2	111.6	96.8	98.4	74.2	77.17	4	5.00234	77.6571
IGPAPAFTGDTIALNIIK	2xTMT6plex [N-Term; K18]	5.94943e-08	0	2	P98095	0	2270.35	115.6	70.1	90.6	83	137.5	88.7	89	87.3	138.2	69.32	2	1.89921	69.9958
VVPEMTEILK	2xTMT6plex [N-Term; K10]	9.38039e-06	0	6	P13804	0	1616.97	105.9	107.7	103.5	105	89.2	111.9	102.2	106	68.5	55.17	2	2.51446	52.874
VIDGLETLDELEKLPVNEK	3xTMT6plex [N-Term; K13; K19]	8.12152e-08	0	3	Q9H2H8	1	2841.64	93.7	107.8	108.1	98.9	93.3	99.6	94.5	102.5	101.6	38.66	4	0.658839	70.4438
EQIVGPLESPVEDSLWPYK	2xTMT6plex [N-Term; K19]	3.93437e-08	0	2	Q9Y3Z3	0	2644.43	88.2	101.4	126	87.1	85.3	92.8	106.2	108	105.1	70.38	3	5.61728	71.5743
VIESTQDLGNDLAGVMALQR	1xTMT6plex [N-Term]	8.51462e-09	0	7	Q01082	0	2359.25	104.7	98.1	101	102.7	90.8	102.8	95	107.7	97.3	61.61	2	-0.848291	71.3021
LDIISEDISELQK	2xTMT6plex [N-Term; K13]	6.03128e-06	0	2	Q7Z3B4	0	1961.12	93.7	111.1	106.4	101.8	96.4	98.4	99.2	100.2	92.8	54.36	3	4.48506	71.3606
TSTVDLPIENQLLWQIDR	1xTMT6plex [N-Term]	1.48364e-11	0	2	P34932	0	2370.29	94.2	101	89.1	100.5	100.6	94.8	108.1	112.9	98.7	63.1	3	9.53362	71.3868
LEDLLQDAQDEKEQLNEYK	3xTMT6plex [N-Term; K12; K19]	1.70597e-08	0	4	Q15149	1	3008.6	109.2	86.8	94.3	101	106.7	96.8	87.3	100.8	117.2	34.52	4	3.91116	71.4722
LMNDFSAALNNFQAVQR	1xTMT6plex [N-Term]	2.4826e-08	0	1	Q86Y82	0	2168.11	91.9	100.2	106.8	99.8	100	90.6	116.1	95.4	99.2	70.92	3	2.9207	71.4768
ITFHGEGDQEPGLEPGDIIIVLDQK	2xTMT6plex [N-Term; K25]	3.00634e-07	0	1	P31689	0	3178.7	96.6	101.9	113.6	83.2	91.1	99.8	105.2	101.4	107.1	25.22	4	1.50369	71.4937
FDNVLPVSLAFDK	2xTMT6plex [N-Term; K13]	3.28282e-05	0	4	O95352	0	1923.1	100	99.1	114.1	97.5	96.6	105	99.3	96.5	91.8	43.57	3	4.21306	71.7734
VLLPVWEAEGLGLR	1xTMT6plex [N-Term]	3.00184e-06	0	2	Q5T447	0	1781.05	97.6	101.2	95.1	100.2	92	107.4	104.8	98.6	103	46.13	3	6.44747	71.5361
LVEGLSALVVDVK	2xTMT6plex [N-Term; K13]	1.23862e-07	0	6	P19971	0	1800.12	86.2	94.7	135.6	81.2	92.3	111.5	110.7	92.6	95.1	51.5	3	5.09183	71.9559
AEIVTEAEPEVDNLLVSDATPDGFR	1xTMT6plex [N-Term]	3.19603e-11	0	2	P24821	0	2916.47	98.1	93.9	90	101.9	115.4	91	106.6	82.4	120.7	92.36	3	4.22258	71.5744
TLTYFNYDQSGDFQTVTFEGPEIR	1xTMT6plex [N-Term]	1.07265e-10	0	14	Q05707	0	3057.47	86.1	110.4	94.7	91.2	99.3	96.2	101.6	109.6	110.9	103.89	3	3.08006	73.1411
LSEQELEALELR	1xTMT6plex [N-Term]	4.95984e-06	0	1	P52756	0	1658.92	91.8	100.3	99.9	96	104.8	99.5	105.7	98.3	103.8	31.29	2	4.97585	52.5706
[truncated: 29,986 more rows]
