# Supplementary material for: Secretagogin Downregulation Impairs Nerve Cell Migration in Hirschsprung Disease via Inhibition of the LEF-1/NCAM1 Axis
Source: Mol Cell Proteomics. 2025 Jul 11;24(8):101032. doi: 10.1016/j.mcpro.2025.101032 (PMC12359226; doi:10.1016/j.mcpro.2025.101032)
Supplement: Annotated spectra [file mmc6.zip]

Archive with 1 entries (1 files):
- annotated spectra_mmc6.mzid
